# Supplementary material for: Response of future hydropower generation of cascade reservoirs to climate change in alpine regions
Source: PLoS One. 2022 Aug 19;17(8):e0269389. doi: 10.1371/journal.pone.0269389 (PMC9390902; doi:10.1371/journal.pone.0269389)
Supplement: S1 Data — (XLSX) [file pone.0269389.s001.xlsx]

## Sheet: Precipitation
Date	Dari	Jiuzhi	Ruoergai	Xinghai	Maduo	Qingshuihe	Henan	Aba	Banma	Hongyuan	Songpan	Hezuo	henan	suzhou	wugong	jiaozuo	taian	tongchuan	baoji	yinchuan	gansu	yinchuan	ningxia	lanri	guiyang	zepi
1965-01-01	0	0	0	0	0	0	0	0	0	0	0	0	0	0	0	0	0	0	0	0	0	0	0	0	0	0
1965-01-02	0	0	0	0	0	0	0	0	0	0	0	0	0	0	0	0	0	0	0	0	0	0	0	0	0	0
1965-01-03	0	0	0	0	0	0	0	0	0	0	0	0	0	0	0	0	0	0	0	0	0	0	0	0	0	0
1965-01-04	0	0	0	0	0	0	0	0	0	0	0	0	0	0	0	0	0	0	0.3	0.6	2.4	1.7	0	0	0	0
1965-01-05	0.2	0	0	0	0	0	0	0	0	0	0.1	1.3	0	0	0	0	0.1	1.3	0	0.1	0	0.1	0.1	1.3	0	0
1965-01-06	0	0	0	0	0	0.2	0	0.1	0	0	0	1	0	0	0.1	0	0	1	0	0	0	0	0	1	0	0
1965-01-07	0	0	0	0	0	0.3	0	0	0	0	0	0	0	0	0	0	0	0	0	0	0	0	0	0	0	0
1965-01-08	0	0.2	0	0.1	0	0.7	0.2	0.2	0.4	0.1	0	0.7	0	0.1	0	0	0	0.7	0	0	0	0	0	0.7	0	0.1
1965-01-09	0	0	0	0	0.4	0.7	0.1	0	0	0.1	0	1.2	0	0.1	0	0	0	1.2	0.3	0.2	0	0	0	1.2	0	0.1
1965-01-10	0	0.9	0	0.1	0.9	0.4	0.5	1.6	0.6	0.1	0	1	0	0.1	0	0	0	1	0	0	0	0	0	1	0	0.1
1965-01-11	0	0	0	0	0	0	0	0	0	0	0	0	0	0	0	0	0	0	0	0	0	0	0	0	0	0
1965-01-12	0	0	0	0	0	0	0	0	0	0	0	0	0	0	0	0	0	0	0	0	0	0	0	0	0	0
1965-01-13	0	0.1	0	0	0	0	0	0	0	0	0	0	0	0	0	0	0	0	0	0	0	0	0	0	0	0
1965-01-14	0	0.1	0	0	0	0.1	0	0	0	0	0	0	0	0	0	0	0	0	0	0	0	0	0	0	0	0
1965-01-15	0	0	0	0	0	0	0	0	0	0	0	0	0	0	0	0	0	0	0	0	0	0	0	0	0	0
1965-01-16	0	0	0	0	0	0	0	0	0	0	0	0	0	0	0	0	0	0	0.3	0	0	0	0	0	0	0
1965-01-17	0	0	0	0.4	0	0	0	0	0.9	0	0	0	0	0	0	0	0	0	0	0	0	0	0	0	0	0
1965-01-18	0	0	0	0.5	0	0.1	0.1	0	0	0	0	0.1	0	0	0	0	0	0.1	0	0	0	0	0	0.1	0	0
1965-01-19	0	0	0	0	0	0	0	0	0	0	0	0	0	0	0	0	0	0	0	0	0	0	0	0	0	0
1965-01-20	0	0	0	0	0	0	0	0	0	0	0	0	0	0	0	0	0	0	0	0	0	0	0	0	0	0
1965-01-21	0	0	0	0	0	0	0	0	0	0	0	0	0	0	0	0	0	0	0	0	0	0	0	0	0	0
1965-01-22	0.1	1.2	0.1	0.5	4.2	0.2	2.6	1.5	5	1	2.4	1.9	0.3	1	2.5	0.3	2.4	1.9	2.6	1.4	0.5	0	2.4	1.9	0.3	1
1965-01-23	0	0	0	0	0	0	0	0	0	0	0	0	0	0	0	0	0	0	0	0	0	0	0	0	0	0
1965-01-24	0	0	0	0	0	0	0.5	0	0	0	0	0	0	0	0.4	0	0	0	0	0	0	0	0	0	0	0
1965-01-25	0	0	0	0	0	0	0	0	0	0	0	0	0	0	0	0	0	0	0	0	0	0	0	0	0	0
1965-01-26	0	0	0	0	0	0	0	0	0	0	0	0	0	0	0	0	0	0	0	0	0	0	0	0	0	0
1965-01-27	0	0	0	0.2	0	0	0	0	0	0	0	0	0	0	0	0	0	0	0	0	0	0	0	0	0	0
1965-01-28	1.4	0.8	1.2	0.1	0.2	0	0.3	0.5	2	2.2	1.2	1.7	1.1	2.2	2.3	1.7	1.2	1.7	0.5	2.5	0	0	1.2	1.7	1.1	2.2
1965-01-29	0.4	0	0.3	0	0.1	0.8	0.6	0.1	0.3	0	0	0	0	0	0	0	0	0	0	0	0	0.1	0	0	0	0
1965-01-30	0	0	0	0	0	0	0	0	0	0	0	0	0	0	0	0	0	0	0	0	0	0	0	0	0	0
1965-01-31	0	0	0	0.6	0	0	0	0	0	0	0	0	0	0	0	0	0	0	0	0	0	0	0	0	0	0
1965-02-01	0	0	1.1	0.1	0	0	0	0	0	0	0	0	1	0	0	0.1	0	0	1.3	0.1	0	0	0	0	1	0
1965-02-02	0.1	0	0	0	0	0.6	0.1	0.3	0.4	0.1	0	0.3	0	0.1	0	0	0	0.3	0	0	0	0	0	0.3	0	0.1
1965-02-03	0.1	0	0	0	0	1.3	0.2	0.9	0	0	0	0	0	0	0	0	0	0	0	0	0	0	0	0	0	0
1965-02-04	0.3	0.5	0	0.1	0.4	1.3	1.9	0.6	2	0.1	0	1	0	0.1	0	0	0	1	0	0	0	0	0	1	0	0.1
1965-02-05	0	0	0	0	0	0	0	0	0	0	0	0	0	0	0	0	0	0	0	0	32766	0	0	0	0	0
1965-02-06	0	0	0	0	0	0	0	0.1	0.1	0	0.4	0.1	0	0	2.4	0.1	0.4	0.1	1.9	0.6	2.5	0	0.4	0.1	0	0
1965-02-07	0.6	0.6	0	0	0.5	4.1	3	2.4	1.6	0.8	0	1.1	0	0.8	0	0	0	1.1	0	0	0	0	0	1.1	0	0.8
1965-02-08	0	0	0	0	0	2.7	0.3	0.3	0.3	0	0	1	0	0	0	0	0	1	0	0	0	0	0	1	0	0
1965-02-09	1.3	0.5	0	0	1.5	0.1	0.9	0.3	0.4	1.7	0	1.3	0	1.7	0.4	0	0	1.3	0	0	0	0	0	1.3	0	1.7
1965-02-10	0	0	0	0.1	0	0	0	0.1	0	0.5	0	0	0	0.5	0	0	0	0	0.2	0	0	0	0	0	0	0.5
1965-02-11	0	0	0	0	0	0	0	0	0	0	0	0	0	0	0	0	0	0	0	0	0	0	0	0	0	0
1965-02-12	0	0	0	0	0	0	0	0	0	0	0	0	0	0	0	0	0	0	0	0	0	0	0	0	0	0
1965-02-13	0	0	0	0	0	0	0	0	0	0	0	0	0	0	0	0	0	0	0	0	0	0	0	0	0	0
1965-02-14	0	0.5	0	0	0.7	1.4	1.1	2	1.2	0	0	0	0	0	0	0	0	0	0	0	0	0	0	0	0	0
1965-02-15	0	0	0	0	0	0	0	0	0	0	0	0	0	0	0	0	0	0	0.5	0	0.6	0	0	0	0	0
1965-02-16	0	0	0	0	0	0	0	0	0	0	0	0	0	0	0	0	0	0	0	0	0	0	0	0	0	0
1965-02-17	0.4	0	0	0	0	0	0	0	0	0	0	0	0	0	0	0	0	0	0	0	0	0	0	0	0	0
1965-02-18	0	0	0	1	0	0	0	0	0	0	0	0	0	0	0	0	0	0	0	0	0	0	0	0	0	0
1965-02-19	0	0	0	0	0	0	0	0	0	0	0.1	0	0	0	0.9	0	0.1	0	1.1	0.2	0.1	0	0.1	0	0	0
1965-02-20	0	0	0	0	0.3	0	1.2	0	0	0	0	0	0	0	0	0	0	0	0	0	0	0	0	0	0	0
1965-02-21	2.1	0	0	0	6.2	5.5	7.3	0.2	0	0	0	0	0	0	0	0	0	0	0	0	0	0	0	0	0	0
1965-02-22	0.1	1.2	0	0	0.1	1	0	2.7	0	0	0	0	0	0	0	0	0	0	0	0	0	0	0	0	0	0
1965-02-23	1.2	0.1	0	0.8	0	0	0	0	0	0	0	0	0	0	0	0.1	0	0	0.2	2.6	0.7	0.5	0	0	0	0
1965-02-24	0.2	0.1	0	0	1.1	0	0	0.1	0.1	0	0	0	0	0	0.5	0.3	0	0	2	1.2	0.2	1.4	0	0	0	0
1965-02-25	0	0.1	0	0	2.7	0.4	2.7	1.4	0.2	0	0	0	0	0	0	0	0	0	0.2	0	0.2	0	0	0	0	0
1965-02-26	0	0.1	0	0	0	0	0	0.7	0	0	0	0	0	0	1.7	0	0	0	0.6	0.4	0.1	0	0	0	0	0
1965-02-27	0.1	0	0	0.3	0.1	0.1	0.4	0	0.1	0.1	0	0	0	0.1	0.2	0	0	0	0	0	0	0	0	0	0	0.1
1965-02-28	0	0	0	0	0	0	0	0	0	0	0	0	0	0	0	0	0	0	0	0	0	0	0	0	0	0
1965-03-01	0.8	0	0	0	0	0	0	0	0	0	0	0	0	0	0	0	0	0	0	0	0	0	0	0	0	0
1965-03-02	0	0	0	0	0	0.1	0.1	0	0	0	0	0	0	0	0	0	0	0	0	0	0	0	0	0	0	0
1965-03-03	0	0.2	0	0.1	4.7	0.9	4.2	1.4	14	2.3	0.7	0.8	0.7	2.3	0	0.1	0.7	0.8	0	0	0	0	0.7	0.8	0.7	2.3
1965-03-04	0	0.9	0	0	0.9	2.2	3.6	0.2	0.3	2.2	1	0.4	0	2.2	0	0	1	0.4	0	0	0	0	1	0.4	0	2.2
1965-03-05	0.4	1.9	1.2	1	0	0.4	2.9	2.6	2.8	1.8	1.1	0.9	0	1.8	0.4	1.4	1.1	0.9	1	0.2	0	0	1.1	0.9	0	1.8
1965-03-06	1	2.5	0	0	0	0.4	0	0	0	0.1	0	0	0	0.1	0.1	0	0	0	0	0	0	0	0	0	0	0.1
1965-03-07	0.1	1.2	0	0	0.6	1.9	1.3	1.1	2	0	0	0	0	0	1.6	0	0	0	0	0	0	0	0	0	0	0
1965-03-08	0	0	0	0	0	0	0	0	0	0	0	0	0	0	0	0	0	0	0	0	0	0	0	0	0	0
1965-03-09	0	0	0	0	0	0	0	0	0	0	0	0	0	0	0	0	0	0	0	0	0	0	0	0	0	0
1965-03-10	0	0	0	0	0	0	0	0	0	0	0	0	0	0	0	0	0	0	0	0	0	0	0	0	0	0
1965-03-11	0	0	0	0	0	0	0	0	0	0	0	0	0	0	0	0	0	0	0	0	0	0	0	0	0	0
1965-03-12	2.2	1.7	0.1	0	0.7	0	0	0.5	0	0.8	7.8	0.2	0	0.8	1.3	1.1	7.8	0.2	14.7	4.1	8.2	3.3	7.8	0.2	0	0.8
1965-03-13	0.4	0.6	0	1.6	0	0	0	0.4	2.7	1	0	0.6	0.2	1	0	0	0	0.6	0	0	0	0	0	0.6	0.2	1
1965-03-14	0	0.1	2.5	0	0.2	0	0.1	0.9	0.2	0	1.3	1	0.1	0	2.2	3	1.3	1	2.4	1.1	0.4	0	1.3	1	0.1	0
1965-03-15	0.1	0.1	0	0	0.3	0.3	0.2	0.3	0.6	0.3	0.2	0	0	0.3	0.2	0.2	0.2	0	0	0.7	0	0	0.2	0	0	0.3
1965-03-16	0	0	0	0.1	0	0.5	0	0.6	0	0.1	0.2	0	0	0.1	0.5	0	0.2	0	0	0	0	0	0.2	0	0	0.1
1965-03-17	0	0	0	0	0	0.6	1	0	0	0	0	0	0	0	0	0	0	0	0	0	0	0	0	0	0	0
1965-03-18	0	0	0	0	0	0.2	0	0	0	0	0	0	0	0	0	0	0	0	0.3	0	0	0	0	0	0	0
1965-03-19	0	0	0	0	0	0	0	0	0	0	0	0	0	0	0	0	0	0	0	0	0	0	0	0	0	0
1965-03-20	0	0	0	0	0	0	0	0	0	0	0.1	0	0	0	0	0	0.1	0	0	0	0	0	0.1	0	0	0
1965-03-21	0	0	0.2	1.1	7.3	4.9	12.8	2	3.2	2.9	1	1.5	0.1	2.9	0.8	0	1	1.5	0	0	0	0	1	1.5	0.1	2.9
1965-03-22	0	0	0	0	0.2	0	0	0	0	0	0.3	0.2	0	0	0	0	0.3	0.2	0	0	0	0	0.3	0.2	0	0
1965-03-23	2.5	0.6	0	0	1.9	5.9	2.2	2	0.1	0	0	0	0	0	0	0	0	0	0	0	0	0	0	0	0	0
1965-03-24	1.8	2.1	0	0.5	0	2.7	8.1	1.5	2.6	3.1	0	5.1	0	3.1	0.1	0	0	5.1	0	0	0	0	0	5.1	0	3.1
1965-03-25	0.2	0.6	0	0	0	0.3	1.3	0	1	0	0	1	0	0	0	0	0	1	0	0	0	0	0	1	0	0
1965-03-26	0	0	0	0	0	0	0	0	0	0	0	0	0	0	0	0	0	0	0	0	0	0	0	0	0	0
1965-03-27	0.6	3.1	0	0	1.1	0	0.5	0.1	0.6	0	0	0	0	0	0	0	0	0	0	0	0	0	0	0	0	0
1965-03-28	0.1	0	0	0	0.1	0	0	0.1	2.2	0.8	0	0	0	0.8	0	0	0	0	0	0	0	0	0	0	0	0.8
1965-03-29	1.5	1.8	0	1.3	3.1	5.9	5.6	2.4	6.6	1.7	1.3	0.8	2.1	1.7	7.9	0	1.3	0.8	0	0	0	0	1.3	0.8	2.1	1.7
1965-03-30	1	2.1	0.9	0	7.3	1.1	8.9	1.2	2.4	0.8	0.2	0.2	1.8	0.8	1.5	0.3	0.2	0.2	1.3	2.3	2.4	0	0.2	0.2	1.8	0.8
1965-03-31	0.5	1.8	2	0	3.2	2.9	3.7	0.2	0.6	1.8	0.8	0.2	2	1.8	2.7	1.9	0.8	0.2	2.2	4.2	0.5	0	0.8	0.2	2	1.8
1965-04-01	0	0.5	0	0.1	2	0.3	1.2	0.7	1.5	0.8	0.2	0.3	0	0.8	0	0.8	0.2	0.3	0.6	3.8	0	1	0.2	0.3	0	0.8
1965-04-02	0	0	0	0	0	0	0	0	0	0	0	0	0	0	0	0	0	0	0.1	0	0	0	0	0	0	0
1965-04-03	0	0	0	0	0	0	0	0	0	0	0	0	0	0	0	0	0	0	0	0	0	0	0	0	0	0
1965-04-04	4.2	1.5	0	1	0	0	0	0	0.5	0	0	0	0	0	0	0	0	0	0	0	0	0	0	0	0	0
1965-04-05	0.5	0.3	0	0	0.2	1.1	6.1	5	1	0.5	0	0	0	0.5	0	0	0	0	0	0	0	0	0	0	0	0.5
1965-04-06	0	0	0	0	0	0	0	0	0	0	0	0	0	0	0	0	0	0	0	0	0	0	0	0	0	0
1965-04-07	0	0	0	0	0.3	0	0	0	0	0	0	0	0	0	0	0	0	0	0	0	0	0	0	0	0	0
1965-04-08	0	0	0	0	0.7	0	0	0	0	0	0	0	0	0	0	0	0	0	0	0	0	0	0	0	0	0
1965-04-09	0.5	1.2	0	1	1	0.1	0.7	2.3	0.2	0.7	0.3	0.1	0.3	0.7	8.3	0	0.3	0.1	1.8	0	0.5	0	0.3	0.1	0.3	0.7
1965-04-10	0.2	0	0	0.1	0.2	5.1	2.8	3.4	1.5	0	0.2	0.3	0	0	3.2	0	0.2	0.3	0.3	0	0	0	0.2	0.3	0	0
1965-04-11	0	0	0	0.5	0	4	2.7	3.4	0	0	0.9	0	0	0	0.9	0	0.9	0	1.1	2.2	2.3	0.4	0.9	0	0	0
1965-04-12	0	0	0	0	0	0	0	0	0	0	1.4	0	0	0	2.8	0	1.4	0	6.4	0.3	0.2	0.4	1.4	0	0	0
1965-04-13	0	0	0	0	0	0	0	0	0	0	0	0	0	0	0	0	0	0	0	0	0	0	0	0	0	0
1965-04-14	0	0	0	0	0	0	0.8	0	0	0	0	0	0	0	0	0	0	0	0	0	0	0	0	0	0	0
1965-04-15	4.2	4.5	0	0.1	1.9	2.4	2.1	13.6	4.3	1.9	3	1.6	0	1.9	4	0	3	1.6	1.2	0	1.4	0	3	1.6	0	1.9
1965-04-16	0	0	0	0	0	0.3	3.9	1.6	0.1	0	0	0	0	0	0	0	0	0	0.7	1.1	5.3	1.1	0	0	0	0
1965-04-17	0	0	0	0	0	0	0	0	0	0	5.5	0	0	0	10.2	4.2	5.5	0	24.5	11.1	14.4	9.9	5.5	0	0	0
1965-04-18	0	0	0	0	0	1.6	0	0	0	0	0	0	0	0	0	0	0	0	0	0	0	0	0	0	0	0
1965-04-19	0	2	0	0	0.9	0	0	0	1.2	0	0	0	0	0	0	0	0	0	0.1	0	0	0	0	0	0	0
1965-04-20	0	0.2	0	0	0.3	0	0	0	0	0.7	0	0.4	0	0.7	0	0	0	0.4	0	0	0	0	0	0.4	0	0.7
1965-04-21	1.8	1.2	0.7	1.8	1.1	6.3	6.8	4.9	1.2	1.2	11	4.7	0	1.2	8.4	2.4	11	4.7	14.9	9.2	12.7	11.9	11	4.7	0	1.2
1965-04-22	0	0	0	0	0	0.3	3.5	0.1	0	0	0	0	0	0	3.1	0	0	0	6.2	1.7	6.5	5.6	0	0	0	0
1965-04-23	0	0	0	0	0	0	0	0	0	0	0	0	0	0	0	0	0	0	0	0	0	0	0	0	0	0
1965-04-24	1	1.4	0	1.7	0	3.5	1.3	2.4	3.5	0.3	1.5	0.8	0	0.3	1.8	1.3	1.5	0.8	5.3	3.2	2.5	0.1	1.5	0.8	0	0.3
1965-04-25	0	0	2.8	0	0.7	9.3	0	2.7	0	1	1.7	0.2	0.1	1	1.7	0	1.7	0.2	3.2	6.1	11.5	10.9	1.7	0.2	0.1	1
1965-04-26	0	0	0.6	0	0	8	3.1	1.7	0.9	0.3	5.2	0.3	0	0.3	2.9	5.3	5.2	0.3	8.1	3.9	5.9	3.9	5.2	0.3	0	0.3
1965-04-27	0	0	0	0	0	0	0	0	0	0	0	0	0	0	0	0	0	0	0.1	0	0	0	0	0	0	0
1965-04-28	0	0	0	0	0.3	0.2	0.1	0.4	0	0	0	0	0	0	0	0	0	0	0	0	0	0	0	0	0	0
1965-04-29	0.1	4.3	0	0.6	5	10.5	1.5	0	1.8	0	0.5	0.6	0	0	12.5	0.8	0.5	0.6	0	0	2.1	0	0.5	0.6	0	0
1965-04-30	0	5.8	11.8	0.8	1.7	12	3.4	5	12.3	10.6	15.8	8.9	1	10.6	24.1	22.1	15.8	8.9	25.2	19.7	8.7	12.5	15.8	8.9	1	10.6
1965-05-01	1.1	3.7	3.4	1.3	3.8	7.3	7.7	2.9	4.1	6.4	0.1	3.3	5.7	6.4	0	1.7	0.1	3.3	0	0	0	0.2	0.1	3.3	5.7	6.4
1965-05-02	1.3	1.3	0	0	3.8	10.6	8.6	0.1	4.6	2.6	2.9	3	0	2.6	0	0	2.9	3	0	0	0.8	0	2.9	3	0	2.6
1965-05-03	0.1	1.2	0	0	0	2.9	3.9	2.3	2.5	2.5	1.4	3.4	0	2.5	27.3	0	1.4	3.4	0	0	0	0	1.4	3.4	0	2.5
1965-05-04	0.7	1.4	0	0	1.4	1.7	1.4	3	0	2.6	0	0.8	0	2.6	0	0	0	0.8	0	0.2	0	0	0	0.8	0	2.6
1965-05-05	0	0	0	0	0.2	0.5	1.7	0.1	0	0.3	0	0.5	0	0.3	0	0.1	0	0.5	0	0	0	0	0	0.5	0	0.3
1965-05-06	0	0.3	0	0.1	0	0.2	0	0	0	0	0	1.2	0	0	0	0	0	1.2	0	0	0	0.8	0	1.2	0	0
1965-05-07	1.2	1	0	0	0	4.9	3.6	2.3	0	4.6	0	4	0	4.6	4	1.3	0	4	1.8	0.2	6.2	0	0	4	0	4.6
1965-05-08	0.6	0.7	6.5	1.9	2.3	16.5	0.6	12.8	1.8	7.3	11.1	5.5	7	7.3	8.1	13.9	11.1	5.5	3.9	10.7	17.1	4.7	11.1	5.5	7	7.3
1965-05-09	0.1	0	0	0	0.1	3.1	0.7	1.3	0	0	0.1	0	0.2	0	3.1	0.1	0.1	0	1.2	0.1	0.4	0	0.1	0	0.2	0
1965-05-10	0.7	1.1	0	0.3	1.7	0.6	2	9.8	0	0	0	1.8	0.5	0	0	0	0	1.8	0	0	0	0	0	1.8	0.5	0
1965-05-11	4.9	1.9	5.8	1.6	7.3	2.2	4.3	2	3.9	4.7	10.4	7	2.6	4.7	4.8	4.3	10.4	7	0	0	0	0	10.4	7	2.6	4.7
1965-05-12	2.1	5.4	6.6	0.2	13.4	2.4	1.9	1.2	2.7	0.9	1.8	0	5.7	0.9	3.7	2.6	1.8	0	0	0	0	0	1.8	0	5.7	0.9
1965-05-13	0.2	0	0	0	1.4	3.3	8	0.6	1.1	2.5	2	0.7	0.1	2.5	1.4	6.1	2	0.7	1.4	4.5	0	0	2	0.7	0.1	2.5
1965-05-14	0.1	0.1	0	0.1	0.6	12	2.1	3.3	1.6	6	2.4	2.3	0.5	6	1.3	2.8	2.4	2.3	0.8	0	0	0	2.4	2.3	0.5	6
1965-05-15	0	0	0	0	0	0	0	0.1	0	0	0	0	0	0	0	0	0	0	0	0	0	0	0	0	0	0
1965-05-16	2.4	2.8	0	0.1	4.6	0	1	0.3	0.1	0	0.1	0.3	0	0	0	7	0.1	0.3	0	0	0	0	0.1	0.3	0	0
1965-05-17	0	0	0	0	0.9	3.5	4.6	1	0.8	0.5	4.1	1.7	0	0.5	0	7.7	4.1	1.7	0	0	0	0.8	4.1	1.7	0	0.5
1965-05-18	0	0	0	0	1.5	0	0.8	0	0.2	0	0.1	0	0	0	0.3	1.7	0.1	0	1	0.8	1.3	1.7	0.1	0	0	0
1965-05-19	0	0	2.7	0	0	0	0.2	0.9	0	0.1	0.2	0	1.6	0.1	0	5.2	0.2	0	0	0	0	0	0.2	0	1.6	0.1
1965-05-20	0	0	0	0	0	0	0	0	0	0	0	0	0	0	0	0	0	0	0	0	0	0	0	0	0	0
1965-05-21	0	0	0	0	0	0	0	0	0	0	0	0	0	0	0	0	0	0	0	0	0	0	0	0	0	0
1965-05-22	0	0	0	0	0	0	0	0	0	0	0	0	0	0	0	0	0	0	0	0	0	0	0	0	0	0
1965-05-23	0.3	3.4	0	0	0	2.7	0.5	1.4	3.9	0	0	0	0	0	1.2	0	0	0	0	2.4	2.4	6.6	0	0	0	0
1965-05-24	0	0	0	0	0	0	0.3	0	0	0	0	0	0	0	0	0	0	0	0	0	0	0.3	0	0	0	0
1965-05-25	0.4	1.1	0	0.3	0.8	0	0	0	0	0	0	0	0	0	0	0	0	0	0	0	0	0	0	0	0	0
1965-05-26	7.2	6.3	0	0.8	2	0	3.1	0	0.8	1.1	0	0	0	1.1	0	0	0	0	0	0	0	0	0	0	0	1.1
1965-05-27	3.7	5.8	11.9	1.5	4	8.9	11.7	17.7	8.8	12.2	7.1	9.4	5.5	12.2	11.9	7	7.1	9.4	2.1	3.1	9.8	0.8	7.1	9.4	5.5	12.2
1965-05-28	8	2.9	0.6	3.2	0.5	6.7	2.8	3.1	8.4	16.1	6.8	7.7	2.9	16.1	3.4	1	6.8	7.7	4.6	2.5	0.8	0	6.8	7.7	2.9	16.1
1965-05-29	4.8	2.2	5.2	1.9	0	1.9	4.8	7.9	5.2	15.2	4.7	8.7	7	15.2	12.7	3.2	4.7	8.7	1.7	0.3	0.4	0.7	4.7	8.7	7	15.2
1965-05-30	3.8	3.9	0	4.7	2.6	7.9	0.7	10.4	5.4	2	1.9	0.1	0	2	6.9	2.7	1.9	0.1	5.2	6.7	0	0	1.9	0.1	0	2
1965-05-31	0.3	5.9	14	2.3	2.7	0.1	8.2	7.6	7.4	8.9	5.4	12.4	19	8.9	9.1	9.2	5.4	12.4	4.7	7.3	4.7	3.9	5.4	12.4	19	8.9
1965-06-01	0.3	0.4	2.6	2.4	0	2.1	5.1	4.1	0	1	4.2	3.2	0.7	1	8.2	5.1	4.2	3.2	0.8	0.8	0.1	5.1	4.2	3.2	0.7	1
1965-06-02	0.5	0.1	0	0	0	1.5	0	0	0	0	0	0	0	0	0.1	0	0	0	0	0	0	0	0	0	0	0
1965-06-03	0	0	0	0	0	0	0	0	0	0	0	0	0	0	0	0	0	0	0	0	0	0	0	0	0	0
1965-06-04	0	0.4	0	0	0	0	0	0	0	0	0	0	0	0	0	0	0	0	0	0	0	0	0	0	0	0
1965-06-05	2.6	4.9	0	1.8	3.6	3.9	6	1.3	1.8	3.5	7.1	4.4	0	3.5	9.4	0.2	7.1	4.4	0	1.4	0.8	3.1	7.1	4.4	0	3.5
1965-06-06	12	4.9	1.6	10.2	4.7	2.1	3.8	7.4	4.7	10.1	14.4	8.2	2.5	10.1	10.6	5.5	14.4	8.2	7.3	13.8	9.4	6.6	14.4	8.2	2.5	10.1
1965-06-07	1.5	2.3	9.1	5.3	0	0.1	0	2.1	2.5	3.3	2.8	3.8	8	3.3	4	7.2	2.8	3.8	7.2	1.7	2.1	1.8	2.8	3.8	8	3.3
1965-06-08	1.7	4.2	9.2	7.6	3.3	0	0	0.8	4.6	1.1	8.8	3.8	7.1	1.1	0	15.5	8.8	3.8	16.3	16.5	8.8	8.1	8.8	3.8	7.1	1.1
1965-06-09	0.5	7.8	0	1.4	14.4	0	2.3	9.6	8.7	4.4	8.3	8.4	0	4.4	10.3	0	8.3	8.4	1.2	0	0	0	8.3	8.4	0	4.4
1965-06-10	0	0	0	0	0.1	2.7	0.2	0	0	0	0	0	0	0	0	0	0	0	0	0	0	0	0	0	0	0
1965-06-11	0	0	0	0	0	0	1.3	0	0	0	0	0	0	0	0.3	0	0	0	0	0	0	0	0	0	0	0
1965-06-12	0.1	0	0	0	0	0.4	0	0	0	0	0	0	0	0	0	0	0	0	1.2	0	0	0	0	0	0	0
1965-06-13	0	0	0	0	0	0	0.1	0	0	0	0	0	0	0	0	0	0	0	0	0	0	0	0	0	0	0
1965-06-14	6	2.1	0	0	0	0	4.6	0	0	1.2	0	0	0	1.2	0	0	0	0	0	0	0	0	0	0	0	1.2
1965-06-15	6.2	0.2	3	0.1	2.1	4	8.2	4.7	5.7	5.8	1.8	10.5	0	5.8	0.9	3.3	1.8	10.5	3.2	1.4	4.3	0.3	1.8	10.5	0	5.8
1965-06-16	4.2	0	1.7	3.8	12.4	1.9	0	0	3.1	0.7	0.1	0.7	3.5	0.7	0	5.6	0.1	0.7	2.1	3.9	0	1.7	0.1	0.7	3.5	0.7
1965-06-17	20.7	4.3	8.8	9.5	12.2	3	10.4	12.5	14.4	19.3	6.7	11.4	3.7	19.3	2.9	7.2	6.7	11.4	13.5	5.6	4.5	1.7	6.7	11.4	3.7	19.3
1965-06-18	11.5	8.4	8.1	10.5	5.6	3	8.8	4	2.6	11	5	7.2	7	11	2.2	2	5	7.2	0	0	0	0	5	7.2	7	11
1965-06-19	6.5	8.7	3.6	4.7	4.5	1.1	0.6	1.4	0.7	2.4	0	1.4	2.9	2.4	0	0	0	1.4	0	0	0	0	0	1.4	2.9	2.4
1965-06-20	1.4	3.8	2	0.8	36.1	9.5	30	12.7	15.1	6.1	0	7.7	2.2	6.1	2.2	0.2	0	7.7	0	0	0.5	0	0	7.7	2.2	6.1
1965-06-21	1.4	0.3	0	0	0	0	0.1	0	0	0	0.3	0	0.1	0	0.1	1	0.3	0	0.3	18.5	0	0.9	0.3	0	0.1	0
1965-06-22	0.3	0.6	1.5	0	0.1	0	0	0	0	0.3	5.8	1.3	5.3	0.3	0.8	1.1	5.8	1.3	0	0	0	0	5.8	1.3	5.3	0.3
1965-06-23	0	0.9	0	0	4.3	3.8	3.3	0.3	2.4	0	0.8	0	0	0	0	0	0.8	0	0	0	0.1	0	0.8	0	0	0
1965-06-24	0.2	0	0	0	1	0.1	0	0	0	0	0	0.6	0	0	1.5	0	0	0.6	3.8	2.8	0.1	0	0	0.6	0	0
1965-06-25	0.4	0.3	1	0.9	1.1	3	0	0	0	0.6	4.8	0	0.1	0.6	0	2.7	4.8	0	0.4	0	0	0	4.8	0	0.1	0.6
1965-06-26	3.1	0.9	4	0.7	2.2	1.5	6.5	3.4	1	0.4	7.9	0	4.1	0.4	0.6	1.4	7.9	0	16.8	0	0	0	7.9	0	4.1	0.4
1965-06-27	0.1	0	0.3	0	2.2	6.9	4.1	2.1	1.4	2.5	0.7	0.2	2.1	2.5	8	1.3	0.7	0.2	4.4	4.8	17.3	6.5	0.7	0.2	2.1	2.5
1965-06-28	0	0	0	0	0	0	0	0	0	0	0	0.1	0	0	0	0	0	0.1	0	0	0	0	0	0.1	0	0
1965-06-29	1.5	0.6	0	0	0.5	0	0	0	0	5	2.3	3	0	5	0	1	2.3	3	0.4	0.1	4.9	0	2.3	3	0	5
1965-06-30	5.1	6.8	0	0	1.1	0	0.2	0	4.2	5.5	2.6	0.8	0	5.5	16.8	0.6	2.6	0.8	0.7	0	5.3	0.3	2.6	0.8	0	5.5
1965-07-01	0.8	0.1	0.6	0	10	8.5	11.7	4.8	7.9	5.3	0.5	10.9	0.1	5.3	0.5	0.3	0.5	10.9	0	3.6	6.4	5.1	0.5	10.9	0.1	5.3
1965-07-02	0	5.8	0	0	10.3	0	5.2	3.5	0.3	0.1	1.6	7.9	0	0.1	0.2	0.1	1.6	7.9	3	1.1	1.4	0	1.6	7.9	0	0.1
1965-07-03	0	0	0	0	1.2	0	0	0	1.1	0.1	0	0	0	0.1	2.6	0	0	0	0	0	0	0	0	0	0	0.1
1965-07-04	3.3	1.5	9.7	3.9	5.1	1.2	11.4	4.6	6.2	2.6	7.8	5.2	8.2	2.6	16.8	7.6	7.8	5.2	14	6.4	1.8	3.3	7.8	5.2	8.2	2.6
1965-07-05	7.6	0.4	0	1.3	4.7	13.4	1.5	2.5	1.7	3.2	0.2	0	0	3.2	5.3	0	0.2	0	0.4	0	0.4	0	0.2	0	0	3.2
1965-07-06	0.6	2	0.2	0	9.4	8.5	9.5	8	1.1	23.1	3.9	5.9	0	23.1	13.1	0.1	3.9	5.9	3.8	0.6	0	0	3.9	5.9	0	23.1
1965-07-07	15.6	0	0	0	5.1	3.5	2.1	0	0	0	0.2	0	0	0	0	0	0.2	0	0	0	0	0	0.2	0	0	0
1965-07-08	0	0.2	0	0	3.5	3.4	3.1	0	7	0	0	0	0	0	0	0	0	0	0	0	0	0	0	0	0	0
1965-07-09	0.6	5.2	0	0.2	0	1.1	2.6	1.2	0.2	0.9	0.3	1	0.1	0.9	1.3	0	0.3	1	5.1	0	0	0	0.3	1	0.1	0.9
1965-07-10	0.8	0	0	1.2	0	0.9	0.1	0	0	0.3	0	0	0	0.3	0	0	0	0	0.1	0	0	0	0	0	0	0.3
1965-07-11	3	2	3.7	2.6	1.3	0.1	0	0.1	0	0.1	1.4	0.1	0.8	0.1	0.1	0.6	1.4	0.1	0	0	0	0	1.4	0.1	0.8	0.1
1965-07-12	11	0	1.8	0	0.1	0	2.8	0	0.9	0.4	0.9	0.7	1.3	0.4	0	1.7	0.9	0.7	0.1	0.1	0	0	0.9	0.7	1.3	0.4
1965-07-13	5	0.3	0.5	1.2	1	0	0.7	0	0	0	0	0	0	0	0	0	0	0	0	0	0	0	0	0	0	0
1965-07-14	7.6	1.7	4	2.4	1.2	0	0	0	0	0	0	0	4.9	0	0	0	0	0	0	0	0	0	0	0	4.9	0
1965-07-15	11.2	9.9	0	17	0.6	0	0	0	0.1	0	0	0	0.3	0	0	0	0	0	0	0	0	0	0	0	0.3	0
1965-07-16	28.5	26	1.5	0.5	49.6	0	0.7	0	7.2	0.5	0	0	2.1	0.5	0	0	0	0	0	0	0	0	0	0	2.1	0.5
1965-07-17	0	1.1	8.9	0	1.6	4.2	3.9	4.1	5.6	5.2	4.8	7.2	4.6	5.2	0	10.9	4.8	7.2	1.1	2.6	0.1	3.1	4.8	7.2	4.6	5.2
1965-07-18	0.1	0	0	0	0.3	1.2	4.3	3.6	6.3	0.1	3.1	0.9	0	0.1	14.9	0	3.1	0.9	3.3	0.7	1.5	0	3.1	0.9	0	0.1
1965-07-19	0	1.3	0	0	0	0.2	0	0.1	0	0	2.4	0.2	0	0	0	0	2.4	0.2	0	0.2	0	0	2.4	0.2	0	0
1965-07-20	0.2	0	0	0	0.9	4.1	10.4	0	0.3	0	5	0.6	0	0	0	1.4	5	0.6	1	0.6	0	0	5	0.6	0	0
1965-07-21	4.8	0	0	0	0	3.9	0	1	0.4	0	0	0	0	0	0.3	0	0	0	0	0	0	0	0	0	0	0
1965-07-22	1	0.3	0.4	2	0.5	4.8	9.6	4.6	5.8	1.3	0	2.3	6.1	1.3	3.9	0	0	2.3	0	0	0	0	0	2.3	6.1	1.3
1965-07-23	9.8	1.7	0.9	3.1	4.7	0	0.1	2.6	1.7	0.9	0	2.7	0	0.9	0.2	0	0	2.7	0	0.3	0.7	0	0	2.7	0	0.9
1965-07-24	3.5	3	0	6.3	0.3	0	0	0.3	0	0	0.6	0	0	0	0	11.2	0.6	0	8.4	41.6	7.2	15.6	0.6	0	0	0
1965-07-25	0.3	11.9	0	2.2	3.3	1.1	1.4	7.5	11.6	8.3	0	6.9	0	8.3	10	0	0	6.9	5	0.6	0	0	0	6.9	0	8.3
1965-07-26	22.5	8.1	4.5	14.6	6	3.1	4	3.8	4.3	9.4	3.3	21.2	5.3	9.4	0	0.1	3.3	21.2	1.1	1.6	8.3	0	3.3	21.2	5.3	9.4
1965-07-27	7.6	7.8	31	5.9	6.9	8.4	22.6	17.2	24.3	9	26.5	13.4	18.2	9	15.7	8.7	26.5	13.4	40.6	27.5	21	16.7	26.5	13.4	18.2	9
1965-07-28	0	0.6	0.1	0	4.6	4.9	11	0	0.2	0	0	0	0	0	0.2	0.8	0	0	0.8	0.2	6.1	0	0	0	0	0
1965-07-29	12.8	8.8	0	2.1	0.5	0	0.1	0.1	0	0	0	0	0	0	0	0	0	0	0	0	0	0	0	0	0	0
1965-07-30	0.5	4.3	0.7	2.1	0.3	0	0	0	0	0	0	0	4.1	0	0	0	0	0	0	0	0	0	0	0	4.1	0
1965-07-31	20.5	8.2	31.4	0	2.4	0	3.1	10.2	1.8	7.9	2.9	0.7	15.4	7.9	0	1	2.9	0.7	18.3	1.9	1.2	2.8	2.9	0.7	15.4	7.9
1965-08-01	3.7	9.8	5.7	5.3	22.6	0	1.5	12.1	14.2	6.4	14.2	22.7	2	6.4	1.3	5.6	14.2	22.7	43	8.6	11.2	24.3	14.2	22.7	2	6.4
1965-08-02	0	0	0	0	17.4	8	21.7	7.7	20.8	2.4	18.3	13.6	0	2.4	21.3	0	18.3	13.6	20.8	18.4	15	2	18.3	13.6	0	2.4
1965-08-03	1	0.4	8	1.1	2.4	11.6	26.3	1	23.8	0.6	0	0	3.3	0.6	0	0	0	0	0	0	0	0	0	0	3.3	0.6
1965-08-04	0.3	0.1	4.3	1.5	3.4	0.7	3.1	3.7	2.9	1	5.3	2.6	0	1	14.7	5	5.3	2.6	0.2	0.2	1.8	0.7	5.3	2.6	0	1
1965-08-05	2.2	5.3	0	0	0	3.5	0	0.4	0	0.2	0	0	0	0.2	0	0	0	0	0.1	0	0	0	0	0	0	0.2
1965-08-06	0	1.9	0	5.2	2.7	0	0.7	0.3	10.2	0.9	0	0	0	0.9	0	0	0	0	0	0	0	0	0	0	0	0.9
1965-08-07	0.7	16.9	13.3	1.2	0	0	1	2.2	3.3	0.6	2.5	7.5	27	0.6	15.1	0.4	2.5	7.5	6.2	11.6	11.8	19.3	2.5	7.5	27	0.6
1965-08-08	0	0	0	0	0	2.7	16.2	13	3.9	0	0	0.6	0	0	20.4	0	0	0.6	1	0	0	0.1	0	0.6	0	0
1965-08-09	0.1	0	0	0	0	0.1	0	0	0	0.1	0	0	0	0.1	0	0	0	0	0	0	0	0	0	0	0	0.1
1965-08-10	2.8	2.4	1.4	4.2	4.1	0	0.7	0	1.1	0.2	0	0.3	2.2	0.2	0.8	16.1	0	0.3	3.1	0.2	0.5	4.2	0	0.3	2.2	0.2
1965-08-11	0.3	0	0.3	0.1	18.3	0.3	4.4	5.8	30.1	26.2	24.7	26.3	0	26.2	11.4	7.5	24.7	26.3	13.1	21.2	12.9	1.7	24.7	26.3	0	26.2
1965-08-12	0.2	0	0	0	0	0	0.2	0.2	0	0	0	0.1	0	0	0	0	0	0.1	0.1	0.1	0	0	0	0.1	0	0
1965-08-13	0.6	0	0	0	0	0	0	0	3	0	0	0	0	0	0	0	0	0	0	0	0	0	0	0	0	0
1965-08-14	2.8	1.5	3.1	2	0.1	0	0	2.9	3	0.9	0	0.1	2.9	0.9	0	0.1	0	0.1	0	0	0	0	0	0.1	2.9	0.9
1965-08-15	8.9	4	16.6	1.8	4	0	0	0	14.3	5.6	23.8	7.5	3.2	5.6	2.4	34.2	23.8	7.5	3.9	13.9	18.6	63.1	23.8	7.5	3.2	5.6
1965-08-16	2.6	0.1	0	1.2	1.8	0	5.9	9.9	1.7	2.7	11	6.5	0.9	2.7	15.5	0.5	11	6.5	20.2	9.6	0.9	1.4	11	6.5	0.9	2.7
1965-08-17	4.1	0	20.5	5	0.9	0	0	0	0	0.2	0	1.5	5.1	0.2	0	0.2	0	1.5	0	0.9	0	1.3	0	1.5	5.1	0.2
1965-08-18	1.4	0	0.8	12.9	1.4	1.3	0	0	2.9	0	4.3	1	9.3	0	0.7	13.6	4.3	1	9.9	82.1	3.1	23.6	4.3	1	9.3	0
1965-08-19	5.3	9.1	0.2	0.3	2.1	19.5	3.5	1.1	13.4	6.6	4.4	8.7	0.1	6.6	5.8	1.1	4.4	8.7	0.4	0.4	0	0	4.4	8.7	0.1	6.6
1965-08-20	1.9	0	0	0	19.3	4.7	3.8	0	1.4	0	0	0	0	0	0	0	0	0	0	0	0	0	0	0	0	0
1965-08-21	0.2	0	0	0	0.3	0	0	0.1	0	0	0	0	0	0	0	0	0	0	0.1	0	0	0	0	0	0	0
1965-08-22	0.2	0	0	0	0.1	0	0	0	0	0	0.1	0.2	0	0	0.1	0	0.1	0.2	0	0	0	0	0.1	0.2	0	0
1965-08-23	0.1	3.2	0	0	0	4.5	1	0	0	0.1	0	0	0	0.1	0	0	0	0	8.5	2.4	10.3	0	0	0	0	0.1
1965-08-24	6.5	4.2	0.4	0	0	0.2	0.1	0.5	1.2	3.7	0	0	0	3.7	5.3	6.2	0	0	6.2	1.1	0	0	0	0	0	3.7
1965-08-25	0	0	0	0	0.1	0.9	1.5	4.3	0.4	0.1	0	0	0	0.1	5.9	0	0	0	0	0.5	0	5.5	0	0	0	0.1
1965-08-26	0.2	0.1	0	0	0	0	0.2	0.1	0	0.9	0	1.7	0	0.9	0	0	0	1.7	0	0.1	0	1	0	1.7	0	0.9
1965-08-27	0.2	0	0	0	0.1	0	0.1	0	0	0.1	0	0	0	0.1	0	0	0	0	6.4	0.3	14.8	0.2	0	0	0	0.1
1965-08-28	4.1	6.5	9.8	3.1	0	0	0	0	0	2	0.2	28.9	7.1	2	0	7.5	0.2	28.9	0	0	0	0	0.2	28.9	7.1	2
1965-08-29	2.4	3.3	3.3	0	9.7	2.2	11.6	23.6	12.4	14.5	32.1	22	2.1	14.5	24	22.9	32.1	22	17.2	42	28.2	16.3	32.1	22	2.1	14.5
1965-08-30	0.1	0	0	0	1.3	0.1	0.5	0.3	0.6	0	1.1	0	0	0	0.2	2	1.1	0	0.3	0.9	0	4.7	1.1	0	0	0
1965-08-31	0.1	0	0	0	0	0	0	0.1	0	0.1	0	0	0	0.1	4	0	0	0	3	2.8	0	0	0	0	0	0.1
1965-09-01	0.2	0	0	0	0	0	0	0.2	0	0.1	0	0	0	0.1	0	0	0	0	0.1	0	0	0	0	0	0	0.1
1965-09-02	0.1	0	0	0	0	0	0	0.1	3.1	3.8	0	0	0	3.8	0	0	0	0	0	0	0	0	0	0	0	3.8
1965-09-03	0.1	0	0	0	0	0	0	0.4	29.4	0.5	20	15.4	0	0.5	0.8	0	20	15.4	0.3	0	0	0	20	15.4	0	0.5
1965-09-04	0	0	0	0	0	0	0	0.1	0	0	0	0	0	0	0	0	0	0	0	0	0	0	0	0	0	0
1965-09-05	0	0	0	0	0	0	0	0	0	0.1	0	0	0	0.1	0	0	0	0	0	0	0	0	0	0	0	0.1
1965-09-06	3.5	4.9	0	0	3.8	0	0	0.3	1	6.6	1.3	2.8	0.8	6.6	0	5.7	1.3	2.8	3.1	5.2	7	10.2	1.3	2.8	0.8	6.6
1965-09-07	0	2.2	0	0	12.6	3.4	22.6	21	17	9.7	21.9	2.1	0	9.7	11.7	3.1	21.9	2.1	11.3	12.4	6.4	2.5	21.9	2.1	0	9.7
1965-09-08	0.1	0.1	0	0	0.1	0	0	0.1	0	0	0	0	0	0	0	0	0	0	0	0.2	0	0	0	0	0	0
1965-09-09	0.9	1.6	12.4	1.8	0	0.1	0	0	0.1	11	12.3	1.9	8.7	11	2.5	9.3	12.3	1.9	12.5	8.5	11.3	8.6	12.3	1.9	8.7	11
1965-09-10	4.8	6.8	2.1	0.5	3.2	1.8	1	11	16.3	4.8	11.3	18.5	1	4.8	32.9	0.9	11.3	18.5	12.3	1.5	6.7	5.5	11.3	18.5	1	4.8
1965-09-11	0	0.3	0	0	0	0	0.7	1.1	5.2	1.3	3.4	2.4	0	1.3	0	0	3.4	2.4	0	2.4	0	0.6	3.4	2.4	0	1.3
1965-09-12	0	0	0	0	0.1	0	0	0	0	0.1	0	0	0	0.1	0	0	0	0	0.1	0.2	0	0	0	0	0	0.1
1965-09-13	0.1	1.1	0	0.4	0.9	0.3	0.5	2	0.2	4.8	10.2	0	0	4.8	10.8	3.4	10.2	0	2.3	2.3	0	0	10.2	0	0	4.8
1965-09-14	0	0	0	0	1.2	0	0	0.1	0	0	0.1	0	0	0	0	0	0.1	0	0	0.1	0	0	0.1	0	0	0
1965-09-15	7.8	2.3	0.1	2.6	0.2	0	0	0	0	0	3.9	0	1.7	0	0	1.5	3.9	0	1.8	1.6	2.8	0	3.9	0	1.7	0
1965-09-16	0	0.8	0.7	0.2	1	5.9	7.8	3.3	6.2	0.5	7.4	2	0.5	0.5	22.3	7.1	7.4	2	26.3	9.9	13.1	0	7.4	2	0.5	0.5
1965-09-17	3.1	0.5	0	0	4.2	6.3	7.6	0.3	0.1	1.7	0.1	2.5	0	1.7	0	0	0.1	2.5	0	0	0	0	0.1	2.5	0	1.7
1965-09-18	0.8	0	0.8	0.1	3.9	3	0.1	0	0	0.1	0.6	0	0	0.1	0	0.4	0.6	0	0	1	0	0.1	0.6	0	0	0.1
1965-09-19	0.2	1.1	4.2	3.6	0.7	0	0	0	9	0.1	0	0	9.5	0.1	0	3.4	0	0	0	1.6	0	2.1	0	0	9.5	0.1
1965-09-20	2.4	0.5	0.4	0	1.1	0	13.6	0.6	11.3	1.7	0.9	0.1	0.8	1.7	0	1.6	0.9	0.1	0	10	1.7	0.8	0.9	0.1	0.8	1.7
1965-09-21	0	0.8	7.5	0	3.1	9.5	13	5.8	8.7	7.6	0	4.8	2.9	7.6	0.2	0	0	4.8	0.4	1.5	0.8	1	0	4.8	2.9	7.6
1965-09-22	0	0.4	0.2	0	1.7	0	1	2.8	0.1	0.5	0.6	0.7	0.2	0.5	0.5	0	0.6	0.7	0.8	1.3	1.9	0	0.6	0.7	0.2	0.5
1965-09-23	1.6	3.9	0.7	0	4.5	0	3.1	0.1	1.5	1.1	1.3	3.6	0	1.1	0	0.6	1.3	3.6	0	2.9	1.7	0.2	1.3	3.6	0	1.1
1965-09-24	3.4	2.5	2.2	0	0	2.2	8.4	1.8	0.6	5.9	12.3	1.8	2	5.9	1.2	10.6	12.3	1.8	4.5	12.9	5.9	3.2	12.3	1.8	2	5.9
1965-09-25	10.1	11.1	1.7	1.3	25.1	1.4	15.4	15.1	29.1	4.1	7.3	6.2	1.6	4.1	8.6	1.3	7.3	6.2	12	3.5	4.1	5	7.3	6.2	1.6	4.1
1965-09-26	0	1	0.6	0	5.7	9.3	19.2	13.2	4.3	0.7	0	0.1	0.4	0.7	1.5	0.3	0	0.1	0.7	0.4	0.3	1	0	0.1	0.4	0.7
1965-09-27	8.3	2.1	0.2	0.1	7.3	6.3	9.5	5.6	5.7	5.4	4.2	3.6	0.1	5.4	1	0.5	4.2	3.6	0	0.1	0	0.7	4.2	3.6	0.1	5.4
1965-09-28	0	0	0	0	4.8	7.9	5.5	2.6	2.4	1.2	1.5	1.7	0	1.2	3.9	0.2	1.5	1.7	4.1	4.7	2.2	1.8	1.5	1.7	0	1.2
1965-09-29	0.7	1.7	0	0	3.1	3.2	2.3	2.6	1.6	1.4	0	1.5	0	1.4	0	0	0	1.5	0	2.4	0	0	0	1.5	0	1.4
1965-09-30	3.2	1.2	0	0	2.5	3	0.7	0	0.5	0.5	0	0.2	0	0.5	0	0	0	0.2	0	0	0	0	0	0.2	0	0.5
1965-10-01	0.6	3.9	0	0	5.7	2.1	1	0.2	2.2	1.5	0	0.9	0	1.5	0	0	0	0.9	0.1	0	0	0	0	0.9	0	1.5
1965-10-02	0	0.1	0	0	0.1	0	2.4	0.2	2.3	0	0.7	0	0	0	0	0	0.7	0	0.2	0.4	0.1	0.7	0.7	0	0	0
1965-10-03	0	0	0	0	0	0.3	0.3	0	0	0	0.1	0	0	0	0	0	0.1	0	0.1	0	0	0	0.1	0	0	0
1965-10-04	0	0	0	0	0	0	0	0	0	0	0.1	0	0	0	0	0	0.1	0	0.1	0	0	0	0.1	0	0	0
1965-10-05	0	0	0	0	0	0	0	0	0	0	0.1	0	0	0	0	0	0.1	0	0	0	0.1	0	0.1	0	0	0
1965-10-06	0	1.2	0	0	0	0	0	0	0	0	0.2	0.1	0	0	0	0	0.2	0.1	0.1	0	0	0	0.2	0.1	0	0
1965-10-07	6.7	2	4.2	2.4	0	0	0	0.3	0	1.5	3.7	0	0.3	1.5	1.2	3.3	3.7	0	3.3	2.8	4.2	5.9	3.7	0	0.3	1.5
1965-10-08	3.7	4.1	0	0	6.4	6.3	2.3	15.4	11.1	6.9	6.2	8.2	0	6.9	10.4	0.9	6.2	8.2	3.9	2.7	3.4	1.4	6.2	8.2	0	6.9
1965-10-09	0	0	0	0	4.4	7.2	5.5	6.6	3.3	0	0	0.1	0	0	1.7	0	0	0.1	0	0	0	0	0	0.1	0	0
1965-10-10	0	0.5	1.7	0.6	0	4.6	1	0	0	0.2	0	0.6	2.2	0.2	0	0	0	0.6	0	0	0	0	0	0.6	2.2	0.2
1965-10-11	0	0.1	0	0	0	0.5	0.5	0.6	0	0	6.8	0	0.1	0	0.2	0	6.8	0	0	0	0	0	6.8	0	0.1	0
1965-10-12	0	0	0	0	0	0	0	0	0	0	0	0	0	0	0	0	0	0	0	0	0	0	0	0	0	0
1965-10-13	0.4	0.3	0	0.6	0.1	1.8	0.2	0	0	0	0.2	0	0	0	0.5	0	0.2	0	0	0	0	0	0.2	0	0	0
1965-10-14	1.8	3.5	0	0.9	1.9	0.9	1.3	8.4	7	6.8	0.2	7.6	0	6.8	4.8	0	0.2	7.6	0	0	0	0	0.2	7.6	0	6.8
1965-10-15	0	0	0	0	0	0.7	0.2	0.2	0	0	3.8	0	0	0	0	0	3.8	0	0	0	0	0	3.8	0	0	0
1965-10-16	0	0	0	0	0	0	0	0	0	0	0	0	0	0	0	0	0	0	0	0	0	0	0	0	0	0
1965-10-17	0	0	0	0	0	0	0	0	0	0	0	0	0	0	0	0	0	0	0	0	0	0	0	0	0	0
1965-10-18	0	0	0	0	0	0	0	0	0	0	0	0	0	0	0	0	0	0	0	0	0	0	0	0	0	0
1965-10-19	0.1	0	0	0	0	0.1	0	0	0	0	0	0	0	0	0.3	0	0	0	0	0	0	0	0	0	0	0
1965-10-20	0	0	0	0	0	0	0	0	0	0	0	0	0	0	0	0	0	0	0	0	0	0	0	0	0	0
1965-10-21	0	0	0	0	0.3	0	0	0	0	0	0	0	0	0	0.3	0	0	0	2.2	0.1	0	0	0	0	0	0
1965-10-22	0	0	0	0	0	0	0	0	0	0	0	0	0	0	0	0	0	0	0.8	2.8	0	0	0	0	0	0
1965-10-23	0	0	0	0.1	0	0	0	0	0	0	0.4	0	0	0	0.8	0.2	0.4	0	1.8	2.1	5.9	2.1	0.4	0	0	0
1965-10-24	0	0	0	0	0	1.2	0	1.5	0.5	0	3.1	0.6	0	0	0.4	1.9	3.1	0.6	14.2	10.4	10.3	4.9	3.1	0.6	0	0
1965-10-25	0	0.4	0	0	1.8	12.7	9.7	5.9	4.1	3.8	0.4	5.9	0	3.8	0.8	1.5	0.4	5.9	0	0.5	0	0.3	0.4	5.9	0	3.8
1965-10-26	0	0	0	0	0.2	3.9	3.3	0.6	0.4	0	0	0	0	0	0.1	0.1	0	0	0	0	0	0.2	0	0	0	0
1965-10-27	0	0	0	0	0	0	0	0	0	0	0.1	0	0	0	0	0	0.1	0	0	0	0	0	0.1	0	0	0
1965-10-28	0	0	0	0	0	0.6	0	0	0	0	0	0	0	0	0	0	0	0	0	0	0	0	0	0	0	0
1965-10-29	0	0	0	0	0	0	0	0.5	0	0.4	0	0.6	0	0.4	0	0	0	0.6	0	0	0	0	0	0.6	0	0.4
1965-10-30	0	0	0	0	1.6	0	0.6	4.4	2.1	0	0	0.2	0	0	0.4	0	0	0.2	0.5	0	0.6	0	0	0.2	0	0
1965-10-31	0	0	0	0	3.4	2.8	1	0.5	2	0	0	0	0	0	0.3	0	0	0	0.1	0	0	0	0	0	0	0
1965-11-01	0.7	0	0	0	0	0	0	0	0	0	0	0	0	0	0	0	0	0	0.1	0	0	0	0	0	0	0
1965-11-02	0.1	1.9	0	0	0.9	1.2	2.6	0	2.4	0	0	0	0	0	0	0	0	0	0	0	0	0	0	0	0	0
1965-11-03	0	0	0	0	0	0	0	0	0	0	0	0	0	0	0	0	0	0	0.1	0	0	0	0	0	0	0
1965-11-04	0	0	0	0	0	0	0	0	0	0	0	0	0	0	0	0	0	0	0	0	0	0	0	0	0	0
1965-11-05	0	0	0	0	0	0	0	0	0	0	0	0	0	0	0	0	0	0	0.1	0	0	0	0	0	0	0
1965-11-06	0	0	0	0	0	0	0	0	0	0	0	0	0	0	0	0	0	0	0.1	0	0	0	0	0	0	0
1965-11-07	0	0	0	0	0	0	0	0	0	0	0	0	0	0	0	0	0	0	0.1	0	0	0	0	0	0	0
1965-11-08	0	0	0	0	0	0	0	0	0	0	0	0	0	0	0	0	0	0	0.1	0	0	0	0	0	0	0
1965-11-09	0	0	0	0	1.2	0.4	0	0.2	0	0	0	0	0	0	1.4	0	0	0	0	0	0	0	0	0	0	0
1965-11-10	0	0	0	0	0	0	0	0	0	0	0	0	0	0	0	0	0	0	0.1	0	0	0	0	0	0	0
1965-11-11	0	0	0	0	0	0	0	0	0	0	0	0	0	0	0	0	0	0	0	0	0	0	0	0	0	0
1965-11-12	0	0	0	0	0	0	0	0	0	0	0	0	0	0	0	0	0	0	0	0	0	0	0	0	0	0
1965-11-13	0	0	0	0	0	0	0	0	0	0	0	0	0	0	0	0	0	0	0	0	0	0	0	0	0	0
1965-11-14	0	0	0	0	1.8	0.1	1	0	0	0	0	0	0	0	0	0	0	0	0	0	0	0	0	0	0	0
1965-11-15	0	0.4	0	0	2.2	1.3	5	1.6	1.5	2.5	0	2.8	0	2.5	0	0	0	2.8	0	0	0	0	0	2.8	0	2.5
1965-11-16	0	0	0	0	0	0.9	0.3	1.6	1.1	1.5	0	0.1	0	1.5	0	0	0	0.1	0	0	0	0	0	0.1	0	1.5
1965-11-17	0	1.6	0	0	0	0.2	0.4	1.2	0.9	0.2	0	0.9	0	0.2	0	0	0	0.9	0	0	0	0	0	0.9	0	0.2
1965-11-18	0	0	0	0	0	0.3	0.5	0	0.1	0	0	0	0	0	0	0	0	0	0	0	0	0	0	0	0	0
1965-11-19	0	0	0	0	0	0	0	0	0	0	0	0	0	0	0	0	0	0	0	0	0	0	0	0	0	0
1965-11-20	0	0	0	0	0	0	0	0	0	0	0	0	0	0	0	0	0	0	0	0	0	0	0	0	0	0
1965-11-21	0	0	0	0	0	0.3	0.5	0.8	0	0.1	0.4	0.1	0	0.1	1.6	0	0.4	0.1	0	0	0	0	0.4	0.1	0	0.1
1965-11-22	0	0	0	0	0.6	0.1	1.3	0.1	0.1	0	0	0	0	0	0	0	0	0	0	0	0	0	0	0	0	0
1965-11-23	0	0	0	0	0	1	0.9	0	0	0	0	0	0	0	0	0	0	0	0.1	0	0	0	0	0	0	0
1965-11-24	0	0	1.2	2.3	0	0	0	0	0	0	0.2	0	0.5	0	0.1	0.8	0.2	0	1.1	0.5	0	1.7	0.2	0	0.5	0
1965-11-25	4.6	0.3	0.5	0.4	0	0	0	0	0	0.8	0.1	0.4	2.2	0.8	0	0.3	0.1	0.4	0	0	0	0	0.1	0.4	2.2	0.8
1965-11-26	0	0	0	0	0.1	0.3	2.1	0.2	0.2	0	0.2	0	0	0	0.1	0	0.2	0	0.2	0.1	0	0	0.2	0	0	0
1965-11-27	0	0.1	0	0	0	1.6	0.2	0	0	0.3	0	0	0	0.3	0	0	0	0	0	0	0	0	0	0	0	0.3
1965-11-28	0	0	0	0	0	0.8	0.8	0	0	0	0	0	0	0	0	0	0	0	0	0	0	0	0	0	0	0
1965-11-29	0	0	0	0	0	0	0	0	0	0	0	0	0	0	0	0	0	0	0	0	0	0	0	0	0	0
1965-11-30	0	0	0	0	0	0	0	0	0	0	0	0	0	0	0	0	0	0	0	0	0	0	0	0	0	0
1965-12-01	0	0	0	0	0	0	0	0	0	0	0	0	0	0	0	0	0	0	0	0	0	0	0	0	0	0
1965-12-02	0	0	0	0	0	0	0	0	0	0	0	0	0	0	0	0	0	0	0	0	0	0	0	0	0	0
1965-12-03	0	0	0	0.1	0	0	0	0	0	0	0	0	0	0	0	0	0	0	0	0	0	0	0	0	0	0
1965-12-04	0	0	0	0	0	0	0	0	0	0	0	0	0	0	0	0	0	0	0	0	0	0	0	0	0	0
1965-12-05	0	0	0	0	0	0	0	0	0	0	0	0	0	0	0	0	0	0	0	0	0	0	0	0	0	0
1965-12-06	0	0	0	0	0	0	0	0	0	0	0	0	0	0	0	0	0	0	0	0	0	0	0	0	0	0
1965-12-07	0	0	0	0	0	0.3	0	0	0	0	0	0	0	0	0	0	0	0	0	0	0	0	0	0	0	0
1965-12-08	0	0	0	0	0	0	0	0	0	0	0	0	0	0	0	0	0	0	0	0	0	0	0	0	0	0
1965-12-09	0	0	0	0	0	0	0	0	0	0	0	0	0	0	0	0	0	0	0	0	0	0	0	0	0	0
1965-12-10	0	0	0	0	0	0	0	0	0	0	0	0	0	0	0	0	0	0	0	0	0	0	0	0	0	0
1965-12-11	0	0	0	0	0	0	0	0	0	0	0	0	0	0	0	0	0	0	0	0	0	0	0	0	0	0
1965-12-12	0	0	0	0	0	0	0	0	0	0	0	0	0	0	0	0	0	0	0	0	0	0	0	0	0	0
1965-12-13	0	0	0	0	0	0	0	0	0	0	0	0	0	0	0	0	0	0	0	0	0	0	0	0	0	0
1965-12-14	0	0	0	0	0	0	0	0	0	0	0	0	0	0	0	0	0	0	0	0	0	0	0	0	0	0
1965-12-15	0	0	0	0	0	0	0	0	0	0	0	0	0	0	0	0	0	0	0	0	0	0	0	0	0	0
1965-12-16	0	0	0	0	0	0	0	0	0	0	0	0	0	0	0	0	0	0	0	0	0	0	0	0	0	0
1965-12-17	0	0	0	0	0	0	0	0	0	0	0	0	0	0	0	0	0	0	0	0	0	0	0	0	0	0
1965-12-18	0	0	0	0	0	0	0	0	0	0	0	0	0	0	0	0	0	0	0	0	0	0	0	0	0	0
1965-12-19	0	0	0	0	0	0	0	0	0	0	0	0	0	0	0	0	0	0	0	0	0	0	0	0	0	0
1965-12-20	0	0	0	0	0	0	0	0	0	0	0	0	0	0	0	0	0	0	0	0	0	0	0	0	0	0
1965-12-21	0	0	0	0	0	0	0	0	0	0	0	0	0	0	0	0	0	0	0	0	0	0	0	0	0	0
1965-12-22	0	1.5	0	0	0	0	0	0.2	0	0	0	0	0	0	0	0	0	0	0	0	0	0	0	0	0	0
1965-12-23	0	0.3	0	0	0	0	0	0	0	0	0.4	0	0	0	0	0	0.4	0	0	0	0	0	0.4	0	0	0
1965-12-24	0.8	0.4	0	0	2.7	2.4	7.6	1.3	0.2	0	0	0	0	0	0	0	0	0	0	0	0	0	0	0	0	0
1965-12-25	0	0	0	0	0	0.1	0.2	0	0	0	0	0	0	0	0	0	0	0	0	0	0	0	0	0	0	0
1965-12-26	0	0	0	0	0	0	0	0	0	0	0	0	0	0	0	0	0	0	0	0	0	0	0	0	0	0
1965-12-27	0	0	0	0	0	0	0	0	0	0	0	0	0	0	0	0	0	0	0	0	0	0	0	0	0	0
1965-12-28	0	0	0	0	0	0	0	0	0	0	0	0	0	0	0	0	0	0	0	0	0	0	0	0	0	0
1965-12-29	0	0	0	0	0	0	0	0	0	0	0	0	0	0	0	0	0	0	0	0	0	0	0	0	0	0
1965-12-30	0	0	0	0	0	0	0	0	0	0	0	0	0	0	0	0	0	0	0	0	0	0	0	0	0	0
1965-12-31	0	0	0	0	0	0	0	0	0	0	0	0	0	0	0	0	0	0	0	0	0	0	0	0	0	0
1966-01-01	0	0	0	0	0	0	0	0.1	0	0	0	0	0	0	0	0	0	0	0	0	0	0	0	0	0	0
1966-01-02	0.1	0	0	0	0.1	0	0	0	0	0	0.2	0	0	0	0	0	0.2	0	0	0	0	0	0.2	0	0	0
1966-01-03	0	0	0	0	0	0	0	0	0	0	0	0	0	0	0	0	0	0	0	0	0	0	0	0	0	0
1966-01-04	0	0	0	0	0	0	0	0	0	0	0	0	0	0	0	0	0	0	0	0	0	0	0	0	0	0
1966-01-05	0	0	0	0	0	0	0	0	0	0	0	0	0	0	0	0	0	0	0	0	0	0	0	0	0	0
1966-01-06	0	0	0	0	0	0.9	0	0	0	0	0	0	0	0	0	0	0	0	0	0	0	0	0	0	0	0
1966-01-07	0	0	0	0	0	0	0	0	0	0	0	0	0	0	0	0	0	0	0	0	0	0	0	0	0	0
1966-01-08	0	0	0	0	0	0	0	0	0	0	0	0	0	0	0	0	0	0	0	0	0	0	0	0	0	0
1966-01-09	0	0	0	0	0	0	0	0	0	0	0	0	0	0	0	0	0	0	0	0	0	0	0	0	0	0
1966-01-10	0	0	0	0	0	0	0	0	0	0	0	0	0	0	0	0	0	0	0	0	0	0	0	0	0	0
1966-01-11	0	0	0	0	0	0	0	0	0	0	0	0	0	0	0	0	0	0	0	0	0	0	0	0	0	0
1966-01-12	0	0	0	0	0	0	0	0	0	0	0	0	0	0	0	0	0	0	0	0	0	0	0	0	0	0
1966-01-13	0	0	0	0	0	0	0	0	0	0	0	0	0	0	0	0	0	0	0	0	0	0	0	0	0	0
1966-01-14	0	0	0	0	0	0	0	0	0	0	0	0	0	0	0	0	0	0	0	0	0	0	0	0	0	0
1966-01-15	0	0.1	0	0	0	0	0	0	0	0	0	0	0	0	0	0	0	0	0	0	0	0	0	0	0	0
1966-01-16	0	0	0	0	0	0	0	0	0	0	0	0	0	0	0	0	0	0	0	0	0	0	0	0	0	0
1966-01-17	0	0	0	0	0	0	0	0	0	0	0	0	0	0	0	0	0	0	1.5	0.3	1.5	0.7	0	0	0	0
1966-01-18	0.3	0	1.1	0.3	0	0	1.2	0.7	0	0.2	0.6	0.6	0.7	0.2	0.2	1.1	0.6	0.6	2.4	0.2	0	0	0.6	0.6	0.7	0.2
1966-01-19	1.2	0.2	0	0.1	2.4	4.1	4.1	1.8	5.5	0	0.1	1.4	0	0	0	0	0.1	1.4	0	0	0	0	0.1	1.4	0	0
1966-01-20	0.3	0	0.7	1.1	0	1.4	1	0.2	0.5	0.7	1.4	2.6	0.5	0.7	0.9	2	1.4	2.6	0	0	0	0	1.4	2.6	0.5	0.7
1966-01-21	0	0.3	0	0	0	0.6	0.2	0	0	0	0	0	0	0	0	0	0	0	0	0	0	0	0	0	0	0
1966-01-22	0	0	0	0	0	0	0	0	0	0	0	0	0	0	0	0	0	0	0	0	0	0	0	0	0	0
1966-01-23	0.1	1.9	1.1	0.4	1.2	1.5	3	1.8	1.2	0.5	0.6	0.2	0.6	0.5	0.3	1	0.6	0.2	2	2.1	0	0	0.6	0.2	0.6	0.5
1966-01-24	0	0.3	0	0.1	0	1.5	0.4	0.4	0.4	1	0.1	0.6	0	1	0	0.1	0.1	0.6	0	0	0	0	0.1	0.6	0	1
1966-01-25	0.5	0.6	0	0	0	0.4	0	0	0	0	0	0	0	0	0	0	0	0	0	0	0	0	0	0	0	0
1966-01-26	0	0	0	0.1	0	0	0	0	0	0	0	0	0	0	0	0	0	0	0	0	0	0	0	0	0	0
1966-01-27	1	2.5	1.1	0.3	2.7	0	1.7	2	2.4	2.5	0.5	1.3	0	2.5	1.2	2	0.5	1.3	2.1	0.6	0	0	0.5	1.3	0	2.5
1966-01-28	2.1	0.4	0	0	2.5	1.4	1.9	0.3	1.8	0.3	0	0.5	0	0.3	0	0	0	0.5	0	0	0	0	0	0.5	0	0.3
1966-01-29	0	0.9	0.1	0	2.1	1.2	2.6	1	0.8	0.3	0.1	0.6	0.4	0.3	0	0	0.1	0.6	0	0	0	0	0.1	0.6	0.4	0.3
1966-01-30	0	0	0	0	0	0	1.2	0.2	0	0	0	0	0	0	0	0	0	0	0	0	0	0	0	0	0	0
1966-01-31	0	0	0	0	0	0	0	0	0	0	0	0	0	0	0	0	0	0	0	0	0	0	0	0	0	0
1966-02-01	1.1	0.4	0	0	0	0	0	0	0	0	0	0	0	0	0	0	0	0	0	0	0	0	0	0	0	0
1966-02-02	0	0	0	0	0	0	0	0	0	0	0	0	0	0	0	0	0	0	0	0	0	0	0	0	0	0
1966-02-03	0	0	0	0	0	0	0	0	0	0	0	0	0	0	0	0	0	0	0	0	0	0	0	0	0	0
1966-02-04	0	0	0	0	0	0	0	0	0	0	0	0	0	0	0	0	0	0	0	0	0	0	0	0	0	0
1966-02-05	0	0	0	0	0.1	1.7	0	0.5	0	0	0	0	0	0	0	0	0	0	0	0	0	0	0	0	0	0
1966-02-06	0	0	0	0	0.6	0	0.1	0	0	0	0	0	0	0	0	0	0	0	0	0	0	0	0	0	0	0
1966-02-07	0	0	0	0	0	0	0	0	0	0	0	0	0	0	0	0	0	0	0	0	0	0	0	0	0	0
1966-02-08	0	0	0	0	0	0	0	0	0	0	0	0	0	0	0	0	0	0	0	0	0	0	0	0	0	0
1966-02-09	1.6	0.7	0	0.5	0	0	0	0.1	0	0	0	0	0	0	0	0	0	0	0	0	0	0	0	0	0	0
1966-02-10	0	0	0	0	0	1.2	0.4	0	0	0	0	0	0	0	0	2.5	0	0	0	0	0	0	0	0	0	0
1966-02-11	0.1	0	0	0	0	0	0	0	0	0	0	0	0	0	0	0	0	0	0	0	0	0	0	0	0	0
1966-02-12	0.4	0	0.6	0.5	0	0	0.2	0	0.1	0.5	0.2	0.2	0.6	0.5	0	0.2	0.2	0.2	0	0	0	0	0.2	0.2	0.6	0.5
1966-02-13	0.3	0.1	0.4	0.5	0.4	0.9	0.1	0.6	0.1	2.4	1.2	2.3	0.9	2.4	1.9	0	1.2	2.3	2.2	0.4	0	0	1.2	2.3	0.9	2.4
1966-02-14	0	0	0	0	0	0	0	0	0	0	0	0	0	0	0	0	0	0	0.1	0	0	0	0	0	0	0
1966-02-15	0	0	0	0	0	0	0	0	0	0	0	0	0	0	0	0	0	0	0	0	0	0	0	0	0	0
1966-02-16	0	0.2	0	0	0	0	0	0	0	0	0	0	0	0	0	0	0	0	0	0	0	0	0	0	0	0
1966-02-17	0	0	0	0	0	0	0	0	0	0	0	0	0	0	0	0	0	0	0	0	0	0	0	0	0	0
1966-02-18	0	0	0	0.1	0	0	0	0	0	0	0	0	0	0	0	0	0	0	0	0	0	0	0	0	0	0
1966-02-19	0	0	0	0	0	0	0	0	0	0	0	0	0	0	1.5	0	0	0	0	0	0.1	0	0	0	0	0
1966-02-20	0	0	0	0	0	0	0	0	0	0	0	0	0	0	0	0	0	0	0	0	0	0	0	0	0	0
1966-02-21	0	0	0	0	0	0	0	0	0	0	0	0	0	0	0	0	0	0	0	0	0	0	0	0	0	0
1966-02-22	0.1	1.2	0	0	0.8	0	0.4	5	0.5	1.1	0	0.4	0	1.1	0	0	0	0.4	0.9	0.1	0.4	0.9	0	0.4	0	1.1
1966-02-23	0	0.4	0	0.1	0	6.6	0.3	2	1.5	0.4	0.2	0.2	0	0.4	0.3	0	0.2	0.2	0.2	0.4	0	0	0.2	0.2	0	0.4
1966-02-24	0	0	0	0	2.8	0.6	2.4	1.1	0	0	0.9	0	0	0	0	0.1	0.9	0	2.3	0.9	0.3	0.1	0.9	0	0	0
1966-02-25	0	0	0	0	0	0	0	0	0	0	0	0	0	0	0.3	0	0	0	0	0	0	0	0	0	0	0
1966-02-26	0	0	0	0	0	0	0	0	0	0	0	0	0	0	0	0	0	0	0	0	0	0	0	0	0	0
1966-02-27	0	0	0	0	0	0	0	0	0	0	0	0	0	0	0	0	0	0	0	0	0	0	0	0	0	0
1966-02-28	0	0	0	0	0	0	0	0	0	0	0	0	0	0	0	0	0	0	0	0	0	0	0	0	0	0
1966-03-01	0.4	0.3	0	5.2	0.1	0	0	0	0	0	0	0	2.9	0	0	0	0	0	0	0	0.2	0	0	0	2.9	0
1966-03-02	0	0	0	0	0	0	0	0	0	0	0	0	0	0	0	0	0	0	0	0	0	0	0	0	0	0
1966-03-03	0	0	0	0	0	0	0	0	0	0	0	0	0	0	0	0	0	0	0	0	0	0	0	0	0	0
1966-03-04	0	0	0	0	0	0	0	0	0	0	0.2	0	0	0	0	0.1	0.2	0	0.2	2.1	1.8	0.5	0.2	0	0	0
1966-03-05	0	0	0	0	0	0	0	0	0	0	0.8	0.3	0	0	0.6	0.4	0.8	0.3	0.3	1.6	2.1	1.9	0.8	0.3	0	0
1966-03-06	3.1	0	3.5	2.4	0	0	0	0	0.6	0	0.8	0	2.5	0	1	13.7	0.8	0	7.6	9.1	8.3	2.3	0.8	0	2.5	0
1966-03-07	1.5	4.5	0.2	0	0	0	0.8	1.6	2.7	0.8	0	2	0	0.8	0	0	0	2	0	0	0	0	0	2	0	0.8
1966-03-08	0	0	0	0	0	2.2	0.1	0	0	0	0	0	0	0	0	0	0	0	0	0	0	0	0	0	0	0
1966-03-09	0	0	0	0	0	0	0	0	0	0	0	0	0	0	0	0	0	0	0	0	0	0	0	0	0	0
1966-03-10	0	0	0	0	0	0	0	0	0	0	0	0	0	0	0	0	0	0	0	0	0	0	0	0	0	0
1966-03-11	0	0	0	0	0	0	0	0	0	0	0	0	0	0	0	0	0	0	0	0	0	0	0	0	0	0
1966-03-12	0	0	0	0	0	0	0	0	0	0	0	0	0	0	0	0	0	0	0	0	0	0	0	0	0	0
1966-03-13	0	0	0	0	0	0	0	0	0	0	0	0	0	0	0	0	0	0	0	0	0	0	0	0	0	0
1966-03-14	0	0	0	0	0	0	0	0	0	0	0	0	0	0	0	0	0	0	0	0	0	0	0	0	0	0
1966-03-15	0	0	0	0	0	0	0	0	0	0	0	0	0	0	0	0	0	0	0	0	0	0	0	0	0	0
1966-03-16	0	0	0	0	0	0	0	0	0	0	0	0	0	0	0	0	0	0	0	0	0	0	0	0	0	0
1966-03-17	0	0	0	0	0	0	0	0	0	0	0	0	0	0	0	0	0	0	0	0	0	0	0	0	0	0
1966-03-18	0	0	0	0	0	0	0	0	0	0	0	0	0	0	0	0	0	0	0	0	0	0	0	0	0	0
1966-03-19	0	0	0	0	0	0	0	0	0	0	0	0	0	0	0	0	0	0	0	0	0	0	0	0	0	0
1966-03-20	0.5	0.2	0	0	0	0	0	0	0	0	0	0	0	0	0	0	0	0	0	0	0	0	0	0	0	0
1966-03-21	0.2	0.9	0	0.5	0.4	5.4	1.9	8.1	1.1	0.6	0.1	0.8	0	0.6	0.6	0	0.1	0.8	0	0	0	0	0.1	0.8	0	0.6
1966-03-22	0	0	0	0	0	2.7	0	0.1	0	0.1	1.3	0.5	0	0.1	0.2	0	1.3	0.5	0	0	0	0	1.3	0.5	0	0.1
1966-03-23	0	0	0	0	0	0	0	0	0	0	0	0	0	0	0	0	0	0	0	0	0	0	0	0	0	0
1966-03-24	0	0	0	0	0.1	0	0	0	0	0	0	0	0	0	0	0	0	0	0	0	0	0	0	0	0	0
1966-03-25	0	0	0	0	0	0	0	0	0	0	0	0	0	0	0	0	0	0	0	0	0	0	0	0	0	0
1966-03-26	0	0	0	0	0	0	0	0	0	0	0	0	0	0	0.4	0	0	0	0	0	0	0	0	0	0	0
1966-03-27	0	0	0	0	0	0	0	0	0	0	0	0	0	0	0	0	0	0	0	0	0	0	0	0	0	0
1966-03-28	0	0	0	0	0	0	0	0	0	0	0	0	0	0	0	0	0	0	0	0	0	0	0	0	0	0
1966-03-29	0	0	0	0	0	3.2	2.4	2	2.4	0.9	0	1.1	0	0.9	0	0	0	1.1	0	0	0	0	0	1.1	0	0.9
1966-03-30	0	0.3	0	0	0.1	3.1	1.7	6	6.1	3	0	4.2	0	3	0	0	0	4.2	0	0	0	0	0	4.2	0	3
1966-03-31	0	0	0	0	0	0	0	0	0	0	0	0	0	0	0	0	0	0	0	0	0	0	0	0	0	0
1966-04-01	0	0	0	0	0	0	0	0	0	0	0	0	0	0	0	0	0	0	0	0	0	0	0	0	0	0
1966-04-02	0	0	0	0	0	0	0	0	0	0	0	0	0	0	0	0	0	0	0	0	0	0	0	0	0	0
1966-04-03	5.3	0	0	0	0	0	0.5	0	0.6	0.6	0	0	0	0.6	2.1	0	0	0	0	0	0	0	0	0	0	0.6
1966-04-04	2.2	1.6	0	0.3	2.1	0	5.2	8.7	6.5	9	0	2.4	0	9	2.9	0	0	2.4	0.1	0	0	0	0	2.4	0	9
1966-04-05	0	0	0	0	0	0.1	0	0	0	0	0	0	0	0	0	0	0	0	0	0	0	0	0	0	0	0
1966-04-06	0	0	0	0	0	0	0	0	0	0	0	0	0	0	0	0	0	0	0	0	0	0	0	0	0	0
1966-04-07	2	0	1.1	0.5	0	2.6	1.3	0	0	0.3	2.6	0.3	0.3	0.3	0.3	7.3	2.6	0.3	6.6	5.8	4.3	3.8	2.6	0.3	0.3	0.3
1966-04-08	0	0	0	0	1.7	1	0	0	0	0	0.1	0	0	0	0.5	0	0.1	0	0	0	0	0	0.1	0	0	0
1966-04-09	0	0	0	0	0	0	0	0	0	0	0	0	0	0	0	0	0	0	0	0	0	0	0	0	0	0
1966-04-10	0	0	0	0	0	0	0	0	0	0	0	0	0	0	0	0	0	0	0	0	0	0	0	0	0	0
1966-04-11	1.6	0	0	0	0	0	0	0	0	0	0	0	0	0	1.5	0	0	0	0	0	0	0	0	0	0	0
1966-04-12	0.4	6.7	0	1.2	1.2	3.2	5.7	3.9	8.8	0.6	2.8	3.8	0	0.6	4.5	0	2.8	3.8	2.8	1	0	0	2.8	3.8	0	0.6
1966-04-13	0	0	0	0	0.5	17.5	2.5	0.4	0.7	0.1	0	0	0	0.1	0	0	0	0	0	0.6	0	0	0	0	0	0.1
1966-04-14	0.1	0	0	0	0	2.5	2.9	0	0	1.5	0.4	0	0	1.5	0	0	0.4	0	0	0	0	0	0.4	0	0	1.5
1966-04-15	0	0.6	0	1.2	0.1	0.1	1.2	2.7	4.6	6	8.2	5.7	0.4	6	5.2	0	8.2	5.7	1.5	1.4	0	0.1	8.2	5.7	0.4	6
1966-04-16	6.2	6.5	0	0.6	12.1	0.1	1.1	9	11.6	13.4	2.5	11.2	0	13.4	11.6	0	2.5	11.2	0.8	0.4	0.5	0	2.5	11.2	0	13.4
1966-04-17	1.3	0.8	1.7	0	2.5	5.7	10.4	1	0.8	1.8	0.2	0.2	1.7	1.8	0.7	2	0.2	0.2	0	0	0	2.9	0.2	0.2	1.7	1.8
1966-04-18	1.3	5.3	0.6	0	5	0.6	11.5	5.6	2.3	11.5	3.6	3.5	0	11.5	4.7	4.1	3.6	3.5	1.6	2.2	1.2	3.3	3.6	3.5	0	11.5
1966-04-19	0.4	0.5	0	0.2	5.1	9.3	6.3	0	1.5	1.6	0	0.1	0	1.6	0	0	0	0.1	0	0	0	0	0	0.1	0	1.6
1966-04-20	0	0	0	0	0	0.1	0.1	0.2	0	0	0	0.1	0	0	0	0	0	0.1	0	0	0	0	0	0.1	0	0
1966-04-21	1.3	1.9	0	3	0.2	5.3	2.4	0	1.4	1	0	1.7	0	1	0	0	0	1.7	0	0	0	0	0	1.7	0	1
1966-04-22	0.4	2.9	0	0.3	0.3	10	4.3	1.4	1.9	8	0	1	0	8	0	0	0	1	0	0	0	0	0	1	0	8
1966-04-23	1.2	4.8	0.3	6.5	9.6	8.2	13.2	4.7	8.3	6.1	0	3.7	0.9	6.1	0	0.6	0	3.7	0	0	0	0	0	3.7	0.9	6.1
1966-04-24	1.4	7.8	3.9	0	8.9	15.1	6.6	6.7	17.5	10.5	6.9	15.9	7.3	10.5	3.9	0.8	6.9	15.9	0	2.3	0	0	6.9	15.9	7.3	10.5
1966-04-25	0	1.6	0.7	0	11.9	6.1	2.8	1.8	0.6	0.2	7.6	1.2	0	0.2	1.3	0	7.6	1.2	0	0	0	0	7.6	1.2	0	0.2
1966-04-26	0	0.2	0	0.4	0.2	2.6	0.2	0.7	0.2	0	0.1	1	0	0	0.3	0	0.1	1	0	0	0.1	0	0.1	1	0	0
1966-04-27	0	0	0	0	0	0.6	0	0	0	0	0	0	0	0	3	0	0	0	0	0	0	0	0	0	0	0
1966-04-28	0	0	0	0	0	0	0	0	0	0	0	0	0	0	0	0	0	0	0	0	0	0	0	0	0	0
1966-04-29	0	0	0	0	0	0	0	0	0	0	0	0	0	0	0	0	0	0	0	0	0.6	0	0	0	0	0
1966-04-30	0.1	0	0	0	0	0.2	0	0	0	0	0	0	0	0	0	0	0	0	0	0	0	0	0	0	0	0
1966-05-01	0	0.2	0.5	0	0.3	0	2	0	0	1.6	4	4.5	0.4	1.6	0	3.1	4	4.5	31.2	0.2	7.2	0	4	4.5	0.4	1.6
1966-05-02	4.3	15.2	6.4	4.4	2.2	20.8	2.8	5.8	1.7	11.2	25.2	8.4	1.7	11.2	12.2	3.6	25.2	8.4	29.5	25.1	15.6	8.4	25.2	8.4	1.7	11.2
1966-05-03	1.3	0	0	0	0.3	2	0.1	0	0	0	0	0	0	0	0.2	0	0	0	0.3	0	0	0	0	0	0	0
1966-05-04	0	0.6	0	0	2.4	2.6	0	0	1.4	0	0.9	0	0	0	0.1	0.8	0.9	0	8.7	1.5	2.6	6.7	0.9	0	0	0
1966-05-05	0.1	0	0	0	0	1.2	0.4	0	0.4	0	0	0	0	0	0	0	0	0	0.1	0	0	0	0	0	0	0
1966-05-06	3.4	2.5	0	0	2.4	0	0	0.3	0.9	0.1	0	0	0	0.1	0	0	0	0	0	0	0	0	0	0	0	0.1
1966-05-07	0	0	0	0	0	0	0	0	1.2	0	0	0	0	0	0	0	0	0	0	0	0	0	0	0	0	0
1966-05-08	2.7	4.8	0	0	9.7	0.1	2.9	0	0.6	0.5	0	0	0	0.5	0	0	0	0	0	0	0	0	0	0	0	0.5
1966-05-09	1	1.3	0	0	6.9	1.9	0.6	0	4.2	0.4	0	0	0	0.4	0	0	0	0	0	0	0	0	0	0	0	0.4
1966-05-10	0.7	6.1	0	0	8.3	0	0	0	0.8	0.2	0	0	0	0.2	0	0	0	0	0	0	0	0	0	0	0	0.2
1966-05-11	0	0	0	0	0	0	0	0	0	0	0.4	0	0	0	0	0	0.4	0	0	0	0	0	0.4	0	0	0
1966-05-12	0	0	0	0.1	0	0.7	0	1	0	0	0	0	0	0	0	0	0	0	0	0	0.5	0	0	0	0	0
1966-05-13	0.6	0.8	8.4	1.5	0	3.8	0.1	0.2	0	0.2	0	0	1.2	0.2	0	0.6	0	0	0	0.6	0	0	0	0	1.2	0.2
1966-05-14	0.4	1.5	0.5	0	0	0	0.6	8.8	2.3	10.7	11.8	3.6	0.1	10.7	8	10.8	11.8	3.6	10.4	22	6.7	25.5	11.8	3.6	0.1	10.7
1966-05-15	0	0.1	0	0	0.6	0.4	0	0	3.1	0	0	0	4.6	0	0	0	0	0	0	0	0	0	0	0	4.6	0
1966-05-16	0.9	10.1	10.3	1.8	0	0	4.2	5.3	9.2	5.6	1.1	15.9	32.4	5.6	0.2	0.7	1.1	15.9	3.4	3.4	2.5	8.3	1.1	15.9	32.4	5.6
1966-05-17	4.3	1.1	2.1	2.1	3.1	8.7	13.3	9.3	1.5	1.8	7.4	5.2	0.3	1.8	9.3	8.9	7.4	5.2	5.4	10.1	5.5	3.4	7.4	5.2	0.3	1.8
1966-05-18	3.7	0.3	0.2	0.4	6.8	0	0	0	0.2	0	0	0	0.8	0	0	0	0	0	0.1	0.1	0	0	0	0	0.8	0
1966-05-19	0	0.3	0	0	1.6	0	0	0	0	0	0	0	0.2	0	0	0	0	0	0	0	0	0	0	0	0.2	0
1966-05-20	0	0	0	0	1.1	0	0	0	0	0	0	0	0	0	0	0	0	0	0	0	0	0	0	0	0	0
1966-05-21	0	0	0	0	2.7	8.9	0	0.1	4.5	0.4	3.6	0	0	0.4	3.4	0	3.6	0	4.3	0	0	0	3.6	0	0	0.4
1966-05-22	1.3	0	5.7	0.9	1.8	15.1	9.1	5	1.3	0	2.5	0.4	6.2	0	10.6	3.4	2.5	0.4	5.4	3.7	2.4	2.7	2.5	0.4	6.2	0
1966-05-23	0	0	0	0	4.6	14.2	3.9	0.1	0.4	0	0.1	0	0	0	0.1	0	0.1	0	0	0	0	0	0.1	0	0	0
1966-05-24	0	0	0	1.6	0	0	0	0	0	0	0	0.2	0	0	0	0	0	0.2	0	0	0	0	0	0.2	0	0
1966-05-25	1.4	6.4	9.6	2.1	7.3	6.1	4.3	5.7	9.6	8.8	3.4	11.3	6.3	8.8	1.2	6.3	3.4	11.3	0.9	0.5	0	0.1	3.4	11.3	6.3	8.8
1966-05-26	0.1	0	0	0.2	0.7	0	0	0	0.1	0	0	0	0	0	3.1	0	0	0	0.2	0	0	0.4	0	0	0	0
1966-05-27	0.3	0	0	0	0	2.5	0.2	0	0	0	0	0	0	0	0	0	0	0	0	0	0	0	0	0	0	0
1966-05-28	0.1	0	0	0	0	0	0	0	0	0	0	0	0	0	0	0	0	0	0	0	0	0	0	0	0	0
1966-05-29	0	0.4	0	3.5	0	3.5	3.4	4.3	0	0.2	0	1.7	0	0.2	0	0	0	1.7	0	0	0	0	0	1.7	0	0.2
1966-05-30	1.3	0	0.6	0.1	0.2	0.9	0.2	2.1	0	0.2	0	0.2	0	0.2	0	0	0	0.2	0	0.3	0	0	0	0.2	0	0.2
1966-05-31	0.5	2.7	0	0	1	4.8	0.6	1.2	0	2.5	3.8	0.4	0.2	2.5	2.1	0.3	3.8	0.4	0	0	0	0	3.8	0.4	0.2	2.5
1966-06-01	0.4	1.2	0	0	0	1	0.6	0.1	3.8	0	4	0	0	0	0	0	4	0	0	0	0	0	4	0	0	0
1966-06-02	5.3	4.7	0	1.7	0	3.1	0	0.6	0.5	4.7	2.2	3.2	0	4.7	0.8	3.2	2.2	3.2	0.7	1.3	0	0.3	2.2	3.2	0	4.7
1966-06-03	0.1	0.2	0	0	5.8	15.5	7.4	4.9	7.8	3.6	0.2	6.9	0	3.6	2.1	0	0.2	6.9	0	0	0	0	0.2	6.9	0	3.6
1966-06-04	3.2	1.5	4.2	2.7	0.7	0.2	1.1	3.2	0.7	6.5	7.2	4.6	1.1	6.5	4.9	15.3	7.2	4.6	0.4	0.3	0	13.5	7.2	4.6	1.1	6.5
1966-06-05	4.4	1.6	0	0	0.6	0.2	0	0.1	0.2	0	0	0	0	0	0	0	0	0	0	0	0	0	0	0	0	0
1966-06-06	0	0	0	0	0	0	0	0	0	0	0.3	0	0	0	2.2	0	0.3	0	0	0	0	0	0.3	0	0	0
1966-06-07	0	0	0	0	0	0	0	0	0	0	0	0	0	0	0.1	0	0	0	0	0	0	0	0	0	0	0
1966-06-08	0	0	0	0	0	0.3	0	0	0	0	0	0	0	0	0	0	0	0	0	0	0	0	0	0	0	0
1966-06-09	2.9	0.1	0	0	0	1	0.2	0.1	0.3	0	0.5	0	0	0	0.4	0	0.5	0	0	0	0	0	0.5	0	0	0
1966-06-10	9.7	8.3	11.2	0.6	17.8	10.7	13.7	9.4	17	5	12.6	6.2	5.8	5	3.6	7.1	12.6	6.2	5	1.4	0	0	12.6	6.2	5.8	5
1966-06-11	2.3	13.4	5.5	3.9	9.5	7.8	10.1	1.4	7.7	1.8	1.5	1.8	8.9	1.8	0	2.8	1.5	1.8	0	0	0	0	1.5	1.8	8.9	1.8
1966-06-12	2.6	13	8.6	2	27.3	5.3	11.7	14.6	16	11.1	0.4	7.2	11.9	11.1	0.3	1.1	0.4	7.2	0	0	0	0	0.4	7.2	11.9	11.1
1966-06-13	0.5	3.9	3.6	0.8	1.4	15.4	16.1	7.6	1.1	2.2	0.6	3.2	1.5	2.2	4.1	0.9	0.6	3.2	0	0	0	0	0.6	3.2	1.5	2.2
1966-06-14	7.4	0.9	0.1	0.2	2.9	3.2	2.9	0.8	0.4	5.2	3.9	3	0.1	5.2	2.5	0.1	3.9	3	3.9	1.1	6.7	4.6	3.9	3	0.1	5.2
1966-06-15	1.8	2.2	0	0.4	5.3	9.4	7	8.7	4.3	11.8	1	7.2	0	11.8	0.3	0	1	7.2	0	0	0	0	1	7.2	0	11.8
1966-06-16	5.6	7.3	0	0.1	4.6	1.7	3	4.7	8.8	7	2	7.4	0.2	7	0.8	0.4	2	7.4	0.8	0.4	0.5	0	2	7.4	0.2	7
1966-06-17	9.2	0.2	0	0	0.2	0.4	2.2	0.9	0.5	0	0	0.7	0	0	0	0	0	0.7	0	0	0	0	0	0.7	0	0
1966-06-18	1	14.5	4.3	0	12.3	11.8	17.2	13.2	14.1	9.3	1	5.7	2.6	9.3	6.5	0	1	5.7	0.1	0	0	0	1	5.7	2.6	9.3
1966-06-19	4.3	0	0	0.7	0.3	0	0	0.1	0.1	0	0	0	0.2	0	0	0	0	0	0	0	0	0	0	0	0.2	0
1966-06-20	0.7	6.9	25.3	0.6	1.3	0.6	1.9	4.8	13.6	9	2.3	9.5	16.5	9	3.4	19	2.3	9.5	10.8	1.4	0.2	14.5	2.3	9.5	16.5	9
1966-06-21	0.1	0.1	1.8	0	0	0	1.4	1.3	0	1	2.3	0.2	0.1	1	0.1	0.3	2.3	0.2	6	3.9	0	9.3	2.3	0.2	0.1	1
1966-06-22	0	0	0	0	0	5.6	5.5	2.2	1.3	0.3	0	2.3	0.3	0.3	0	0	0	2.3	0.9	0.1	0.1	0	0	2.3	0.3	0.3
1966-06-23	0.3	0.4	0	0	1.9	2	0	0.9	2.3	4.5	0	0.3	0	4.5	0	0	0	0.3	0	0	11	0	0	0.3	0	4.5
1966-06-24	0	1.6	0	0	0.4	7.2	0.1	0.1	1.1	0	0	0.1	0	0	8.1	0.2	0	0.1	6.8	4.2	10.1	6.9	0	0.1	0	0
1966-06-25	0	0	0	0	0	0	0	0.1	0	0	0	0	0	0	0.6	0	0	0	0.4	0	2.7	0	0	0	0	0
1966-06-26	0	0	0	0	0	0	0	0.1	0	0	1.1	0	0	0	0.3	0	1.1	0	0	0	0.1	0	1.1	0	0	0
1966-06-27	0.5	0.3	6	0.3	0	0	0	4.9	1.6	7.3	0.9	17.1	4.2	7.3	13.2	2.3	0.9	17.1	0.5	0	0	0	0.9	17.1	4.2	7.3
1966-06-28	0	1.6	0.8	0	0.3	3.4	4.5	7	8.9	2.4	3.3	0.6	0	2.4	7.6	2	3.3	0.6	7	3.5	0.1	3.4	3.3	0.6	0	2.4
1966-06-29	2.2	5.8	0	4.6	6.3	0	5.7	0	10.9	0	0	2.3	0.5	0	0	0	0	2.3	0	0	0	0	0	2.3	0.5	0
1966-06-30	0.5	3.3	5.2	0	3.4	6.6	20.9	31.6	3.4	6.2	0.3	7.8	2	6.2	10.8	0	0.3	7.8	0	0	0.6	0.2	0.3	7.8	2	6.2
1966-07-01	0	0	0	0	0	0.1	0.8	0	1.6	0.3	4.4	0	0.2	0.3	0.2	0	4.4	0	0	0.3	0	0.1	4.4	0	0.2	0.3
1966-07-02	4	0	0	0.3	0	0.1	0	0.1	0	0	0	0	0	0	0	0	0	0	0	0	0	0	0	0	0	0
1966-07-03	10.1	3.3	5.3	2.8	0	0	2.6	2.7	6.2	1.4	0.1	0	0	1.4	0	0	0.1	0	0	0	0	0	0.1	0	0	1.4
1966-07-04	3.6	7.1	1.3	2.7	5.9	0	1.1	0	0	2.8	26	0	7.8	2.8	0	0	26	0	0	0	0	0	26	0	7.8	2.8
1966-07-05	0	0	6.6	0.1	0	0	0	0	0	0	5.5	0	2.2	0	0	0	5.5	0	0	2.7	0	1.7	5.5	0	2.2	0
1966-07-06	0.1	1.7	18	3.9	0	0	0	0	0	0	0	0	22.4	0	0	3.4	0	0	5.8	19	21.6	5.3	0	0	22.4	0
1966-07-07	2.6	12.3	19.8	4.1	2.8	14.7	14.9	21.9	24.4	28.8	1.9	30.7	15.5	28.8	33.1	0.9	1.9	30.7	31.3	25.2	8.5	6.2	1.9	30.7	15.5	28.8
1966-07-08	21.9	4.8	7.2	11.7	5.8	0.7	4.2	8	4.9	2.8	1.7	2.1	5.9	2.8	3.5	5.2	1.7	2.1	3.6	4.7	4.1	2	1.7	2.1	5.9	2.8
1966-07-09	8.9	5.9	3.7	0.2	2.5	32.2	8.4	17.1	0.6	0.4	0.9	3.3	4.3	0.4	10.3	5.3	0.9	3.3	1.4	6.4	0.1	5.8	0.9	3.3	4.3	0.4
1966-07-10	2.5	1.6	0.2	0.3	5.6	0.3	0	5.6	1.1	0.9	2.8	0.5	0.1	0.9	0.8	4.3	2.8	0.5	8	2.4	5.3	0.2	2.8	0.5	0.1	0.9
1966-07-11	0.3	0	0	0.2	0	5.3	0.1	5.9	7.3	2	1.8	0.3	0	2	0	0.1	1.8	0.3	2.6	4.3	0	5.6	1.8	0.3	0	2
1966-07-12	0.3	1.3	1.5	2.1	0	2.9	0	0	0	0	0	0	4.9	0	0	0	0	0	0	0	0	0	0	0	4.9	0
1966-07-13	0.1	0.4	2	0.1	3.5	2.5	2.1	2	1.5	7.5	3.2	4.1	0.1	7.5	1.7	3.8	3.2	4.1	1.7	55.7	0.5	14.6	3.2	4.1	0.1	7.5
1966-07-14	0	0	0	0	0	0	0	0	0	0	0	0	0	0	0	0	0	0	0	0	0	0	0	0	0	0
1966-07-15	0	1.1	0	3.9	0.2	0.1	1.7	0	0	0	0	0	0	0	0	0	0	0	0	0	0	0	0	0	0	0
1966-07-16	0	0.5	7.9	0	0.1	0	0	0	1.2	0	7	0	5	0	0	0	7	0	0	0	0	0	7	0	5	0
1966-07-17	0	1	3.6	0	0	0	1	0	7.6	4.2	0	0	16.6	4.2	0	1.1	0	0	0	0.1	0	15.5	0	0	16.6	4.2
1966-07-18	0	5.3	0.1	1	0.3	0	0	0.2	7.6	0.4	2	8.3	1.3	0.4	4.7	0.6	2	8.3	0	0	0	22.1	2	8.3	1.3	0.4
1966-07-19	0.9	0.1	0	0.5	0.5	0	1.5	6.5	3.6	0.4	4.2	0.7	6.4	0.4	0.8	0	4.2	0.7	0	0	0	0	4.2	0.7	6.4	0.4
1966-07-20	0.2	0	0	0	0	0.2	0	0	0.2	0	0	0	0	0	0	0	0	0	0	0	0	0	0	0	0	0
1966-07-21	0	0	0	0	0	0	0	0	0	0	0	0	0	0	0	0	0	0	0	0	0	0	0	0	0	0
1966-07-22	0	0	0	0	0	0	0	0	0	0	0	0	1	0	0	0	0	0	0	0	0	0	0	0	1	0
1966-07-23	2.1	0	20.1	1.7	0	0	0	0	0	0	0	0	0	0	0	3.9	0	0	0	0	0	0	0	0	0	0
1966-07-24	0	0	0.7	0.2	0	0	0	0	0	0	1	0	0	0	0	0	1	0	0	0	0	0	1	0	0	0
1966-07-25	0.1	0	16.5	3.7	0	0	0	0	0	10.1	2	0	2.3	10.1	0	41.2	2	0	0	13	5.5	25	2	0	2.3	10.1
1966-07-26	0	2.4	0.4	0.3	2.9	0	1.6	10.7	7.2	5.2	8.3	3.5	7.8	5.2	4.4	11.9	8.3	3.5	7.1	10.4	2.8	1.4	8.3	3.5	7.8	5.2
1966-07-27	2.3	0.7	0	0	16.7	2.8	12.3	8.9	3.7	5.1	0.4	1.6	0	5.1	1.8	0.1	0.4	1.6	0	0	0	0.2	0.4	1.6	0	5.1
1966-07-28	0	0.1	0	0.1	0	0	0	0	0	0	0	0	0	0	0	0	0	0	0	0	0	0	0	0	0	0
1966-07-29	0.9	1.3	0.2	0	2.2	0	0	0.7	1.8	6.5	9.4	0.3	0	6.5	0	0	9.4	0.3	1.6	0	0	0.1	9.4	0.3	0	6.5
1966-07-30	0.8	0	0	0	0.1	5.2	1.8	2.3	0	0	0.2	0	0	0	0.4	0	0.2	0	0	0	0	0	0.2	0	0	0
1966-07-31	0	0	0	0	0	0.1	0	0.1	0	0	0	0	0	0	0	0	0	0	0	0	0	0.1	0	0	0	0
1966-08-01	0.2	0	0	0	0	1.3	0	2.9	0	0	0.3	0	0	0	23.6	0	0.3	0	0	0	1.5	0	0.3	0	0	0
1966-08-02	0.8	0.2	0	0	2.6	16.2	0.7	0.1	0	0	0	4.8	0	0	5.1	0.4	0	4.8	0	0	0	1.7	0	4.8	0	0
1966-08-03	0.5	0	0	0	0	0.3	0.1	0.1	1	8.8	2.1	0.9	0	8.8	0.1	0	2.1	0.9	0	0	0	0	2.1	0.9	0	8.8
1966-08-04	5	0	0.1	0	0	0	0	0	0	0.1	0	0	3.3	0.1	0	0.7	0	0	0	0	0	0	0	0	3.3	0.1
1966-08-05	0.2	7.1	1.9	0	1.9	1	0.1	3.1	3.5	2	0	0.5	3.6	2	0	0	0	0.5	0	0	0	0.8	0	0.5	3.6	2
1966-08-06	0.2	0	0	0.8	3.1	0	0.2	0.2	2.9	0.2	0	1.7	0.9	0.2	0	1.3	0	1.7	0	0.6	0	0.7	0	1.7	0.9	0.2
1966-08-07	0.5	6.8	3.1	7.6	1.4	3	0	0	4.9	13.8	14.2	3	3	13.8	20.6	3.3	14.2	3	1.6	0.6	0	2.1	14.2	3	3	13.8
1966-08-08	0	0	0	0	1.3	6.3	0.5	0	1.7	0	0	0	0	0	0	0	0	0	0	0	0.1	0	0	0	0	0
1966-08-09	0	0	0	0	1.1	9.8	0.2	0.2	1	0	0	0	0	0	0	0	0	0	0	0	0	0	0	0	0	0
1966-08-10	0	0	0	0	0	0.2	0	0.1	0	0	0	0	0	0	0	0	0	0	0	0	0	0	0	0	0	0
1966-08-11	0	0	0	10.9	0	0	0.1	0	0	0	0.4	0	0	0	0	0	0.4	0	0	0	0	0	0.4	0	0	0
1966-08-12	1.1	0.3	4.1	16.3	0	0	0	0	0	0	0	0	2.3	0	0	0	0	0	0	0	0	0	0	0	2.3	0
1966-08-13	1.6	0	16.7	2.4	0	0	0	6.6	0.7	0	0	0	5.3	0	0	0	0	0	0	0.1	1.1	0	0	0	5.3	0
1966-08-14	1.2	0.2	0	2.6	6	0	0	0	9.3	1.1	0	0.4	3.5	1.1	0	0	0	0.4	0	0.8	0	2.4	0	0.4	3.5	1.1
1966-08-15	0	0	0.8	15.4	0	0	1.7	10.4	0	16.9	0	5.9	3.1	16.9	11.3	0	0	5.9	2.1	2.7	2.8	0.7	0	5.9	3.1	16.9
1966-08-16	1.2	1.9	0	7.5	0	0	0.1	0	0	2.8	2.4	5.1	0.3	2.8	0.6	2.3	2.4	5.1	0	18.9	0.5	1.5	2.4	5.1	0.3	2.8
1966-08-17	14.9	0	2.6	3.7	0.1	0	0	0	0	4	11.7	0.9	3.8	4	0	0.4	11.7	0.9	0	0.1	2.7	5.2	11.7	0.9	3.8	4
1966-08-18	16.9	5.1	7.8	10.9	0	0	0	0	0	5.5	3.2	0.3	7.3	5.5	0	5.9	3.2	0.3	5	2.1	1.9	7.7	3.2	0.3	7.3	5.5
1966-08-19	13.5	6	5.8	14.8	0	0	0	0	0	5.2	4.8	0	6.3	5.2	0	5.8	4.8	0	2.8	3.7	3.7	6.3	4.8	0	6.3	5.2
1966-08-20	16.2	11.5	6.4	3.6	2.3	0	0.6	0	1.5	41.2	23.7	2.3	2.1	41.2	1.3	4.2	23.7	2.3	10.3	5.9	10	7.2	23.7	2.3	2.1	41.2
1966-08-21	14.5	16.4	0.2	0	8.6	25.5	9.6	7.4	9.1	19.1	0	1.7	3.8	19.1	4.2	0.1	0	1.7	0	0	0.1	0	0	1.7	3.8	19.1
1966-08-22	8.5	7.6	23.8	0.5	11.8	1.1	7	0.4	4.5	9.4	6.1	5.1	11.7	9.4	0	1.1	6.1	5.1	7.2	4.5	0.5	0.4	6.1	5.1	11.7	9.4
1966-08-23	1.6	4.8	6.5	2.2	12.5	12.8	17.2	5.6	13.5	10.9	14	14	2.5	10.9	9.5	6.3	14	14	0.9	3.3	0.1	10.6	14	14	2.5	10.9
1966-08-24	0.1	0	0	0	5.7	0.9	4.6	8.5	1.6	1.3	2.9	0	0.1	1.3	7	5.1	2.9	0	11.5	8.3	10	1.1	2.9	0	0.1	1.3
1966-08-25	0	0.6	2.7	0	2.4	4	2.7	3.2	2.8	3.3	0.9	0.8	10.3	3.3	0	0.9	0.9	0.8	0.1	0	0	0.2	0.9	0.8	10.3	3.3
1966-08-26	0	0.1	0	0	0	1.9	0	1.2	0.1	0	5.6	0.6	0.6	0	0	0	5.6	0.6	0	0	0	0.1	5.6	0.6	0.6	0
1966-08-27	0	0.1	0	0	0	0.2	0.1	0.1	0	0.1	0	0.2	0.1	0.1	0	0	0	0.2	0	0	0	0	0	0.2	0.1	0.1
1966-08-28	1.6	0	0	0	0	1.2	0	0.1	0	0	0	0	0	0	0	0	0	0	0	0	0	0	0	0	0	0
1966-08-29	5.4	0	0.8	15.6	0.3	0	0	0	2	0.9	0.6	0	1.1	0.9	0	4.8	0.6	0	0	0	0	0	0.6	0	1.1	0.9
1966-08-30	5.1	0	4.5	17.2	0.3	0	1.5	5.2	0.8	10.5	25.3	2.4	10.4	10.5	0	2.8	25.3	2.4	5.9	26.5	3	0.2	25.3	2.4	10.4	10.5
1966-08-31	3.9	0.5	5.7	6	11.5	7.6	12.5	0.4	1.7	8.7	0.3	2.4	6.3	8.7	15.5	0	0.3	2.4	0.1	2.6	0.2	0	0.3	2.4	6.3	8.7
1966-09-01	0	8.2	2.6	5.1	0	0	0	2.4	0.9	5.1	0.1	10.9	1.4	5.1	1.1	0.1	0.1	10.9	3.8	5.1	2.2	3	0.1	10.9	1.4	5.1
1966-09-02	8.8	6.9	19.1	3.3	1.2	7.9	0.3	0	5.1	26.6	18.8	20	10.8	26.6	11.1	11.1	18.8	20	44.9	21.6	36.1	15	18.8	20	10.8	26.6
1966-09-03	11.4	7.6	1.5	0	3.4	5.5	1.4	4.6	15.8	1.6	1.4	24.9	0.2	1.6	0.7	0.2	1.4	24.9	0.3	1.3	0.1	0.4	1.4	24.9	0.2	1.6
1966-09-04	1.9	3	0	0	3.9	4	2.8	2.6	2.3	0	0	0.4	0	0	0	0	0	0.4	0	0	0	0	0	0.4	0	0
1966-09-05	5.6	13	8.3	5.1	11.5	4.8	26.8	8.6	11.9	5.2	3.8	5.3	7	5.2	3.5	1.5	3.8	5.3	0	0	0	0	3.8	5.3	7	5.2
1966-09-06	15.9	0.3	0	0	16.5	24.2	19.6	0.2	6	0	0	0	0	0	0.4	0	0	0	0	0	0	0	0	0	0	0
1966-09-07	2.1	1.3	0	5.6	3.6	1.6	0.5	0	5	7.2	10.9	4.2	0.2	7.2	0	0.3	10.9	4.2	0	0	0	0.1	10.9	4.2	0.2	7.2
1966-09-08	5.5	1.1	0.6	0.9	6.9	11.3	15.5	14.6	24.6	4.4	0.6	4.5	0.4	4.4	0	1.4	0.6	4.5	0	0.7	0.1	0	0.6	4.5	0.4	4.4
1966-09-09	16.3	17.2	2.5	0.7	16.4	11.8	27.1	3.9	15.9	1	4.3	4	3.4	1	1.1	3.1	4.3	4	7	17	22.2	15.4	4.3	4	3.4	1
1966-09-10	1.9	7.8	0.2	1.9	6.8	1.8	5	5.2	10.1	6.5	0	6.6	3.2	6.5	2.5	0	0	6.6	0	0	0	0	0	6.6	3.2	6.5
1966-09-11	8.9	6.4	6.8	14.5	30.7	0.3	1	0.3	2.1	0.9	0	1.7	2.5	0.9	0.6	0	0	1.7	0	0	0	1.5	0	1.7	2.5	0.9
1966-09-12	4	15.6	0.1	3.7	3.3	1.9	3.6	0.5	11	7.3	0.2	1.7	21.9	7.3	0.7	0.6	0.2	1.7	0	2.6	0	0.2	0.2	1.7	21.9	7.3
1966-09-13	3.4	0.9	0.2	6.5	3.5	3.6	5.7	2.8	0.4	9.9	1.5	0.7	4.8	9.9	0	0.5	1.5	0.7	0	8.8	2.1	0.5	1.5	0.7	4.8	9.9
1966-09-14	1.5	0.8	0.5	5.3	36.5	0.7	4.4	0.1	5.6	0.3	0.2	0.9	1.9	0.3	0.5	0.6	0.2	0.9	0	1.8	0	1.4	0.2	0.9	1.9	0.3
1966-09-15	1	6.4	8.2	3.8	0.6	7.3	5.7	11.9	12.8	11.2	10.7	18.3	8	11.2	4.4	4.1	10.7	18.3	0	0.3	3	3.3	10.7	18.3	8	11.2
1966-09-16	2.2	5.2	0	0.4	6.2	6	5.8	2	5.5	6.6	1	7.1	0	6.6	0.5	0	1	7.1	1.3	3.5	3	6.2	1	7.1	0	6.6
1966-09-17	4.4	1.7	0.2	0.2	3.7	3.8	6.1	1.5	1.3	0.3	8.5	0	0.7	0.3	7.4	3	8.5	0	8.7	3.8	7.8	4.1	8.5	0	0.7	0.3
1966-09-18	6.8	17.3	1.1	0.1	7.6	3	4.9	1.6	14.3	5.2	5.9	1.3	1.1	5.2	0.9	3.1	5.9	1.3	6.2	7	8	6.8	5.9	1.3	1.1	5.2
1966-09-19	3.7	11.7	0	0	6.2	0.3	4.5	1.3	4.4	1.5	1.5	7.4	0	1.5	0	0	1.5	7.4	0.1	2.5	0.2	0.5	1.5	7.4	0	1.5
1966-09-20	0	0.2	0	0.1	0	0	0	0.1	0	0	0.1	0	0.2	0	0	0.1	0.1	0	0.1	0	0	0.2	0.1	0	0.2	0
1966-09-21	0.6	1.5	3	0	0	0	1.6	3.8	4.5	5.4	3.2	4.2	3.1	5.4	1.8	5.2	3.2	4.2	4.4	4.6	7.8	3	3.2	4.2	3.1	5.4
1966-09-22	2.1	5.8	2.9	0	1.6	9.7	16.1	14.2	12.2	24	16.6	21.8	0.1	24	18.9	8.3	16.6	21.8	19.5	6.1	8.5	7.8	16.6	21.8	0.1	24
1966-09-23	0.8	0.6	2.8	0.4	7.2	8.1	7.6	5.5	6.5	2.6	1.9	1.8	1.5	2.6	5.1	0.6	1.9	1.8	0	0	0	0	1.9	1.8	1.5	2.6
1966-09-24	0.6	3.5	0	0	4.3	2	7.6	19.1	9.1	7.5	0	2.9	0	7.5	5.7	0.1	0	2.9	0	0.3	0	0.4	0	2.9	0	7.5
1966-09-25	0	0	0	0	0	0	0	0.1	0	0	0.1	0	0	0	7.7	0	0.1	0	5.4	2.4	1.1	0.9	0.1	0	0	0
1966-09-26	0.8	0.1	0	0.8	0	0	0	0	0	0	0	0	0	0	0	0	0	0	0.2	0	0	0	0	0	0	0
1966-09-27	5.8	9.6	0	2.6	7.1	2.4	8.6	0.2	1.9	7.6	0	8.7	0	7.6	0	0	0	8.7	0	0	0	0	0	8.7	0	7.6
1966-09-28	2.1	4.6	0.7	2.6	11.3	10.3	9.8	19.9	13.5	8.7	0.1	10.4	0.5	8.7	3.8	0.8	0.1	10.4	2.2	0.1	0.3	0	0.1	10.4	0.5	8.7
1966-09-29	1.8	13.8	0.3	3.2	0.4	7.7	0.4	3	2.7	23.4	1.8	6.3	0.5	23.4	4.5	0.4	1.8	6.3	2.2	1.4	0	0	1.8	6.3	0.5	23.4
1966-09-30	0.8	6.7	0.3	0.9	7.8	7.3	5.2	17.4	22.8	4	1.4	11.7	0	4	2.1	1	1.4	11.7	0.8	3.3	0.6	0.1	1.4	11.7	0	4
1966-10-01	2.2	5.3	1.4	0	14.7	22.2	19.7	8.7	9.5	7.8	3.9	8.5	1	7.8	1.9	2.1	3.9	8.5	0.7	0.8	1.6	5.9	3.9	8.5	1	7.8
1966-10-02	0	4.2	11.5	12.6	1.1	1.9	1.8	10.8	2.3	13.9	3.8	16.1	7.9	13.9	13.3	7	3.8	16.1	1.6	5.6	1	5.8	3.8	16.1	7.9	13.9
1966-10-03	1.4	1.7	0.6	0.6	0	0.7	0.1	10.5	5.8	10.5	7.6	11.9	0	10.5	11.3	5.1	7.6	11.9	2.5	4	2.3	5.7	7.6	11.9	0	10.5
1966-10-04	1.7	0	0	0.1	1.6	0.9	0	0.3	0	0.3	0	0.1	0	0.3	0	0	0	0.1	0.2	0	0	0	0	0.1	0	0.3
1966-10-05	2.2	0.1	0	0	0.2	4.5	8.4	1.6	7.9	9.3	0	5.3	0	9.3	0	0	0	5.3	0	0	0	0	0	5.3	0	9.3
1966-10-06	4	6.6	2.3	0.3	11.1	8.4	8.1	0.7	4.3	7.3	12.1	7.9	1.7	7.3	2.5	17.4	12.1	7.9	10.5	7.6	0	0.1	12.1	7.9	1.7	7.3
1966-10-07	4.4	0	0	0	2.9	3.1	1.5	0.1	2.3	0	0	0	0	0	0.5	0.3	0	0	0	0.6	0	0.9	0	0	0	0
1966-10-08	0	0	0	0	0	1	0	0	0.1	0	0	0	0	0	0	0	0	0	0	0	0	0	0	0	0	0
1966-10-09	4.5	3.7	0	0	8	4.8	9.1	1.1	4	0	0.1	0	0	0	0	0	0.1	0	0.1	0	0	0	0.1	0	0	0
1966-10-10	1.8	2.1	0	0.5	5.6	9.4	9.3	0	5.6	0.2	0	1	0	0.2	0	0	0	1	0	0	0	0	0	1	0	0.2
1966-10-11	0.2	0	0	0	0	0.1	0	0	0	0	0	0	0	0	0	0	0	0	0.2	0	0	0	0	0	0	0
1966-10-12	0.2	0.6	0	0	0	0	0	0	0	0.3	0	0	0	0.3	0	0	0	0	0	0	0	0	0	0	0	0.3
1966-10-13	2.2	0.2	0	7.9	0	0	0	0.2	1	5.3	0	5.2	0	5.3	0	0	0	5.2	0	0	0	0	0	5.2	0	5.3
1966-10-14	12.2	6.5	10.6	0.2	0	0	2.6	0	3.9	2.3	13	0.1	5.9	2.3	0	10.1	13	0.1	7.6	12.1	2.8	3.1	13	0.1	5.9	2.3
1966-10-15	1.7	2.9	0	2.1	0	2.4	2.4	1.4	3.2	5.3	1.7	3.5	0	5.3	8.1	0.4	1.7	3.5	0.4	1.1	0	0.3	1.7	3.5	0	5.3
1966-10-16	0	0.3	0.2	0.1	5.4	0.5	4.1	6.9	6.7	2.9	0.3	3.7	0.3	2.9	1.7	0.9	0.3	3.7	0.3	1.7	0	0	0.3	3.7	0.3	2.9
1966-10-17	0	0	0	0.1	5.9	2.5	1.7	0	5.1	0	0.1	0	0	0	0.6	0.1	0.1	0	0.1	0	0	0	0.1	0	0	0
1966-10-18	2	0.5	0	2.7	5.5	2	2.8	1.3	1.9	2.7	0	2.3	0	2.7	0	0	0	2.3	0	0	0	0	0	2.3	0	2.7
1966-10-19	3	6.9	1.2	0.4	5.8	17.4	7.6	4.8	6.1	3.3	0.3	5.8	0.6	3.3	1.3	0.1	0.3	5.8	1.5	0.4	1.1	1.8	0.3	5.8	0.6	3.3
1966-10-20	0.9	0.5	0.4	0.7	0	15.5	5.5	6.2	3.4	5.2	0	6.2	0	5.2	1.6	0	0	6.2	1.5	1.2	1.7	0.1	0	6.2	0	5.2
1966-10-21	0.6	0	0	0.1	0.1	0.8	0	0.5	0.8	0	0	0.2	0	0	0	0	0	0.2	0	0	0	0	0	0.2	0	0
1966-10-22	0	0	0	0.1	0.3	0.7	1.2	2.1	0.1	0.1	0	2.4	0	0.1	0	0	0	2.4	0.1	0	0	0	0	2.4	0	0.1
1966-10-23	0	0.1	0	0	0.1	0.4	0	0.3	0	0	0	0	0	0	5.2	0	0	0	0	0	0	0	0	0	0	0
1966-10-24	2.8	2.2	0.2	1.7	0	1	1.7	2.1	2.1	0.8	0.2	0	0	0.8	0	0.4	0.2	0	0	0	0	0	0.2	0	0	0.8
1966-10-25	2.4	1.3	0	0.3	13	7	4.9	2	6.1	1.3	0.2	0.1	0	1.3	1.7	0	0.2	0.1	0	0	0	0	0.2	0.1	0	1.3
1966-10-26	0.6	3.1	0	0.3	0.3	0.3	1.4	0.2	2.4	1.7	0	0.8	0.4	1.7	0	0	0	0.8	0	0	0	0	0	0.8	0.4	1.7
1966-10-27	0	0	0	2.6	0	0.7	0	0.1	0	0	0	0	0	0	2.9	0	0	0	0	0	0	0	0	0	0	0
1966-10-28	0	0	0	0	0	0	0	0	0	0	0	0	0	0	1.4	0	0	0	0.1	0	0	0	0	0	0	0
1966-10-29	0	0	0	0	0	0	0	0	0	0	0	0	0	0	0	0	0	0	0.1	0	0	0	0	0	0	0
1966-10-30	0	0	0	0	0	0	0	0	0	0	0	0	0	0	0	0	0	0	0	0	0	0	0	0	0	0
1966-10-31	0	0	0	0	0	0	0	0	0	0	0	0	0	0	0	0	0	0	0	0	0	0	0	0	0	0
1966-11-01	0	0	0	0.2	0	0	0	0	0	0	0	0	0	0	0	0	0	0	0.1	0	0	0	0	0	0	0
1966-11-02	0	0	0	0	2.6	1.7	0.8	0	0	0	0	0	0.2	0	0.2	0	0	0	1	0	0	0	0	0	0.2	0
1966-11-03	0	0	0	0	0	0	0	0	0	0	0	0	0	0	0.8	0	0	0	0	0	0	0	0	0	0	0
1966-11-04	0.1	0	0	0.2	0	0	0	0	0	0	0.2	0	0	0	0.1	0	0.2	0	0	0.1	0	0.3	0.2	0	0	0
1966-11-05	0	0	0	0.2	0	0	0	0	0	0	0	0	0	0	0	0	0	0	0	0	0	0	0	0	0	0
1966-11-06	0.5	0.5	0	0	1.6	0	0	0	0.7	0	0	0	0.1	0	0.1	0	0	0	0.1	0	0	0	0	0	0.1	0
1966-11-07	2.7	10.2	7.2	0.2	5.5	5.9	3.4	2.6	5.3	15.7	8.2	15	0	15.7	11.4	9.4	8.2	15	8.7	7.9	8.1	2.8	8.2	15	0	15.7
1966-11-08	0.6	1.1	0	0.2	2.9	5.9	4.7	3.5	3	1	0	0.2	0	1	0	6.1	0	0.2	0	0	0	0	0	0.2	0	1
1966-11-09	0.8	0.3	0	0.5	0	0.3	0	0	0	0	0	0	0	0	0	0	0	0	0.2	0	0.1	0	0	0	0	0
1966-11-10	0	0	0	0.1	0	0	0	0	0	0.1	0	0	0	0.1	0	0	0	0	0.1	0	0	0	0	0	0	0.1
1966-11-11	0.2	0	0	0	0	0	0	0	0	0.1	0	0	0	0.1	0	0	0	0	0.2	0.1	0.1	0	0	0	0	0.1
1966-11-12	0.1	0.6	0	0	0	0	0	0	0	0	0	0	0	0	0	0	0	0	0	0.6	0.2	0.3	0	0	0	0
1966-11-13	0	0	0	0	0	0	0	0	0	0	0.5	0	0	0	0	0	0.5	0	0	1	0	0	0.5	0	0	0
1966-11-14	0	0	0	0	0	0	0	0	0	0	0	0	0	0	0	0	0	0	0	0	0	0	0	0	0	0
1966-11-15	0	0	0	0	0	0	0	0	0	0	0	0	0	0	0	0	0	0	0	0	0	0	0	0	0	0
1966-11-16	0	0	0	0	0	0	0	0	0	0	0	0	0	0	0	0	0	0	0	0	0	0	0	0	0	0
1966-11-17	0	0	0	0.4	0	0	0	0	0	0	0	0	0	0	0	0	0	0	0	0	0	0	0	0	0	0
1966-11-18	1.3	0	0	0	0.6	0.7	0	0	0	0	0	0	0	0	0	0	0	0	0	0	0	0	0	0	0	0
1966-11-19	0.4	0	0	0	0	0	0	0	0	0	0	0	0	0	0	0	0	0	0	0	0	0	0	0	0	0
1966-11-20	0	0	0	0	0	0	0	0	0	0	0	0	0	0	0	0	0	0	0	0	0	0	0	0	0	0
1966-11-21	0	0	0	0	0	0	0	0	0	0	0	0	0	0	0	0	0	0	0	0	0	0	0	0	0	0
1966-11-22	0	0	0	0	0	0	0	0	0	0	0	0	0	0	0	0	0	0	0	0	0	0	0	0	0	0
1966-11-23	0	0	0	0	0	0	0	0	0	0	0	0	0	0	0	0	0	0	0	0	0	0	0	0	0	0
1966-11-24	0	0	0	0	0	0	0	0	0	0	0	0	0	0	0	0	0	0	0	0	0	0	0	0	0	0
1966-11-25	2.5	0.8	1.7	0.2	0	0	0	0	0	0	0	0	0	0	0	0	0	0	0	0	0	0	0	0	0	0
1966-11-26	0	0	0	0	0	0	0	0	0	0	0	0	0	0	0	0	0	0	0	0	0	0	0	0	0	0
1966-11-27	0	0	0	0	0	0	0	0	0	0	0	0	0	0	0	0	0	0	0	0	0	0	0	0	0	0
1966-11-28	0	0	0	0	0	0	0	0	0	0	0.8	0	0	0	0	0.6	0.8	0	0.5	0	0.4	0.7	0.8	0	0	0
1966-11-29	0	0	0	0	0	0	0	0	0	0	0.2	0	0	0	0	0	0.2	0	0	0	0	0	0.2	0	0	0
1966-11-30	0.1	0	0	0	0	0	0	0	0	0	0	0	0	0	0	0	0	0	0	0	0	0	0	0	0	0
1966-12-01	0	0	0	0	0	0	0	0	0	0	0	0	0	0	0	0	0	0	0	0	0	0	0	0	0	0
1966-12-02	0.3	0	0	0	0	0	0	0	0	0	0	0	0	0	0	0	0	0	0	0	0	0	0	0	0	0
1966-12-03	0	0	0	0	0	0	0	0	0	0	0	0	0	0	0	0	0	0	0	0	0	0	0	0	0	0
1966-12-04	0	0	0	0	0	0	0	0	0	0	0	0	0	0	0	0	0	0	0	0	0	0	0	0	0	0
1966-12-05	0	0	0	0	0	0	0	0	0	0	0	0	0	0	0	0	0	0	0	0	0	0	0	0	0	0
1966-12-06	0	0	0	0	0	0	0	0	0	0	0	0	0	0	0	0	0	0	0	0	0	0	0	0	0	0
1966-12-07	0	0	0	0	0	0	0	0	0	0	0	0	0	0	0	0	0	0	0	0	0	0	0	0	0	0
1966-12-08	0	0	0	0	0	0	0	0	0	0	0	0	0	0	0	0	0	0	0	0	0	0	0	0	0	0
1966-12-09	0	0	0	0	0	0	0	0	0	0	0	0	0	0	0	0	0	0	0	0	0	0	0	0	0	0
1966-12-10	0	0	0	0	0	0	0	0	0	0	0	0	0	0	0	0	0	0	0	0	0	0	0	0	0	0
1966-12-11	0	0	0	0	0	0	0	0	0	0	0	0	0	0	0	0	0	0	0	0	0	0	0	0	0	0
1966-12-12	0	0	0	0	0	0	0	0	0	0	0	0	0	0	0	0	0	0	0	0	0	0	0	0	0	0
1966-12-13	0	0	0	0	0	0	0	0	0	0	0	0	0	0	0	0	0	0	0	0	0	0	0	0	0	0
1966-12-14	0.5	0	0	0	0	0	0	0	0	0	0	0	0	0	0	0	0	0	0	0	0	0	0	0	0	0
1966-12-15	0	0	0	0	0	0	0	0	0	0	0	0	0	0	0	0	0	0	0	0	0	0	0	0	0	0
1966-12-16	0	0	0	0	0	0	0	0	0	0	0	0	0	0	0	0	0	0	0	0	0	0	0	0	0	0
1966-12-17	0	0	0	0	0	0	0	0	0	0	0	0	0	0	0	0	0	0	0	0	0	0	0	0	0	0
1966-12-18	0.1	0	0	0	0	0	0	0	0	0	0	0	0	0	0	0	0	0	0	0	0	0	0	0	0	0
1966-12-19	0	0	0	0	0	0	0	0	0	0	0	0	0	0	0	0	0	0	0	0	0	0	0	0	0	0
1966-12-20	0	0	0	0	0	0	0	0	0	0	0	0	0	0	0	0	0	0	0	0	0	0	0	0	0	0
1966-12-21	0	0	0	0	0	0	0	0	0	0	0	0	0	0	0	0	0	0	0	0	0	0	0	0	0	0
1966-12-22	0	0	0	0	0	0	0	0	0	0	0	0	0	0	0	0	0	0	0	0	0	0	0	0	0	0
1966-12-23	0.1	0	0	0	0	0	0	0	0	0	0	0	0	0	0	0	0	0	0	0	0	0	0	0	0	0
1966-12-24	0.1	0	0	1.2	0	0	0	0	0.1	0	0.2	0	0	0	0	0	0.2	0	0	0	0	0	0.2	0	0	0
1966-12-25	0.9	0.2	0	0	0.2	0	0.3	0.1	0.3	0	0.1	0	0	0	0	0	0.1	0	0	0	0	0	0.1	0	0	0
1966-12-26	0	0	0	0.1	0	0	0	0	0.6	0	0	0	0	0	0	0	0	0	0	0	0	0	0	0	0	0
1966-12-27	0	0	0	0	0	0	0	0	0	0	0	0	0	0	0	0	0	0	0	0	0	0	0	0	0	0
1966-12-28	0	0	0	0	0	0	0	0	0	0	0	0	0	0	0	0	0	0	0	0	0	0	0	0	0	0
1966-12-29	0	0	0	0	0	0	0	0	0	0	0	0	0	0	0	0	0	0	0	0	0	0	0	0	0	0
1966-12-30	0	0	0	0	0	0	0	0	0	0	0	0	0	0	0	0	0	0	0	0	0	0	0	0	0	0
1966-12-31	0	0	0	0	0	0	0	0	0	0	0	0	0	0	0	0	0	0	0	0	0	0	0	0	0	0
1967-01-01	0	0	0	0	0	0	0	0	0	0	0	0	0	0	0	0	0	0	0	0	0	0	0	0	0	0
1967-01-02	0	0	0	0	0	0	0	0	0	0	0	0	0	0	0	0	0	0	0	0	0.5	0	0	0	0	0
1967-01-03	0	0	0	0	0	0	0	0	0	0	0	0	0	0	0	0	0	0	0	0	0	0	0	0	0	0
1967-01-04	0	0	0	0	0	0	0	0	0	0	0	0	0	0	0	0	0	0	0	0	0	0	0	0	0	0
1967-01-05	0	0	0	0	0	0	0	0	0	0	0	0	0	0	0	0	0	0	0	0	0	0	0	0	0	0
1967-01-06	0	0	0	0	0	0	0	0	0	0	0	0	0	0	0	0	0	0	0	0	0	0	0	0	0	0
1967-01-07	0	0	0	0	0	0	0	0	0	0	0	0	0	0	0	0	0	0	0.2	0	0.1	0	0	0	0	0
1967-01-08	0	0	0	0	0	0	0.1	0	0	0	0	0	0	0	0	0	0	0	0	0	0	0	0	0	0	0
1967-01-09	0	0	0	0	0	0	0	0	0	0	0	0	0	0	0	0	0	0	0	0	0	0	0	0	0	0
1967-01-10	0	0	0	0	0	0	0	0	0	0	0	0	0	0	0	0	0	0	0	0	0	0	0	0	0	0
1967-01-11	0	0	0	0	0	0	0	0	0	0	0	0	0	0	0	0	0	0	0	0	0	0	0	0	0	0
1967-01-12	0	0	0	0	0	0	0	0	0	0	0	0	0	0	0	0	0	0	0	0	0	0	0	0	0	0
1967-01-13	0	0	0	0	0	0	0	0	0	0	0	0	0	0	0	0	0	0	0	0	0	0	0	0	0	0
1967-01-14	0	0	0	0	0	0	0	0	0	0	0	0	0	0	0	0	0	0	0	0	0	0	0	0	0	0
1967-01-15	0	0	0	0	0.5	0	0	0	0	0	0	0	0	0	0	0	0	0	0	0	0	0	0	0	0	0
1967-01-16	0	0	0	0	0	0	0	0	0	0	0	0	0	0	0	0	0	0	0	0	0	0	0	0	0	0
1967-01-17	0	0	0	0	0.1	0	0	0	0	0	0	0	0	0	0	0	0	0	0	0	0	0	0	0	0	0
1967-01-18	0.3	0.2	0	0	0	0	0	0	0	0	0	0	0	0	0	0	0	0	0	0	0	0	0	0	0	0
1967-01-19	0	0	0	0	0	0	0	0	0	0	0	0	0	0	0	0	0	0	0	0	0	0	0	0	0	0
1967-01-20	0	0	0	0	0	0	0	0	0	0	0	0	0	0	0	0	0	0	0	0	0	0	0	0	0	0
1967-01-21	0	0	0	0	0	0	0	0	0	0	0	0	0	0	0	0	0	0	0	0	0	0	0	0	0	0
1967-01-22	0.6	0	0	0	0	0	0	0	0	0	0	0	0	0	0	0	0	0	0	0	0	0	0	0	0	0
1967-01-23	0	0.1	0	0	0	0	0	0	0	0	0	0	0	0	0	0	0	0	0.1	0	0	0	0	0	0	0
1967-01-24	0	0.1	0	0	0	0.1	0	0	0	0	0	0	0	0	1.8	0	0	0	1.8	0.4	0.2	0	0	0	0	0
1967-01-25	0	0	0	0	0	0	0	0	0	0	0	0	0	0	0	0	0	0	0	0	0	0	0	0	0	0
1967-01-26	0	0	0	0	0	0	0	0	0	0	0	0	0	0	0	0	0	0	0	0	0	0	0	0	0	0
1967-01-27	0	0	0	0	0.4	0.9	0.9	2.9	3	0	0	0	0	0	0	0	0	0	0	0	0	0	0	0	0	0
1967-01-28	0	0	0	0	0	0.1	0	0	0	0	0	0	0	0	0	0	0	0	0	0	0	0	0	0	0	0
1967-01-29	0.2	0	0	0	0	0	0	0	0	0	0	0	0	0	0	0	0	0	0	0	0	0	0	0	0	0
1967-01-30	0	0.3	0	0	0	0	0.5	0	0	0	0	0	0	0	0	0	0	0	0	0	0	0	0	0	0	0
1967-01-31	0	0	0	0	0	0	0	0	0	0	0	0	0	0	0	0	0	0	0	0	0	0	0	0	0	0
1967-02-01	0	0	0	1.7	0	0	0	0	0	0	0	0	0	0	0	0	0	0	0	0	0	0	0	0	0	0
1967-02-02	0	0	0.2	0	0	0	0	0	0	0	1.7	0	0.5	0	0	0.3	1.7	0	1.9	0	0	0	1.7	0	0.5	0
1967-02-03	0.3	2.2	1.1	0.3	1	0.3	0.9	1.4	3.6	0.3	0.6	0.7	0.5	0.3	0.2	1.7	0.6	0.7	2.1	1.2	1.3	3.5	0.6	0.7	0.5	0.3
1967-02-04	4.1	4.3	0.5	0.6	2.9	0.7	4.9	2	3.1	7.7	1.2	5	0.4	7.7	4.7	1.4	1.2	5	1.2	1.8	0.2	0.3	1.2	5	0.4	7.7
1967-02-05	0	0.6	0	0.2	0.4	1.3	1.1	0	0.2	0	0	0	0.1	0	0	0	0	0	0	0	0	0	0	0	0.1	0
1967-02-06	0	0	0	0.2	0	0	0	0	0	0	0	0	0	0	0	0	0	0	0	0	0	0	0	0	0	0
1967-02-07	0	0.1	1.8	1.3	2.5	1.9	1.6	0.7	1.2	0.6	0.1	0.8	0.9	0.6	1.3	0.1	0.1	0.8	3.4	0.9	2.5	2.2	0.1	0.8	0.9	0.6
1967-02-08	0.1	0	0	0	0	1.7	0.3	0.1	0	0	0	0	0	0	0	0	0	0	0.1	0	0	0	0	0	0	0
1967-02-09	0.5	0	0	0	0	0	0	0	0	0	0	0	0	0	0	0	0	0	0	0	0	0	0	0	0	0
1967-02-10	0	0	0	0	0	0	0	0	0	0	0	0	0	0	0	0	0	0	0	0	0	0	0	0	0	0
1967-02-11	0	0	0	0	0	0	0	0	0	0	0.1	0	0	0	0.4	0	0.1	0	0.1	0.1	0	0	0.1	0	0	0
1967-02-12	0	0	0	0	0	0	0	0	0	0	0	0	0	0	0	0	0	0	0	0	0	0	0	0	0	0
1967-02-13	0	0	0	0.2	0	0	0	0	0	0	0	0	0	0	0	0	0	0	0	0	0	0	0	0	0	0
1967-02-14	0.5	0	0	2.1	0	0	0	0	0	0	0	0	0	0	0	0	0	0	0.2	0	0.2	0	0	0	0	0
1967-02-15	1.6	1.2	0.1	1.2	0	0	0	0	0	0	1.6	0.5	4.5	0	0.7	3.7	1.6	0.5	3.2	3	1.5	1.2	1.6	0.5	4.5	0
1967-02-16	0.7	2.2	0	0.2	0	0	0	0.9	2.2	2.3	2	2.5	0.2	2.3	3	1.2	2	2.5	1.3	2.6	1.5	0.4	2	2.5	0.2	2.3
1967-02-17	2.3	0	0.2	0.9	0	0	0	0	0	0	0	0	0.1	0	0.1	0	0	0	0	0	0	0	0	0	0.1	0
1967-02-18	0.7	1.5	0	0.2	0.2	2.2	0.1	1	4.4	1.1	0	0.7	0	1.1	0	0	0	0.7	0	0	0	0	0	0.7	0	1.1
1967-02-19	0	0	0	0	0.1	4.2	0	0	0	0	0	0	0	0	0	0	0	0	0.1	0	0.8	0.5	0	0	0	0
1967-02-20	0	0	0	0	0	0	0	0	0	0	0	0	0	0	0	0	0	0	0.1	0	0	0	0	0	0	0
1967-02-21	0	0	0	0	0	0	0	0	0	0	0	0	0	0	0	0	0	0	0	0	0	0	0	0	0	0
1967-02-22	0	0	0	0	0	0	0	0	0	0	0	0	0	0	0	0	0	0	0	0	0	0	0	0	0	0
1967-02-23	0	0	0	0	0	0	0	0	0	0	0	0	0	0	0	0	0	0	0	0	0	0	0	0	0	0
1967-02-24	0	0	0	0	0	0	0	0	0	0	0	0	0	0	0	0	0	0	0	0	0	0	0	0	0	0
1967-02-25	0	0	0	0	0	0	0	0	0	0	0	0	0	0	0	0	0	0	0	0.3	0	0	0	0	0	0
1967-02-26	0	0	0	0	0	0	0	0	0	0	0	0	0	0	0	0	0	0	0	0	0	0	0	0	0	0
1967-02-27	0	0	0	0	0	0	0	0	0	0	0	0	0	0	0	0	0	0	0	0	0	0	0	0	0	0
1967-02-28	0	0	0	0	0	0	0	0	0	0	0	0	0	0	0	0	0	0	0	0	0	0	0	0	0	0
1967-03-01	0	0	0	0	0	0	0	0	0	0	0	0	0	0	0	0	0	0	0	0	0	0	0	0	0	0
1967-03-02	0	0	0	0	0	0	0	0	0	0	0	0	0	0	0	0	0	0	0	0	0	0	0	0	0	0
1967-03-03	0	0	0	0	0	0	0	0	0	0	0	0	0	0	0	0	0	0	0	0	0	0	0	0	0	0
1967-03-04	0	0	0	0	0	0	0	0	0	0	0	0	0	0	0	0	0	0	0	0	0	0	0	0	0	0
1967-03-05	0	0	0	0	0	0	0	0	0	0	0	0	0	0	0	0	0	0	0	0	0	0	0	0	0	0
1967-03-06	0.1	0	0	0	0	0	0	0	0	0	0	0	0	0	0	0	0	0	0	0	0	0	0	0	0	0
1967-03-07	1.3	0	0	0.8	0	0.2	0	0	0	0	0.9	0	0	0	1	0	0.9	0	0.7	0	0	0	0.9	0	0	0
1967-03-08	0	0	0	0	0.1	1	0.8	0	0	0	0	0	0	0	1.7	0	0	0	0.5	0	0	0	0	0	0	0
1967-03-09	0	0	0	0	0	0.7	0	0	0	0	0	0	0	0	0	0	0	0	0	0	0	0	0	0	0	0
1967-03-10	0	0	0	0	0	0	0	0	0	0	0	0	0	0	0	0	0	0	0	0.7	1.2	0.7	0	0	0	0
1967-03-11	0	0	0	0	0	0.4	0	1.3	0	0	1.2	0	0	0	2.4	1.5	1.2	0	7.7	3.6	8.2	6.1	1.2	0	0	0
1967-03-12	0	0	0	0	0	0	0	0	0	0	0	0	0	0	0	0	0	0	0	0	0.4	0.5	0	0	0	0
1967-03-13	0	0	0	0	0	0	0	0	0	0	0	0	0	0	0	0	0	0	0	0	0	0	0	0	0	0
1967-03-14	0	0	0	0	0	0	0	0	0	0	0	0	0	0	0	0	0	0	0	0	0	0	0	0	0	0
1967-03-15	0	0	0	0	0	0	0	0	0	0	0	0	0	0	0	0	0	0	0	0	0	0	0	0	0	0
1967-03-16	0.1	0.2	0	0	3.3	3.9	4.7	4.3	2.3	0	0.3	0	0	0	0	0	0.3	0	0	0	0	0	0.3	0	0	0
1967-03-17	0	0	0	0	0	0	0	0	0	0.1	0	0	0	0.1	0	0	0	0	0	0	0	0	0	0	0	0.1
1967-03-18	0.9	0.8	0.1	0	0	0.7	0	0	1.3	3.3	0.3	1.6	0	3.3	0	0.5	0.3	1.6	0	0	0	0	0.3	1.6	0	3.3
1967-03-19	0.1	1.5	0.2	0.1	2.6	14.9	3.7	5.3	3.2	1.1	1.1	1.5	0	1.1	7.1	0	1.1	1.5	0	0	0	0	1.1	1.5	0	1.1
1967-03-20	0.2	0	0	0	0.1	9.8	0.6	0	0.2	0	0	0	0	0	0	0	0	0	0	0	0	0	0	0	0	0
1967-03-21	0	0	0	0	0	0	0	0	0	0	0	0	0	0	0	0	0	0	0	0	0	0	0	0	0	0
1967-03-22	0.3	0.9	0	0	0	0	0	0	0	0	0	0	0	0	0	0	0	0	0	0	0	0	0	0	0	0
1967-03-23	0	0.3	0	0	1.6	0	1	0.1	0.3	0.6	1.4	0	0	0.6	0	0	1.4	0	0	0	0	0	1.4	0	0	0.6
1967-03-24	0	0	0	0	2.2	9.5	6.7	4.2	0.5	0.1	0	0	0	0.1	0.4	0	0	0	0	0	0	0	0	0	0	0.1
1967-03-25	0	0	0	1.5	0.3	0.1	0	0	0	1.4	3.1	0.1	0	1.4	0.9	0.9	3.1	0.1	3.9	1.4	1.1	1.3	3.1	0.1	0	1.4
1967-03-26	0	0	0	0	0	0	0	0	0	0	0	0	0	0	0	0	0	0	0	0	0	0	0	0	0	0
1967-03-27	0	0	0	0	0	0	0	0	0	0	0	0	0	0	0	0	0	0	0	0	0	0	0	0	0	0
1967-03-28	0	0	0	0	0	0	0	0	0	0	0	0	0	0	0	0	0	0	0	0	0	0	0	0	0	0
1967-03-29	0.7	0.1	0	0	0	1.4	0.8	0.8	0	0.5	1.6	0.3	0	0.5	0.9	1.1	1.6	0.3	0.4	0.1	0	0	1.6	0.3	0	0.5
1967-03-30	0.2	0.9	0	0	2	11.3	1.9	0	3.7	0	0	0	0	0	0.9	0	0	0	0	0	0	0	0	0	0	0
1967-03-31	0	0	0	0	0	2.7	0	0	0	0	0	0	0	0	0	0	0	0	0	0	0	0	0	0	0	0
1967-04-01	0.6	0	0	0	0	4.9	0.5	0	2.5	1.1	1	0.4	0	1.1	2.3	0.3	1	0.4	0.3	0.2	0.7	0	1	0.4	0	1.1
1967-04-02	2.5	1	3.7	0	8.4	0.2	0.2	0	5.6	0.1	0	0	0	0.1	0	1.7	0	0	0	0	0	0	0	0	0	0.1
1967-04-03	2.3	1.1	0	0	6.6	6.4	5.8	0.3	5.9	2.6	0	0.1	0	2.6	0	0	0	0.1	0	0	0	0	0	0.1	0	2.6
1967-04-04	0.1	0	0	0	0	1.1	0	0	0	0.1	0	0	0	0.1	0	0	0	0	0	0	0	0	0	0	0	0.1
1967-04-05	0	0.1	0	0.2	0	0	1.6	0.4	0	0	0	0	0	0	0	0	0	0	0	0	0	0	0	0	0	0
1967-04-06	0	0	0	0	0	0	0	0	0	0	0.9	0	0	0	0.5	0	0.9	0	0	0	0	0	0.9	0	0	0
1967-04-07	1.1	0.3	1.9	0.2	1.5	0	5.7	0.5	0.8	0.6	4.6	0	0.8	0.6	6.8	5	4.6	0	12.3	9.9	8.2	7.4	4.6	0	0.8	0.6
1967-04-08	0	1.3	0.3	0	6	2.7	6.7	1.7	3.1	0	2.1	0.3	0	0	2.5	0	2.1	0.3	0.3	0	0	0.5	2.1	0.3	0	0
1967-04-09	0.6	0	0	0	0	0	0	0	0.3	0	0	0	0	0	0	0	0	0	0.6	0.6	0.6	0.8	0	0	0	0
1967-04-10	0	0	0	0	0	0.2	0	0	0	0	0.4	0	0	0	0.2	0	0.4	0	0	0.2	0	0	0.4	0	0	0
1967-04-11	0	0	0	0	0	1	0	0	0	0	0	0	0	0	0	0	0	0	0	0	0	0	0	0	0	0
1967-04-12	2.7	5.7	0	0	0	5.5	0.9	0.2	1.4	6.1	0	4.1	0	6.1	6	0	0	4.1	0	0	0	0	0	4.1	0	6.1
1967-04-13	2.2	1.9	0	0.2	1.4	0.1	0.5	0.2	0.5	0	0	0	0	0	0	0	0	0	0	0	0	0	0	0	0	0
1967-04-14	3.3	1.4	1.1	0	2.7	1.5	7.2	6.4	4.6	7	1.8	9.4	0	7	3.2	0.6	1.8	9.4	0	0	0	0	1.8	9.4	0	7
1967-04-15	0	0	0	0	0	0	0	0	0	0	0	0	0	0	0	0	0	0	0	0	0	0	0	0	0	0
1967-04-16	0	0	0	0	0	0	0	0	0	0	0	0	0	0	0	0	0	0	0	0	0	0	0	0	0	0
1967-04-17	0	0	0	0	0	0	0	0	0	0	0	0	0	0	0	0	0	0	0	0	0	0	0	0	0	0
1967-04-18	0	0	0	0	0	0	0	0	0	0	0	0	0	0	0	0	0	0	0	0	0	0	0	0	0	0
1967-04-19	0	0	0	0	0	0	0	0	0	0	0	0	0	0	0	0	0	0	0	0	0	0	0	0	0	0
1967-04-20	0.1	0	0	3.7	0	0	0	0.5	0	0	0.4	0	0	0	0	0.1	0.4	0	0	0	0	0	0.4	0	0	0
1967-04-21	0.5	0.2	4.6	1.7	0	1.2	0	0	0	0	0.8	0.5	2.3	0	0	4.1	0.8	0.5	0.1	1.6	0	1.4	0.8	0.5	2.3	0
1967-04-22	0	0.3	5.8	0.4	0.3	1.4	4.2	10.7	12	4.8	4.3	5.2	1.9	4.8	3.2	2.6	4.3	5.2	0.6	6.5	2.1	8.7	4.3	5.2	1.9	4.8
1967-04-23	0.5	5.7	2.4	0	5.1	9.4	2.7	0.9	2.5	1.7	3.3	0.9	4.5	1.7	4.2	3.4	3.3	0.9	6	7.3	2.8	9	3.3	0.9	4.5	1.7
1967-04-24	0	1.7	3.9	0	4.3	2.3	11.5	4.2	12.5	2.9	6	3.9	2.1	2.9	6	7.9	6	3.9	7.6	15.5	3.4	6.3	6	3.9	2.1	2.9
1967-04-25	0	0	0.7	0	0.1	2.9	1.2	1.1	2.5	4.1	8.6	1.7	3.3	4.1	0	0	8.6	1.7	1.6	1.3	0.3	7.1	8.6	1.7	3.3	4.1
1967-04-26	0	0	1.6	0	0	0	0	0	0	0	0.7	0	0	0	1.6	1.6	0.7	0	0.7	2.3	0.6	1.3	0.7	0	0	0
1967-04-27	1.1	0	0	0	0	0	0	0	0	0	0	0	0	0	0	0	0	0	0	0	0	0	0	0	0	0
1967-04-28	0.5	0.7	0	0.5	0.3	0.1	0	0	0.4	0.3	0.1	0	0	0.3	4.1	0	0.1	0	0	0	0	0	0.1	0	0	0.3
1967-04-29	3.4	0	0	0	0	0	0	0	0	0	0	0	0	0	0	0	0	0	0	0	0	0	0	0	0	0
1967-04-30	0	1.5	0	0	0	0	0	0	0	0	0	0	0	0	0	0	0	0	0	0	0	0	0	0	0	0
1967-05-01	0.9	0.9	0	0.4	2.9	0	0	3.2	0.6	1.3	0	0.2	0	1.3	0	0	0	0.2	0	0	0	0	0	0.2	0	1.3
1967-05-02	0.3	6.8	0	0.4	4.1	0	1.9	2.6	11	4	0	9	0.4	4	0	0	0	9	0	0	0	0	0	9	0.4	4
1967-05-03	0	1.1	3	1.2	4.5	0.8	0.9	0.9	0	2.6	0	3.2	0.7	2.6	0.2	0	0	3.2	0	0	0	0	0	3.2	0.7	2.6
1967-05-04	0	0.5	0	0	0.2	2.3	0.4	0	2.4	0.2	0	0	0.1	0.2	0	0	0	0	0	0	0	0	0	0	0.1	0.2
1967-05-05	5.4	0.6	3.9	3.1	0.4	3.1	7.7	0.6	5.2	1	2	3	2.3	1	0	1.1	2	3	2	0.5	0	0	2	3	2.3	1
1967-05-06	0	1.9	17.3	0	7.4	6.9	11.3	16.7	0.2	2.2	22.1	2.6	0.3	2.2	7.4	27.9	22.1	2.6	13.8	12.5	13.9	17	22.1	2.6	0.3	2.2
1967-05-07	0.1	0	0	0	0	0.3	1.8	7.8	0	0.2	0.1	0	0.2	0.2	7.9	0.2	0.1	0	3.2	0.7	0.2	0	0.1	0	0.2	0.2
1967-05-08	0.1	0	0	0	0	0	0	0	0	0	0	0	0	0	0	0	0	0	0	0	0	0	0	0	0	0
1967-05-09	0	0	0	0	0	0	0	0	0	0	0	0	0	0	0	0	0	0	0	0	0	0	0	0	0	0
1967-05-10	1.2	3.3	3.9	5.5	2	0	2.7	0	2.4	4.3	0	3.6	9.2	4.3	0	0.1	0	3.6	0	0	0	0	0	3.6	9.2	4.3
1967-05-11	0	0	49.4	0	0.5	7.4	10.8	3.2	5.6	4.8	15.6	9	15.7	4.8	10.4	9.7	15.6	9	31.3	19.5	4.1	1.9	15.6	9	15.7	4.8
1967-05-12	0.1	0	0	0	0	1	0	0.2	0	0	0	0	0	0	5.8	7.6	0	0	0.1	1.2	0.2	0	0	0	0	0
1967-05-13	4	0	0	2.6	0	0.1	0	0	0	0.3	0.3	0	0	0.3	3.5	0.8	0.3	0	0.9	1.3	0	0.6	0.3	0	0	0.3
1967-05-14	0	0	0.1	0.9	0	2.3	3.5	0	2.1	0.3	0.3	0	2.5	0.3	3.7	0.2	0.3	0	0	0	0	0	0.3	0	2.5	0.3
1967-05-15	0	0	0	0	0	0	0	0	0	0	0.3	0	0	0	1.5	0	0.3	0	0	0	0	0.2	0.3	0	0	0
1967-05-16	0	7.3	0	0.9	3.2	0.8	6.4	2	0.9	0.8	0	1.5	0	0.8	0	0	0	1.5	0	0	0	0	0	1.5	0	0.8
1967-05-17	2.1	1	1.9	0	0	9.6	2.9	0.4	0	2.2	0	1.4	0	2.2	0	0.2	0	1.4	0	0	0	0	0	1.4	0	2.2
1967-05-18	2.3	5.8	0	0	2.9	1.1	4.3	0.9	4.5	0	6	2.4	0	0	0	1.6	6	2.4	0	0	0	0	6	2.4	0	0
1967-05-19	0	0	0	0	0.7	8.8	3.1	0.2	0.5	0	0	0.1	0	0	0	0	0	0.1	0	0	0	0	0	0.1	0	0
1967-05-20	0	5	2	3.6	1.9	0	0	0.1	6.3	0.4	0	3.6	6.5	0.4	0	0	0	3.6	0	0	0	0	0	3.6	6.5	0.4
1967-05-21	2	1.5	16	0	13.8	0.3	1.6	4.5	1.8	10.4	0	15.2	11.3	10.4	3.3	0.3	0	15.2	0.6	0.9	0.8	0	0	15.2	11.3	10.4
1967-05-22	0	10.3	0	0	17.6	16.2	18.6	20.8	9.3	3	0.9	9.1	0.9	3	7.3	0	0.9	9.1	4.1	0	0	0	0.9	9.1	0.9	3
1967-05-23	0.4	1	0	0	0.3	3.9	1.5	2.4	3	0.5	0.4	0.8	0.1	0.5	1.3	0.1	0.4	0.8	0	1.3	0	0.8	0.4	0.8	0.1	0.5
1967-05-24	0	0	0	0	0.1	0.1	0	0	0	0	0	0	0	0	0	0	0	0	0	0.4	3.7	0	0	0	0	0
1967-05-25	0	0.3	3.6	0	0	0.3	0	0	0	0	0	3.1	0	0	0	0	0	3.1	0	0	0	0	0	3.1	0	0
1967-05-26	0.1	0	0	0.1	0	0.2	0	0.2	0	1.5	0	2.9	2.3	1.5	0	0	0	2.9	0	0	0	0	0	2.9	2.3	1.5
1967-05-27	0	0.3	0	0.1	0	1.2	13.4	6.9	6.6	0.8	1.2	5.2	3.1	0.8	0	0.3	1.2	5.2	0.3	0.1	0	0	1.2	5.2	3.1	0.8
1967-05-28	0	0.1	1.5	0.1	0	7.6	1.2	1.4	1.8	13.1	0	11.1	6.4	13.1	0.9	4.6	0	11.1	0.2	2.1	0	1.6	0	11.1	6.4	13.1
1967-05-29	0.3	3.8	3.2	1.7	0	7.9	9.3	27.8	0.5	28.4	6.1	15.9	5.5	28.4	4.1	6.4	6.1	15.9	26.9	10.1	17.3	12.3	6.1	15.9	5.5	28.4
1967-05-30	0.1	0.5	0.2	0	2.1	15	5.3	8.4	8	4.9	6.2	11.5	0	4.9	9.4	1	6.2	11.5	7	3.9	0.4	2.5	6.2	11.5	0	4.9
1967-05-31	0.9	0.3	0	0.1	0.2	5.3	5.5	0	0.4	0	0	0	0	0	0	0	0	0	0	0	0	0	0	0	0	0
1967-06-01	0.5	5.1	0	0.9	17.7	0	0	0	3.8	2.6	0	1.8	2	2.6	0	1.7	0	1.8	0	0	0	0.9	0	1.8	2	2.6
1967-06-02	2	2.9	1	0	6.1	12.1	13.7	25.9	12.6	19.5	3.4	6	0	19.5	5.6	2.1	3.4	6	3.1	6.5	0.9	0.3	3.4	6	0	19.5
1967-06-03	0	0	0	0	5.9	0	0.3	7.6	8.4	0.2	2.6	0	0	0.2	0.8	0	2.6	0	0	0.2	0.2	0	2.6	0	0	0.2
1967-06-04	0	0	0	0	0	0.4	1	0	0.5	0	0	0.6	0	0	0	0	0	0.6	0	0	0.1	2.3	0	0.6	0	0
1967-06-05	0	0	0	0	0	0	0	0.2	0	0	0	0	0	0	0	0	0	0	0	0	0	0	0	0	0	0
1967-06-06	1.9	0	0	0	0	0	0	0	0	0	0	0	0.6	0	0	0	0	0	0	0	0	0	0	0	0.6	0
1967-06-07	4.5	1.1	4.1	3.4	0.5	3.9	0	1.2	0.2	5.3	7.9	2.5	1.6	5.3	8.6	12.9	7.9	2.5	16.3	25.8	14.1	13.4	7.9	2.5	1.6	5.3
1967-06-08	0.6	5.6	0.1	0	17.8	17.4	9.6	1.6	2.4	0	0	0	0.2	0	4.6	0	0	0	3.6	0.2	0.6	0.2	0	0	0.2	0
1967-06-09	2.3	6.6	1.6	2.7	0.6	0	0	1.2	0.7	2.4	0	2.5	3	2.4	0	0.1	0	2.5	0	0	0	0	0	2.5	3	2.4
1967-06-10	2	8.2	0	0	1.2	0	5.8	0	0	0	0	0	0	0	0	0	0	0	0	0	0	0	0	0	0	0
1967-06-11	12.7	6.8	3.2	2.2	2.3	6.4	0.6	0	4	6.7	0	1.5	3.5	6.7	0	2	0	1.5	0	0	0	0	0	1.5	3.5	6.7
1967-06-12	5.8	1.5	0.2	0.5	2.3	4.4	0.3	0	0	0	0	0	3.1	0	0	0	0	0	0	0	0	0	0	0	3.1	0
1967-06-13	9.4	9.6	2.9	1.1	1.2	0	0.2	0	0.5	5.6	0	0	4.3	5.6	0	0	0	0	0	0	0	0	0	0	4.3	5.6
1967-06-14	15	4.7	1.1	0.1	3	0	3.3	0	4.2	2.3	0	1.5	0	2.3	0	0	0	1.5	0	0	0	0	0	1.5	0	2.3
1967-06-15	10.4	0	0	0	0.6	11.6	9.8	2	0.8	0	0	0.6	0.8	0	0	0	0	0.6	0	0	0	0	0	0.6	0.8	0
1967-06-16	4.9	14	3.1	1.2	1.7	0.2	0.9	4.2	2.9	15.9	1.5	16.5	0.8	15.9	1.4	0	1.5	16.5	0	0	0	0	1.5	16.5	0.8	15.9
1967-06-17	3	2.5	0	3.3	0.7	1.7	0	0	0	0	0	0	0	0	0.1	0	0	0	0	0	0	0	0	0	0	0
1967-06-18	0.8	2.7	0.2	0.4	1.7	0.3	2	2.4	4.7	7.1	4.8	2.1	0.7	7.1	4.8	3.4	4.8	2.1	2.9	6.3	7.9	0.8	4.8	2.1	0.7	7.1
1967-06-19	0.1	0	0	0	0	0	0.1	0	0	0	5.3	0	0	0	2.2	0	5.3	0	0	0	0	10.6	5.3	0	0	0
1967-06-20	4.2	4.1	1.3	2.7	1.4	0.5	0	0.1	4.5	6	6.4	7.2	1.5	6	8.2	0.5	6.4	7.2	20.5	0	0	0	6.4	7.2	1.5	6
1967-06-21	6.7	10.3	9.4	0.6	2.8	13.8	15.1	11.2	7.4	0	4.2	0	11.2	0	30.7	3.9	4.2	0	0.9	8.1	21.9	4.8	4.2	0	11.2	0
1967-06-22	6.1	8.2	0	0	12.2	32.9	21	14.9	18.3	1.9	1.7	0.1	0	1.9	8.8	0.9	1.7	0.1	8	2.7	2	1.3	1.7	0.1	0	1.9
1967-06-23	2.6	2.2	8.9	1.5	3	2.2	7.1	0.1	1.8	7.5	0.9	0	0	7.5	0	1.3	0.9	0	0.3	0	0	0.1	0.9	0	0	7.5
1967-06-24	8.4	0.3	0	0	0	7.2	0	0	0.2	0.1	0	0	0	0.1	3.6	0.1	0	0	1.4	0	0	0	0	0	0	0.1
1967-06-25	10	10.6	6.7	1.2	7.5	10	10.7	0.6	6	12	6.9	10.7	1.9	12	24	2.1	6.9	10.7	17.9	11.5	4.7	0	6.9	10.7	1.9	12
1967-06-26	1.6	5.5	2.9	2.7	1.9	4.1	0.5	0	10.2	0.6	0	0	5.6	0.6	0.2	0.9	0	0	0	0.1	0	0	0	0	5.6	0.6
1967-06-27	0	0.4	3.1	4	1.1	13.3	11.1	17.7	0.9	0.6	3.7	2.3	1.7	0.6	1.4	8	3.7	2.3	0.1	0	1.1	0.3	3.7	2.3	1.7	0.6
1967-06-28	1	2.6	0	0	0	0.7	0.9	0	1.5	1.1	0	0	0	1.1	2.5	0.7	0	0	2.5	3.5	0.1	0.3	0	0	0	1.1
1967-06-29	0.2	1.3	0	0	0	0	0	0.3	1.9	0.1	0	1	0	0.1	0	0	0	1	0	0	0	0.2	0	1	0	0.1
1967-06-30	0	0	0	0	0	0	0	0.1	0	0	0	0	0	0	0	0	0	0	0.1	0	0	0	0	0	0	0
1967-07-01	0.4	2.6	0	0	1.5	0	0	0	0.5	0	24.4	0	7.3	0	0	0	24.4	0	0	0	0	0	24.4	0	7.3	0
1967-07-02	0	1.1	0	1.6	3.6	7	1	7.3	2.6	13.7	0	5.8	0.1	13.7	0	0	0	5.8	0	0.1	0	5.3	0	5.8	0.1	13.7
1967-07-03	1.3	7.4	4.9	5.9	1.3	0.4	7.6	1.1	2.8	14.6	15	8.6	2.4	14.6	16.1	4.3	15	8.6	11.2	17.7	5.2	9.3	15	8.6	2.4	14.6
1967-07-04	0.7	0	0	0	0.7	17.2	6.1	6.7	7.2	0	3.5	1.1	0	0	7.2	0	3.5	1.1	1.8	2.5	1.4	2.4	3.5	1.1	0	0
1967-07-05	6.5	2.8	0	2.1	0	0	0	0	0	8.9	1	1.3	0	8.9	0	5	1	1.3	0	0	0	0	1	1.3	0	8.9
1967-07-06	3.4	4.8	9.9	7	21	0	0.6	1.3	26.2	6	1.7	15.3	3.7	6	0	0.1	1.7	15.3	0	0	0	0.8	1.7	15.3	3.7	6
1967-07-07	11	10.8	6.2	14.7	6.1	0	0	11.6	9.6	6.1	16.7	16.3	4.5	6.1	10.9	10.3	16.7	16.3	12.2	8.3	9.6	6.1	16.7	16.3	4.5	6.1
1967-07-08	0.7	4.5	1.5	0	17.1	12	10.8	9.5	22.8	12.8	0.2	11.7	2.1	12.8	2.5	0.1	0.2	11.7	0.2	0	0	0	0.2	11.7	2.1	12.8
1967-07-09	2	20.7	23.2	5.7	12.2	15.8	14.3	5.6	25	24.9	8.5	15.3	2.5	24.9	0.5	1.2	8.5	15.3	2.8	1	0.1	0.2	8.5	15.3	2.5	24.9
1967-07-10	0	12.9	0	0	3.2	0.3	6.9	0.1	3.9	6.8	0.7	13.4	0.9	6.8	1.8	0.2	0.7	13.4	1	1.2	1	0	0.7	13.4	0.9	6.8
1967-07-11	4.8	6.2	4.6	1.3	6.8	5.4	3.3	18.8	18.1	48.2	11.6	8.6	4.7	48.2	3.6	14.4	11.6	8.6	2.3	8.8	0.5	8.4	11.6	8.6	4.7	48.2
1967-07-12	3.9	16.9	2.2	4.5	0.2	0.2	0.5	0	0	0	0	0	0	0	0	0.3	0	0	0	0	0	0	0	0	0	0
1967-07-13	4	2.6	1.3	5.5	9.8	0	1	4.7	4.5	6.3	4.7	5.6	12	6.3	1.9	0.4	4.7	5.6	0.6	0	0	0	4.7	5.6	12	6.3
1967-07-14	1.6	7.9	33.7	7.3	7.7	3.2	16.7	2.4	17.1	8.6	1.1	4.4	16.6	8.6	3.9	3.6	1.1	4.4	5.2	12.9	7.4	2.1	1.1	4.4	16.6	8.6
1967-07-15	11	13.5	2.1	12.9	0.2	0.2	17.7	0.8	0.3	1.4	2.1	6.1	5.5	1.4	3.6	0.2	2.1	6.1	1.9	0	1	0	2.1	6.1	5.5	1.4
1967-07-16	8.7	0	0	2.9	12.5	10.2	6.5	4	0.1	0.1	0	0	0	0.1	0	0	0	0	0.1	0	0	0	0	0	0	0.1
1967-07-17	1.7	0	0	12.5	0	0.9	2.5	0.2	0	0	0	0	9.4	0	0	0	0	0	0	0	0	0	0	0	9.4	0
1967-07-18	6	3	6.5	0.9	0.1	0	2	0	3	0	9.4	0	1.5	0	0	0	9.4	0	0	0	0	0	9.4	0	1.5	0
1967-07-19	0	2.8	3	0	19	0	6	4.2	17.6	16.1	0.2	7.6	0	16.1	0	3.6	0.2	7.6	0	0	0	0	0.2	7.6	0	16.1
1967-07-20	6.5	5.9	0.5	10.9	0.1	0	11.8	15.7	4.9	9.6	0	11.8	0	9.6	0	0	0	11.8	0.4	0	0	0	0	11.8	0	9.6
1967-07-21	2	0.9	7	1.5	25.4	0.3	12.1	7.4	13.9	10.2	6.8	30.9	6.1	10.2	13.7	10.1	6.8	30.9	2.5	13.7	3.9	6.2	6.8	30.9	6.1	10.2
1967-07-22	1.7	3	0.3	10.8	5.7	0	0.2	4	3.2	0.7	2.2	2.3	1.1	0.7	0.1	0.6	2.2	2.3	3.8	2.7	7.2	0	2.2	2.3	1.1	0.7
1967-07-23	10.3	0.6	0	0	4.3	5.9	14.2	10.1	3.5	0.7	0.5	0.9	0	0.7	9.8	0	0.5	0.9	0.5	0	0	0	0.5	0.9	0	0.7
1967-07-24	5.7	1.9	8.1	0	2.4	13.3	2.9	5.2	0.5	0	0	0	4.8	0	0.2	1.3	0	0	0	1.3	0.2	1.2	0	0	4.8	0
1967-07-25	1.2	0	0.3	0	0.2	0.2	0	0	0.1	0	1.2	0.6	14.5	0	0	0	1.2	0.6	0	0	0	0	1.2	0.6	14.5	0
1967-07-26	2.2	5.8	0	0	4.8	0.2	0.1	0	7.3	0	0.4	0.3	0	0	4	0	0.4	0.3	0	0	0	0	0.4	0.3	0	0
1967-07-27	0	0.5	0	0	0	0.4	4.1	0	2.9	0	0	0	0	0	0	0	0	0	0	0	0	0	0	0	0	0
1967-07-28	22	0.1	0	4.5	0	0	0.1	0	0	0	0	0	1.2	0	0	0	0	0	0	0	0	0	0	0	1.2	0
1967-07-29	0	1.3	0.1	4.8	2.8	0	0	0	0	0	0	0	0.4	0	0	0	0	0	0	0	0	0	0	0	0.4	0
1967-07-30	2.1	7	2.6	29.8	0	0	0	0	0	0	0	0	0	0	0	0	0	0	0	0	0	0	0	0	0	0
1967-07-31	6.5	0	0.5	0.1	0	0	0	0	0	0	0	0	0	0	0	0	0	0	0	0	0	0	0	0	0	0
1967-08-01	5.6	0	0	0	0	0	0	0	0	0	0	0	0	0	0	0	0	0	0	0	0	0	0	0	0	0
1967-08-02	0	0	0	0	0	1.1	0	0	0	0	0	0	0	0	0	0	0	0	0	0	0	0	0	0	0	0
1967-08-03	0	0	0	0	0.3	4.9	0.8	0	0	0	0	0	0	0	1.4	0	0	0	0	0.1	0	0	0	0	0	0
1967-08-04	0	0	0	0	0	0.2	0.5	0.1	0	0	0	0	0.1	0	1.4	0	0	0	0	0	0	0	0	0	0.1	0
1967-08-05	2.3	7	11.2	0.2	3.2	3.4	0.8	0	2.8	10.3	10.2	0.5	4.2	10.3	8.9	18	10.2	0.5	42	26.3	23.8	41.1	10.2	0.5	4.2	10.3
1967-08-06	0.1	3.5	4.9	0	12	3	1.1	0.9	0	0.9	2	7.2	2.1	0.9	4.3	0.8	2	7.2	1.3	2	0	0.4	2	7.2	2.1	0.9
1967-08-07	0	0	0	0	0.5	1.3	0.2	0	1.8	0	0	0	0	0	0	0	0	0	0	0	0	0	0	0	0	0
1967-08-08	0	0	0	0	0	0.1	0	0.2	0	0	0	0	0	0	0	0	0	0	0	0	0	0	0	0	0	0
1967-08-09	0	0	0	0	0	0	0	0	0	0	0	0	0	0	0	0	0	0	0	0	0	0	0	0	0	0
1967-08-10	0	0	0	0	0	0	0	0.2	0	0	0	0	0	0	0	0	0	0	0	0	0	0	0	0	0	0
1967-08-11	0	0	0	0	0	0	0	0.1	0	0	0	0	0	0	0	0	0	0	0	0	0	0	0	0	0	0
1967-08-12	0.2	0	0	0	0	0.1	0	0	0	0	0	0	0	0	0	0	0	0	0	0	0	0	0	0	0	0
1967-08-13	0.1	0.2	9.9	0	0	0	0	0	0	0	0	0	0.5	0	0	0	0	0	0	0	0	0	0	0	0.5	0
1967-08-14	0	0	9.4	0	0.2	0.1	0	0	2.4	0	0	0.6	3.5	0	0	0	0	0.6	0	0	0	0	0	0.6	3.5	0
1967-08-15	0	0	0	0	0	0.1	0	0	0	0	17.6	0	0	0	0	0	17.6	0	0	0	0	0	17.6	0	0	0
1967-08-16	0.1	0	0	0	0	0	0.6	0	0	0	0.6	0	0	0	0	0	0.6	0	0	0	0	0	0.6	0	0	0
1967-08-17	0.1	0	0	0	0	0.1	6.3	0	1.3	0	0.5	1.4	0	0	0	0	0.5	1.4	0	0	0	0	0.5	1.4	0	0
1967-08-18	0	0	0.5	0	0	0	0	0	0	0	0	0	0	0	0	0	0	0	0	0	0	0	0	0	0	0
1967-08-19	0	0	0.2	1	0	0	0	0	0	0	0	0	0	0	0	0	0	0	0	0	0	0	0	0	0	0
1967-08-20	0	0	0	0.2	0	0	0	0	0	0	4.9	0	0.6	0	0	0	4.9	0	0	0	0	0.8	4.9	0	0.6	0
1967-08-21	0.1	0.1	1.7	0	0	0	0	0	0	0	0	0	14.8	0	0	0.7	0	0	3.1	1.2	5.2	8.1	0	0	14.8	0
1967-08-22	2.3	0	8.5	0	0.7	0	0	0	0	6.4	31.6	0.1	3.2	6.4	0	1.7	31.6	0.1	5.1	3.3	8	0	31.6	0.1	3.2	6.4
1967-08-23	0.1	3.9	0.1	6.1	0.2	2	5.2	49.7	3.1	1.6	0	4	7.5	1.6	5.8	0.7	0	4	0.3	16	0	20.8	0	4	7.5	1.6
1967-08-24	4	1.8	7	15.4	0.2	7.8	5.7	22	5	16.1	4.9	25.4	15.5	16.1	12.3	3.6	4.9	25.4	20.8	16.8	14.8	4.2	4.9	25.4	15.5	16.1
1967-08-25	1.7	0.3	0	7	5	1.8	4.4	0.5	9.6	3.3	1.8	6.1	0.3	3.3	0	1.4	1.8	6.1	2	0.6	0	0	1.8	6.1	0.3	3.3
1967-08-26	0.2	2.7	0	0	0.4	0.2	0.4	0	0.4	0.4	0	0	0	0.4	0	0	0	0	0	0	0	0	0	0	0	0.4
1967-08-27	15.5	0.2	5.4	0	0	0	0	0	0.5	4.4	1.3	0	1.6	4.4	0	9	1.3	0	12	11.5	8.2	17.4	1.3	0	1.6	4.4
1967-08-28	6.1	28.9	2.5	2.8	4.2	0	0	19	33.2	12.5	19	12.9	4.9	12.5	29.2	14.4	19	12.9	17.6	10.9	12.2	2.8	19	12.9	4.9	12.5
1967-08-29	8	6.3	0	7.9	0	0	0	4.2	1.2	10.7	1.3	10.4	0.6	10.7	0.2	0	1.3	10.4	0	0	0	0	1.3	10.4	0.6	10.7
1967-08-30	20.5	9.9	0	0	7.3	7.2	1.4	30.3	34.3	16.2	7.5	30.8	0	16.2	17.5	10.3	7.5	30.8	2.2	4.5	0.4	0	7.5	30.8	0	16.2
1967-08-31	0	0	0	0	4.5	19.6	10	0.8	0.5	0	1.3	0	0	0	0	0	1.3	0	0	0	0	0	1.3	0	0	0
1967-09-01	0.2	0.6	0	0	3.4	0.1	0.1	0.5	3.1	0	0	0	0	0	0	0	0	0	0	0	0	0	0	0	0	0
1967-09-02	4.3	0	0	0	0.4	6.7	11.5	0.7	0.5	0	1.4	0.2	0	0	0	0	1.4	0.2	0.4	0	0	0	1.4	0.2	0	0
1967-09-03	0.1	0	0	0	0	0.8	0	0	0	0	0	0	0	0	0	0	0	0	1.1	0	0	0.3	0	0	0	0
1967-09-04	0.1	0	0	0	0	0	0	0	0	0	0	0	0	0	0	0	0	0	0.1	0	0	0	0	0	0	0
1967-09-05	6.4	9.2	2.1	0.2	3.8	0.5	4.5	6.6	6.5	13.3	8.6	11.3	0	13.3	13.7	4.7	8.6	11.3	1.4	0.8	0.1	0	8.6	11.3	0	13.3
1967-09-06	2.6	8	0	0.2	11.5	11.4	5.7	3	4.9	10	0.8	2.9	0	10	0	1.7	0.8	2.9	0	0.1	0.4	0	0.8	2.9	0	10
1967-09-07	0.5	0.3	0	0	0.1	0	0	0.2	0.2	0	0	0	0	0	0	0	0	0	2	0.2	0.4	0	0	0	0	0
1967-09-08	0.7	4.5	0.3	0	3.4	0	2.3	11.5	6.8	4.5	0	0.9	0	4.5	0.1	0.6	0	0.9	0	0	0	0	0	0.9	0	4.5
1967-09-09	3.5	8.4	0	0.3	0	0.3	2.2	0.7	0	0.7	0.8	0.2	0	0.7	0.6	0	0.8	0.2	0	0	0	0	0.8	0.2	0	0.7
1967-09-10	1.3	7	1.6	1.5	2.9	5.3	7.1	11.8	6.6	3.7	0	5.6	11.4	3.7	0	0	0	5.6	0	0	0	0	0	5.6	11.4	3.7
1967-09-11	0.2	0	6.4	0	0	0	0	0.1	0	0	0	0	0.1	0	0	0	0	0	0	0	0	0	0	0	0.1	0
1967-09-12	2.1	3.3	2.3	4.6	3.1	6.1	3.6	4	6.5	10.2	1.2	8	5.6	10.2	10.9	0	1.2	8	0	0	0	0	1.2	8	5.6	10.2
1967-09-13	0	0	0.7	0	0	0.2	0	0.2	0	0.2	0	0	0.1	0.2	0.6	0.6	0	0	0	0	0	0	0	0	0.1	0.2
1967-09-14	1.6	0.3	0	1.4	0.2	1.2	0	0.1	2.8	1.8	0	5.2	0	1.8	0	0	0	5.2	0	0	0	0	0	5.2	0	1.8
1967-09-15	1.8	5.1	0	5.4	3.8	5	0	1.2	1.8	0.5	0.2	1	0	0.5	2.8	0	0.2	1	0	0	0	0	0.2	1	0	0.5
1967-09-16	8.5	0.9	0	0.5	6.6	0.6	1	0.1	0.5	0	0.1	0	0	0	0.1	0	0.1	0	0	0.3	0	0	0.1	0	0	0
1967-09-17	0.8	0.9	0	0	0.7	0	0	0	0	0	0	0	1.2	0	0	0	0	0	0	0	0	0	0	0	1.2	0
1967-09-18	0.7	3.5	7	4.9	7.2	0	0	0	1.2	0	0	0	15.2	0	0	0	0	0	0	0	0	0	0	0	15.2	0
1967-09-19	0.2	0.1	0.1	0	1.4	0	0	0	2.9	0	0	2.2	0	0	0	0	0	2.2	0	0	0	0	0	2.2	0	0
1967-09-20	0	0.2	0	0	0.6	0	1.9	0	0.4	3.7	0.1	0.7	0	3.7	0.2	0	0.1	0.7	0	0.1	0	0	0.1	0.7	0	3.7
1967-09-21	0	0	0	0	0	0.9	0	1.7	5.9	2.5	2	0	0	2.5	0.1	0	2	0	5.6	5.4	10	5.3	2	0	0	2.5
1967-09-22	0	2.4	0	0	0.1	6.9	0.6	2.2	1	4.4	1.6	1.9	0	4.4	1.1	0	1.6	1.9	0	0	0	0.1	1.6	1.9	0	4.4
1967-09-23	0	2.2	0	0.5	1.4	14.6	3.7	5.2	0.5	4.2	1.3	3.7	0	4.2	3.1	0	1.3	3.7	0	0	0	0	1.3	3.7	0	4.2
1967-09-24	1.1	5.1	1	0.3	9.1	1	5.6	0.4	12.4	4.1	0.5	9.7	0	4.1	0	0	0.5	9.7	0	0	0	0	0.5	9.7	0	4.1
1967-09-25	3.2	4	0	0.1	3.6	1	2.5	0.1	1.3	0	0	0	0	0	0	0	0	0	0	0	0	0	0	0	0	0
1967-09-26	2.7	11	1.2	0.1	1.5	0	0.8	0	1.6	0	0	0	0	0	0	0	0	0	0	0	0	0	0	0	0	0
1967-09-27	4.2	7.1	4.7	0.8	9.3	1.3	7	1.4	3	13.4	2.1	4.3	1.4	13.4	0.5	0.6	2.1	4.3	0	0	0	0	2.1	4.3	1.4	13.4
1967-09-28	0.3	0.4	0.2	0	2.3	4.7	13.3	2.7	3.7	0	0.7	0.5	0.3	0	0.1	0.5	0.7	0.5	0.2	1.4	0.3	4.8	0.7	0.5	0.3	0
1967-09-29	0.5	1	0	0	1.7	0	0	0	0.7	0	0	0	0	0	0.1	0	0	0	0.2	0	0	0	0	0	0	0
1967-09-30	0.9	0	0	0	1.4	4.8	14.8	3.7	0.4	3.4	0	0.2	0	3.4	1.5	0	0	0.2	0	0	0	0	0	0.2	0	3.4
1967-10-01	1.3	0	0	0	0.1	6.5	1	0.6	0.2	0	0	0	0	0	2.6	0	0	0	0	0	0	0	0	0	0	0
1967-10-02	5.9	0.2	0	5.9	3	0.7	2	0.3	3.8	0.1	9	0	0	0.1	5.4	0	9	0	9	6.3	4.8	0	9	0	0	0.1
1967-10-03	0.2	0	0	0	0	3.3	2.8	0.5	5.1	0	0	0	0	0	2.1	0	0	0	5.6	0.3	2.9	2.1	0	0	0	0
1967-10-04	0.3	0	0	0	0	0.1	0	0	0	0	0	0	0	0	0.1	0	0	0	0.1	0	0	0	0	0	0	0
1967-10-05	0	0	0	0	1	0	0	0	0	0	0	0	0	0	0.1	0	0	0	0.1	0	0	0	0	0	0	0
1967-10-06	0.6	0	0	2.8	1.4	0.1	0.8	0	1.2	0	0	0	0	0	0	0	0	0	0	0	0	0	0	0	0	0
1967-10-07	0.1	0.4	0	0.2	0	0	0.2	0.2	0	0	0	0	0	0	0	0	0	0	0.1	0	0	0	0	0	0	0
1967-10-08	0	0.7	0	0	0.4	2.6	2.1	0.1	0.5	0	0	0	0	0	0	0	0	0	0	0	0	0	0	0	0	0
1967-10-09	3.9	2	0	0	9.8	0.8	2.3	0.3	1.1	0.1	1.8	0.6	0	0.1	1	0	1.8	0.6	2	0	0.1	0	1.8	0.6	0	0.1
1967-10-10	2.7	0.7	0	0	9.1	7.7	3.8	2.2	0	0	0.2	0	0	0	3.9	0	0.2	0	1.2	0	0	0	0.2	0	0	0
1967-10-11	4.6	1	0	2	0	2	0.7	0.9	1.2	1.3	0	0	1	1.3	0	0.4	0	0	0	0	0	0	0	0	1	1.3
1967-10-12	0	0	0	0	0	0.1	0	0	0	0	0	0.2	0	0	0	0	0	0.2	0.1	0	0	0	0	0.2	0	0
1967-10-13	0	0	0	0	0	0	0	0	0	0	0	0	0	0	0	0	0	0	0	0	0	0	0	0	0	0
1967-10-14	0	0	0	0	0	1.3	0	2.5	0	0.6	0	0	0	0.6	0.1	0	0	0	0	0	0	0	0	0	0	0.6
1967-10-15	0	0	0	0	0	5	1.4	0	0	0	0	0	0	0	0	0	0	0	0	0	0	0	0	0	0	0
1967-10-16	0	0.7	0	0	0.2	3	8.7	2.6	0.8	1.2	0	3.9	0	1.2	0	0.2	0	3.9	0	0	0	0	0	3.9	0	1.2
1967-10-17	0.1	0.5	0	0	0	0.8	0	0	0	0.8	0	0	0	0.8	0	0	0	0	0	0	0	0	0	0	0	0.8
1967-10-18	0.2	0.3	0	0.1	1.1	0.2	0.4	0.2	0	0.1	0	0.3	0	0.1	0	0	0	0.3	0.4	0	0.1	0	0	0.3	0	0.1
1967-10-19	0.1	0	0	0	0	1.3	0	0	0	0	0	0	0	0	0	0	0	0	0	0	0	0	0	0	0	0
1967-10-20	0.7	0	0	0.5	0.1	0.4	0	0	0	0	0	0	0	0	0.1	0	0	0	1.1	1.1	1.7	0.4	0	0	0	0
1967-10-21	2.1	0	0	0	0.9	7.8	4.4	4.1	1.9	0	0.9	1.9	0	0	2.9	3.6	0.9	1.9	1.6	0.1	0.7	2.5	0.9	1.9	0	0
1967-10-22	1.4	0.2	0	0.2	1.1	0.3	2.4	0	1.1	0	0	0	0	0	0	0	0	0	0	0	0	0	0	0	0	0
1967-10-23	0.7	0	0	0	0	0.2	0	0	0.6	0	0	0	0	0	0	0	0	0	0	0	0	0	0	0	0	0
1967-10-24	0	0	0	0	0	3.8	3.6	0.3	0.1	0	0.2	0	0	0	0	0.3	0.2	0	0	0	0	0	0.2	0	0	0
1967-10-25	5.1	1.9	0	0	6	4.4	4.3	1.3	1.1	1.6	0	2.5	0	1.6	0	0	0	2.5	0	0	0	0	0	2.5	0	1.6
1967-10-26	0	1	0	0	0.6	3.6	2.3	0.1	0	0	0	0	0	0	0	0	0	0	0	0	0	0	0	0	0	0
1967-10-27	0	0	0	0	1.2	0	0	0	0	0	0	0	0	0	0	0	0	0	0	0	0	0	0	0	0	0
1967-10-28	0.8	0.2	0	0	2	4.5	1.7	0	0.1	0	0	0	0	0	0	0	0	0	0	0	0	0	0	0	0	0
1967-10-29	0	0	0	0	0	0.1	0	0	0	0	0	0	0	0	0	0	0	0	0	0	0	0	0	0	0	0
1967-10-30	1	0	0	0	0	0	0	0	0	0	0	0	0	0	0	0	0	0	0	0	0	0	0	0	0	0
1967-10-31	11.7	4.5	0	0.4	2.1	1.1	6.3	1.7	8	2.4	0	2.8	0	2.4	0	0	0	2.8	0	0	0	0	0	2.8	0	2.4
1967-11-01	0	0	0	0.6	5.4	1.3	2.8	3.4	4.9	0.3	0	1	0	0.3	0	0	0	1	0	0	0	0	0	1	0	0.3
1967-11-02	0	0	0	0	0	0	0	0.1	0	0	0	0	0	0	0	0	0	0	0	0	0	0	0	0	0	0
1967-11-03	0	0	0	0	0	0	0	0	0	0	0	0	0	0	0	0	0	0	0	0	0	0	0	0	0	0
1967-11-04	0	0	0	0	0	0	0	0	0	0	0	0	0	0	0	0	0	0	0	0	0	0	0	0	0	0
1967-11-05	0	0.1	0	0	0.9	0.4	0	0	0	0	0	0	0	0	0.6	0	0	0	0	0	0	0	0	0	0	0
1967-11-06	0	0	0	0.1	0	0	0	0	0	0	0.1	0	0	0	0	0	0.1	0	0	0	0	0	0.1	0	0	0
1967-11-07	0	0	0	0	0	0	0	0	0	0	0	0	0	0	0	0	0	0	0	0	0	0	0	0	0	0
1967-11-08	0	0	0	0	0	0	0	0	0	0	0	0	0	0	0	0	0	0	0	0	0	0	0	0	0	0
1967-11-09	0	0	0	0	0	0	0	0	0	0	0	0	0	0	0	0	0	0	0	0	0	0	0	0	0	0
1967-11-10	0	0	0	0	0	0	0	0	0	0	0	0	0	0	0	0	0	0	0	0	0	0	0	0	0	0
1967-11-11	0	0	0	0	0	0	0	0	0	0	0	0	0	0	0	0	0	0	0	0	0	0	0	0	0	0
1967-11-12	1	0.1	0	0.4	0	0	0	0	0	0.3	0	0	0	0.3	0	0	0	0	0	0	0	0	0	0	0	0.3
1967-11-13	1.3	0.3	0	0	0	0	0	0	0	0.1	0	0	0	0.1	0	0	0	0	0	0	0	0	0	0	0	0.1
1967-11-14	0	0	0	0.1	0	1.2	1.3	0.2	0.1	0	0.2	0	0	0	0	0	0.2	0	0.1	0	0	0	0.2	0	0	0
1967-11-15	1	0	2	1	0.4	9.1	1.8	1.5	0	0.3	3.2	0	2.4	0.3	8.2	7	3.2	0	22.1	8.6	2.7	5.2	3.2	0	2.4	0.3
1967-11-16	0	0	0	0	0	1.9	1.5	0.5	0	0	0	0	0	0	0.4	0	0	0	1.2	0	0	0	0	0	0	0
1967-11-17	0	0	0	0	0	0	0	0	0	0	0	0	0	0	0	0	0	0	0	0	0	0	0	0	0	0
1967-11-18	0	0	0	0	0	0	0	0	0	0	0	0	0	0	0	0	0	0	0	0	0	0	0	0	0	0
1967-11-19	0	0	0	0	0	0	0	0	0	0	0	0	0	0	0	0	0	0	0	0	0	0	0	0	0	0
1967-11-20	0	0	0	0	0	0	0	0	0	0	0	0	0	0	0	0	0	0	0	0	0	0	0	0	0	0
1967-11-21	0	0	0	0	0	0	0	0	0	0	0	0	0	0	0	0	0	0	0	0	0	0	0	0	0	0
1967-11-22	0	0	0	0	0	0	0	0	0	0	0	0	0	0	0	0	0	0	0	0	0	0	0	0	0	0
1967-11-23	0	0	0	0	0	0	0	0	0	0	0	0	0	0	0	0	0	0	0	0	0	0	0	0	0	0
1967-11-24	0	0	0	0	0	0	0	0	0	0	0	0	0	0	0	0	0	0	0	0	0	0	0	0	0	0
1967-11-25	0	0	0	0	0	0	0	0	0	0	0	0	0	0	0	0	0	0	0	0	0	0	0	0	0	0
1967-11-26	0	0	0	0	0	0	0	0	0	0	0	0	0	0	0	0	0	0	0	0	0	0	0	0	0	0
1967-11-27	0	0	0	0	0	0	0	0	0	0	0	0	0	0	0	0	0	0	0	0	0	0	0	0	0	0
1967-11-28	2.6	1.4	0	0	1.2	0.5	2.7	0.1	1.5	0	0	0	0	0	0	0	0	0	0	0	0	0	0	0	0	0
1967-11-29	0.2	0	0	0	0	0	0	0	0.1	0	0	0	0	0	0	0	0	0	0	0	0	0	0	0	0	0
1967-11-30	0	0	0	0	0	0	0	0	0	0	0	0	0	0	0	0	0	0	0	0	0	0	0	0	0	0
1967-12-01	0	0	0	0	0	0	0	0	0	0	0	0	0	0	0	0	0	0	0	0	0	0	0	0	0	0
1967-12-02	0	0	0	0	0	0.7	0	0	0	0	0	0	0	0	0	0	0	0	0	0	0	0	0	0	0	0
1967-12-03	0	0	0	0	0	0.4	0	0	0	0	0	0	0	0	0	0	0	0	0	0	0	0	0	0	0	0
1967-12-04	0	0	0	0	0	0	0	0	0	0	0	0	0	0	0	0	0	0	0	0	0	0	0	0	0	0
1967-12-05	0	0	0	0	0	0	0	0	0	0	0	0	0	0	0	0	0	0	0	0	0	0	0	0	0	0
1967-12-06	0	0	0	0	0	0	0	0	0	0	0	0	0	0	0	0	0	0	0	0	0	0	0	0	0	0
1967-12-07	0	0	0	0	0	0	0	0	0	0	0	0	0	0	0	0	0	0	0	0	0	0	0	0	0	0
1967-12-08	0	0	0	0	0	0	0	0	0	0	0	0	0	0	0	0	0	0	0	0	0.1	0	0	0	0	0
1967-12-09	0	0	0	0	0	0	0	0	0	0	0	0	0	0	0	0	0	0	0	0	0	0	0	0	0	0
1967-12-10	0	0	0	0	0	0	0	0	0	0	0	0	0	0	0	0	0	0	0	0	0	0	0	0	0	0
1967-12-11	0	0	0	0	0	0	0	0	0	0	0	0	0	0	0	0	0	0	0	0	0	0	0	0	0	0
1967-12-12	0	0	0	0	0	0.8	0.1	0	0	0	0	0	0	0	0	0	0	0	0	0	0	0	0	0	0	0
1967-12-13	0.2	0	0	0	0.2	0.1	0	0	0	0	0	0	0	0	0	0	0	0	0	0	0	0	0	0	0	0
1967-12-14	0.4	0.2	0	0	1	1.3	1.5	0	0.1	0	0	0	0	0	0	0	0	0	0	0	0	0	0	0	0	0
1967-12-15	0	0	0	0	0	0	0.2	0	0	0	0	0	0	0	0	0	0	0	0	0	0	0	0	0	0	0
1967-12-16	0	0	0	0	0	0	0	0	0	0	0	0	0	0	0	0	0	0	0	0	0	0	0	0	0	0
1967-12-17	0	0	0	0	0	0	0	0	0	0	0	0	0	0	0	0	0	0	0	0	0	0	0	0	0	0
1967-12-18	0	0	0	0	0	0	0	0	0	0	0	0	0	0	0	0	0	0	0	0	0	0	0	0	0	0
1967-12-19	0	0	0	0	0	0	0	0	0	0	0	0	0	0	0	0	0	0	0	0	0	0	0	0	0	0
1967-12-20	0	0	0	0	0	0	0	0	0	0	0	0	0	0	0	0	0	0	0	0	0	0	0	0	0	0
1967-12-21	0	0	0	0	0	0	0	0	0	0	0.1	0	0	0	0	0	0.1	0	0	0	0	0	0.1	0	0	0
1967-12-22	0	0	0	0.1	0	0	0	0	0	0	0	0	0	0	0	0	0	0	0	0	0	0	0	0	0	0
1967-12-23	0	0.3	3.1	0	0	0	0	0	0	0.8	4.4	0.2	1.5	0.8	0.1	1.3	4.4	0.2	0.9	0.4	0	0	4.4	0.2	1.5	0.8
1967-12-24	0	0	0	0	0	0	0	0	0	0	0	0	0	0	0	0	0	0	0	0	0	0	0	0	0	0
1967-12-25	0	0	0	0	0	0	0	0	0	0.1	0	0.2	0	0.1	0	0	0	0.2	0	0	0	0	0	0.2	0	0.1
1967-12-26	0	0	0	0.1	0	0	0	0	0	0	0	0	0	0	0	0	0	0	0	0	0	0	0	0	0	0
1967-12-27	0	0	0	0	0	0	0	0	0	0	0	0	0	0	0	0	0	0	0	0	0	0	0	0	0	0
1967-12-28	0	0	0	0	0	0	0	0	0	0	0	0	0	0	0	0	0	0	0	0	0	0	0	0	0	0
1967-12-29	0	0	0	0	0	0	0	0	0	0	0	0	0	0	0	0	0	0	0.2	0.3	0	0.2	0	0	0	0
1967-12-30	0	0	0	0	0	0	0	0	0	0	0	0	0	0	0	0	0	0	0	0	0	0	0	0	0	0
1967-12-31	0	0	0	0.1	0.1	0	0	0	0	0	0	0	0	0	0	0	0	0	0	0	0	0.7	0	0	0	0
1968-01-01	1.3	0.4	0	0	0	0	0	0.1	0	0	0	0	0	0	0	0	0	0	0	0	0	0	0	0	0	0
1968-01-02	0	0	0	0	0	0.4	0.1	0	0	0	0	0	0	0	0	0	0	0	0	0	0	0	0	0	0	0
1968-01-03	0	0	0	0	0	0	0	0	0	0	0	0	0	0	0	0	0	0	0	0	0	0	0	0	0	0
1968-01-04	0	0	0	0.4	0	0	0	0	0	0	0	0	0	0	0	0	0	0	0	0	0	0	0	0	0	0
1968-01-05	1.7	0	0	0	0.2	0	0	0	0	0	0	0	0	0	0	0	0	0	0	0	0	0	0	0	0	0
1968-01-06	0	0	0.3	0.5	2.4	1	0.7	0	0	0.4	1.5	0.8	0.7	0.4	0	0.7	1.5	0.8	0.4	0	0	0	1.5	0.8	0.7	0.4
1968-01-07	0	0	0	0	0	0.4	0	0	0	0	0	0	0	0	0	0	0	0	0	0	0	0	0	0	0	0
1968-01-08	0	0	0	0	0	0	0	0	0	0	0	0	0	0	0	0	0	0	0	0	0	0	0	0	0	0
1968-01-09	0	0	0	0	0	0	0	0	0	0	0	0	0	0	0	0	0	0	0	0	0	0	0	0	0	0
1968-01-10	0	0	0	0	0	0	0	0	0	0	0	0	0	0	0	0	0	0	0	0	0	0	0	0	0	0
1968-01-11	0	0	0	0	0	0	0	0	0	0	0	0	0	0	0	0	0	0	0	0	0	0	0	0	0	0
1968-01-12	0	0	0	0	0	0	0	0	0	0	0	0	0	0	0	0	0	0	0	0	0	0	0	0	0	0
1968-01-13	0	0	0	0	0	0	0	0	0	0	0	0	0	0	0	0	0	0	0	0	0	0	0	0	0	0
1968-01-14	0.1	0	0	0	0	0	0	0	0	0	0	0	0	0	0	0	0	0	0	0	0	0	0	0	0	0
1968-01-15	0.1	3.6	0	0	0.8	0.5	2.4	1	0.5	1	0.2	3.5	0	1	0	0	0.2	3.5	0.3	0	0	0	0.2	3.5	0	1
1968-01-16	0	0	0	0	0	3.1	0	0	0	0	0	0	0	0	0.3	0	0	0	0	0	0	0	0	0	0	0
1968-01-17	0.4	0.1	0	0	0	0	0.6	0.5	0.4	0	0	0.2	0	0	0	0	0	0.2	0	0	0	0	0	0.2	0	0
1968-01-18	0.1	0	0	0	0	0.6	0.5	0.1	0.1	0	0	0	0	0	0	0	0	0	0	0	0	0	0	0	0	0
1968-01-19	0	0	0	0	0	0	0	0	0	0	0	0	0	0	0	0	0	0	0	0	0	0	0	0	0	0
1968-01-20	0	0	0	1.8	0	0	0	0	0	0	0	0	0	0	0	0	0	0	0	0	0	0	0	0	0	0
1968-01-21	0	0	0	0	0	0	0	0	0	0	0	0	0	0	0	0	0	0	0	0	0	0	0	0	0	0
1968-01-22	0	0	0	0	0	0	0	0	0	0	0	0	0	0	0	0	0	0	0	0	0	0	0	0	0	0
1968-01-23	0.4	1.3	0	0.1	0.2	0.1	0	0	0	0	0.1	0	0	0	0.1	0.2	0.1	0	1.2	0.5	1.5	1.3	0.1	0	0	0
1968-01-24	0	0	0	0	0	0	0	0.2	0	0	0	0	0	0	0	0	0	0	0	0	0	0.4	0	0	0	0
1968-01-25	0	0	0	0	0	0.3	0	0	0	0	0	0	0	0	0	0	0	0	0	0	0	0	0	0	0	0
1968-01-26	0	0	0	0	0	0	0	0	0	0	0	0	0	0	0	0	0	0	0	0	0	0	0	0	0	0
1968-01-27	0	0	0	0	0	0	0	0	0	0	0	0	0	0	0	0	0	0	0.4	0	0.1	0	0	0	0	0
1968-01-28	0	0	0	0	0	0	0	0	0	0	0.2	0.2	0	0	0	0	0.2	0.2	0.6	0.8	0	1.2	0.2	0.2	0	0
1968-01-29	0	0	0	0	0	0	0	0	0	0	0	0	0	0	0	0	0	0	0.3	0.3	0.7	0	0	0	0	0
1968-01-30	0.7	0	0	0	0	0	0	0.1	0	0	0	0.2	0	0	0	0.2	0	0.2	0	0	0	0	0	0.2	0	0
1968-01-31	0	0.1	0	0	2.7	0	5	0.2	0	0	0	0	0	0	0	0	0	0	0	0	0	0	0	0	0	0
1968-02-01	0	0	0	0	0	0	0	0	0	0	0	0	0	0	0	0	0	0	0	0	0	0	0	0	0	0
1968-02-02	0.1	0	0	0.2	0	0	0	0	0	0	0	0	0	0	0	0	0	0	0	0	0	0	0	0	0	0
1968-02-03	2.5	0.2	0	0	0	0	0	0	0	0	0	0	0	0	0	0.1	0	0	0	0	0	0	0	0	0	0
1968-02-04	0	0.2	0	0	0	0	0	0	0	0	0	0	0	0	0	0	0	0	0	0	0	0	0	0	0	0
1968-02-05	0	0	0	0	0	0	0	0	0	0	0	0	0	0	0	0	0	0	0	0	0	0	0	0	0	0
1968-02-06	0	0	0	0	0.8	0	0	0	0	0	0	0	0	0	0	0	0	0	0	0	0	0	0	0	0	0
1968-02-07	1.4	0.1	0	0	0	0.1	0.3	0	0.2	0	0	0.5	0	0	0	0	0	0.5	0	0	0	0	0	0.5	0	0
1968-02-08	0.4	0.2	0	0.7	0	2.9	0.2	0.6	0.3	2.5	0.2	2.5	0	2.5	0	0	0.2	2.5	0	0	0	0	0.2	2.5	0	2.5
1968-02-09	0	0	0	0	0	0	0	0	0	0	0	0	0	0	0	0	0	0	0	0	0	0	0	0	0	0
1968-02-10	0.9	0.9	0	0.8	0	0	0	0	0	0	0	0	0	0	0	0	0	0	0	0	0	0	0	0	0	0
1968-02-11	1.3	0.1	0.4	0.4	0	3.5	0.8	2.4	1.7	1	0	1.8	0.8	1	0.9	0	0	1.8	0	0	0	0	0	1.8	0.8	1
1968-02-12	0	0	0	0	0	0	0	0	0	0	0	0	0	0	1.1	0	0	0	0	0	0	0	0	0	0	0
1968-02-13	0	0.1	0	0.9	0.4	0.8	0.6	0.2	0.6	0	0.3	0	0	0	0.1	0	0.3	0	0.2	0	0	0	0.3	0	0	0
1968-02-14	0.7	0	0	0	0	3.4	2.4	0.2	0	0	0.2	0	0	0	0.1	0	0.2	0	0	0	0	0	0.2	0	0	0
1968-02-15	0.2	0	0	0	0	0	0	0	0	0	0	0	0	0	0	0	0	0	0	0	0	0	0	0	0	0
1968-02-16	0	0	0	0	0	0	0	0	0	0	0	0	0	0	0	0	0	0	0	0	0	0	0	0	0	0
1968-02-17	0	0	0	0	0	0	0	0	0	0	0	0	0	0	0	0	0	0	0	0	0	0	0	0	0	0
1968-02-18	0.5	0.1	0	0	0	0	0	0	0	0	0	0	0	0	0	0	0	0	0	0	0	0	0	0	0	0
1968-02-19	0	0	0	0	0.1	0.1	0.1	0	0	0	0	0	0	0	0	0	0	0	0	0	0	0	0	0	0	0
1968-02-20	0	0	0	0	0	0	0	0	0	0	0	0	0	0	0	0	0	0	0	0	0	0	0	0	0	0
1968-02-21	0	0	0	0	0	0	0	0	0	0	0	0	0	0	0	0	0	0	0	0	0	0	0	0	0	0
1968-02-22	0	0	0	0	0	0	0	0	0	0	0	0	0	0	0	0	0	0	0	0	0	0	0	0	0	0
1968-02-23	0	0	0	0	0	0	0	0	0	0	0	0	0	0	0	0	0	0	0	0	0	0	0	0	0	0
1968-02-24	0	0	0	0	0	0	0	0	0	0	0	0	0	0	0	0	0	0	0	0	0	0	0	0	0	0
1968-02-25	0	0	0	0	0	0	0	0	0	0	0	0	0	0	0	0	0	0	0	0	0	0	0	0	0	0
1968-02-26	0	0	0	0	0	0	0	0	0	0	0	0	0	0	0	0	0	0	0	0	0	0	0	0	0	0
1968-02-27	0.3	0.7	0	0	0	0	0	0	0	0.1	0	0	0	0.1	0	0	0	0	0	0	0	0	0	0	0	0.1
1968-02-28	0	0	0	0	0	0	0	0	0	0	0	0	0	0	0	0	0	0	0	0	0	0	0	0	0	0
1968-02-29	0.2	0	0.1	0	0	0	0	0	0	0	0	0	0	0	0	0	0	0	0	0	0	0	0	0	0	0
1968-03-01	3.2	3.4	0.3	0	0.3	0	0	0	0	1.4	1.1	0	0.2	1.4	1.5	0.9	1.1	0	6	1.1	2.6	2.6	1.1	0	0.2	1.4
1968-03-02	0.3	2.8	0	0	0	0.8	0	1	0.2	0	0	0.6	0	0	0	0	0	0.6	0	0	0	0	0	0.6	0	0
1968-03-03	0	0.6	0	0	0	0	0	0	0	0	2.3	0.3	0	0	1	0	2.3	0.3	1.4	1.3	0.5	1.6	2.3	0.3	0	0
1968-03-04	0.2	2	0	0	0	0	0.3	1.1	0.4	2.5	1.9	2.3	0	2.5	4.9	0	1.9	2.3	1.2	0.5	0.2	0.5	1.9	2.3	0	2.5
1968-03-05	2.6	2.2	0	0	0	0.1	2.1	1.3	0.7	3.4	0.8	4.8	0	3.4	2.3	0	0.8	4.8	0.5	0.4	0	0	0.8	4.8	0	3.4
1968-03-06	0.3	0	0	0	0	0	0	0	0	0	0	0	0	0	0	0	0	0	1.4	2.2	1.6	2	0	0	0	0
1968-03-07	1.8	0.1	0	0.6	0	0	0	0.1	0.1	0	0	0.1	0.4	0	0	0	0	0.1	0	0	0	0	0	0.1	0.4	0
1968-03-08	0.1	0	0	0.1	0	0	0	0	0	0	0	0	0	0	0	0	0	0	0	0	0	0	0	0	0	0
1968-03-09	0	0	0	0	0	0	0	0	0	0	0	0	0	0	0	0	0	0	0	0	0	0	0	0	0	0
1968-03-10	0.5	0	0.2	1.4	0	0	0	0	0	0	0.4	0	0	0	0	0.1	0.4	0	0.1	0	0	0	0.4	0	0	0
1968-03-11	0	0	0	0	0	0	0	0	0	0	0.7	0	0	0	0	0	0.7	0	0	0	0	0	0.7	0	0	0
1968-03-12	0	0	0	0	0	0	0	0	0	0	0.2	0	0	0	0	0	0.2	0	0	1	0	0	0.2	0	0	0
1968-03-13	0	0	0	0	0	0.2	0	0	0	0.1	1.3	0	0	0.1	0	0	1.3	0	2.3	1.3	1.9	2.3	1.3	0	0	0.1
1968-03-14	0	0	0	0	0	0	0	0	0	0	0.1	0	0	0	0	0	0.1	0	0.4	0.1	0	0	0.1	0	0	0
1968-03-15	0	0	0	0	0	0	0.1	0	0	0	0	0	0	0	0	0	0	0	0	0	0	0	0	0	0	0
1968-03-16	0	0	0	0	0	0	0	0	0	0	0	0	0	0	0	0	0	0	0	0	0	0	0	0	0	0
1968-03-17	0	0	0	0	0	0.1	0	0	0	0	1.1	0	0	0	0.4	0	1.1	0	0	0	0	0	1.1	0	0	0
1968-03-18	0	0	0	0	0	0	0	0.1	0	0	0	0	0	0	0	0	0	0	0	0	0	0	0	0	0	0
1968-03-19	0	0	0	0	0.6	0	1.1	0	0	0	0	0.4	0	0	0	0	0	0.4	0	0	0	0	0	0.4	0	0
1968-03-20	2.9	0.6	0	0.2	1	10.6	2	3	5.6	0.1	0.1	1	0	0.1	0.1	0	0.1	1	0	0	0	0	0.1	1	0	0.1
1968-03-21	1.8	0	0	0.4	2.2	2.2	2.5	0	0	0.1	0.8	0.5	0	0.1	0	0	0.8	0.5	0	0	0	0	0.8	0.5	0	0.1
1968-03-22	2.6	0.4	0	0	1.7	4.8	0.9	1.7	4.9	0.4	0	0.2	0	0.4	0	0	0	0.2	0	0	0	0	0	0.2	0	0.4
1968-03-23	0.7	1.8	0	0.5	2.7	7.5	3.3	0.6	1.3	2	0	1.7	0	2	0	0.7	0	1.7	0	0	0	0	0	1.7	0	2
1968-03-24	0	0	0	0	0	0	0	0.1	0	0	0	0	0	0	0	0	0	0	0	0	0	0	0	0	0	0
1968-03-25	0	0	0	0	0	0	0	0	0	0	0	0	0	0	0	0	0	0	0	0	0	0	0	0	0	0
1968-03-26	0	0	0	0	0	0	0	0	0	0	0	0	0	0	0	0	0	0	0	0	0	0	0	0	0	0
1968-03-27	0	0	0	0	0	0	0	0	0	0	0	0	0	0	0	0	0	0	0	0	0	0	0	0	0	0
1968-03-28	0	0	0	0	1.4	0	2.3	6.5	0.9	0	0	1.8	0	0	2	0	0	1.8	0	0	0	0	0	1.8	0	0
1968-03-29	0	0	0	0	0	11.3	4.3	3	0	0.1	0	1.2	0	0.1	0	0	0	1.2	0	0	0	0	0	1.2	0	0.1
1968-03-30	0	0	0	0	0	1.6	0	0.1	0	0	0	0	0	0	0	0	0	0	0	0	0	0	0	0	0	0
1968-03-31	0	0	0	0	0	0.8	0	0	0	0	0	0	0	0	14.4	0	0	0	0	0	0	0	0	0	0	0
1968-04-01	0	0	0	0	0	0	0	0	0	0	0	0	0	0	4.2	0	0	0	0	0	0	0	0	0	0	0
1968-04-02	0	0.1	0.3	0.1	0	10.7	1.2	0	7.5	0	1.9	0	0	0	1.5	2.4	1.9	0	1.2	0.5	0	0	1.9	0	0	0
1968-04-03	0	0	0	0.2	0	1.2	0.3	0.6	3.3	3.7	0	0.9	0	3.7	0	0	0	0.9	0	0	0	0	0	0.9	0	3.7
1968-04-04	0	0	0	0	0	0	0	0	0	0	0	0	0	0	0	0	0	0	0	0	0	0	0	0	0	0
1968-04-05	0	0	0	0	0	0	0	0	0	0	0	0	0	0	0	0	0	0	0	0	0	0	0	0	0	0
1968-04-06	0	0	0	0	0.1	0.1	0	0	0	0	0	0	0	0	0	0	0	0	0	0	0	0	0	0	0	0
1968-04-07	0.4	0.1	0	0	0	1.2	0	0.7	0	0	0	0	0	0	0	0	0	0	0	0	0	0	0	0	0	0
1968-04-08	0.3	0.1	0	0	0	7.8	1.8	4.4	3.8	0	0	0.7	0	0	4.4	0	0	0.7	0	0	0	0	0	0.7	0	0
1968-04-09	1.3	5.5	0	0	0.1	0	0	0.2	0	1.4	1.7	0.7	0	1.4	2.7	0	1.7	0.7	0.5	0.1	0	0	1.7	0.7	0	1.4
1968-04-10	2.8	5.7	7.2	0.5	4.9	10.6	4.1	4.5	15.8	1.8	6.7	2.6	3.8	1.8	11.5	5.6	6.7	2.6	11.7	5.2	5.1	0.5	6.7	2.6	3.8	1.8
1968-04-11	0	0	0	0	0	0	0	0	0	0	0.4	0	0	0	0	0.5	0.4	0	0	0	0	0	0.4	0	0	0
1968-04-12	0.1	0	0	0.6	0	0	0	0	0	0	0	0	0	0	0	0	0	0	0	0	0	0	0	0	0	0
1968-04-13	1.4	4.1	0	0.4	1.6	0.9	1.7	2.3	4.2	7.2	0	6.5	3.2	7.2	0	0.1	0	6.5	0	0	0	0	0	6.5	3.2	7.2
1968-04-14	1.4	3.5	0	0.4	0.4	0.1	0.2	0	0.1	0	0	0	0	0	0	0	0	0	0	0.4	0	0	0	0	0	0
1968-04-15	0	0	4.4	1.3	0.2	0	0	1.1	0	0.4	2	0.2	1.4	0.4	1.6	2.1	2	0.2	6	2.6	2.1	8	2	0.2	1.4	0.4
1968-04-16	0	0	0	0	0.2	3.4	3.6	5.7	2.2	0	1.7	0.1	0	0	1.2	0.7	1.7	0.1	7.6	1.3	1.1	0.3	1.7	0.1	0	0
1968-04-17	0.6	1.7	0	0	1.4	3.2	4.8	0.4	1.8	3.3	0	3.5	0	3.3	0	0	0	3.5	0	0	0	0	0	3.5	0	3.3
1968-04-18	0	0	0	0	0	0	0	0	0	1.2	0	0.2	0	1.2	0	0	0	0.2	0	0	0	0	0	0.2	0	1.2
1968-04-19	0.1	0	0	0.4	0	0	0	0	0	0	0	0.4	0	0	0	0	0	0.4	0	0	0	0	0	0.4	0	0
1968-04-20	0	0	0	0	0	0.5	0	0	0	0	0	0	0	0	0	0	0	0	0	0	0	0	0	0	0	0
1968-04-21	0.3	0.8	0	0.6	0.7	0	1.6	0	4.7	0.1	0	0.1	0	0.1	0	0	0	0.1	0	0	0	0	0	0.1	0	0.1
1968-04-22	0	0	0	0	0.4	8.9	1.7	0.7	0	0	0	0	0	0	0	0	0	0	0	0	0	0	0	0	0	0
1968-04-23	0	0	0	0	0.1	0.1	0	0	0	0	0	0	0	0	0	0	0	0	0	0	0	0	0	0	0	0
1968-04-24	0	0	0	0	0	0	0	0	0	0	0	0	0	0	0	0	0	0	0	0	0	0	0	0	0	0
1968-04-25	0	0	0	0	0	0.1	0	0	0	0	0	0	0	0	1.5	0	0	0	0.3	0	0	0	0	0	0	0
1968-04-26	0	0	0	0	0	0	0	0	0	0	0	0	0	0	0	0	0	0	0	0	0	0	0	0	0	0
1968-04-27	0	0	0	0	0	0	0	0	0	0.7	1.4	0	0	0.7	0	0	1.4	0	0	6	0	0	1.4	0	0	0.7
1968-04-28	4.1	1.3	0	1	0.3	1.4	0	8.9	1.2	2.6	0.7	4.3	0	2.6	0.9	0.5	0.7	4.3	11.1	21.9	41.6	0.3	0.7	4.3	0	2.6
1968-04-29	6.4	18.6	10.4	1	8	15.3	7.8	6.9	24.1	13.9	9.9	23.1	4.5	13.9	32.4	4.1	9.9	23.1	17.3	11.3	7.6	2.1	9.9	23.1	4.5	13.9
1968-04-30	1.8	0	15.6	1.2	0.3	0.2	0	0.2	1.6	2	0.9	0	3.4	2	3.8	0.1	0.9	0	1.6	0	0.1	0	0.9	0	3.4	2
1968-05-01	2	0	0	0	0	9.9	2.2	5.6	0	0	0	0	0	0	0	0	0	0	0	0	0	0	0	0	0	0
1968-05-02	0	0	0.5	0.3	0.5	8	1.5	3	4.6	0.8	3.7	1.7	0	0.8	0.2	11.9	3.7	1.7	5.8	11.1	6.8	10.3	3.7	1.7	0	0.8
1968-05-03	0	0	0	0	0	0	0	0	0	0	0	0	0	0	0.3	0	0	0	3.5	0.6	12.9	5.9	0	0	0	0
1968-05-04	0.8	0	0	0.1	0	0.3	0	0	0	0	0.2	0.5	0	0	0	0.2	0.2	0.5	0	0	0	0	0.2	0.5	0	0
1968-05-05	2.1	0	0	0.3	0.5	4.6	4	1.7	0.8	1.2	4.5	0.6	0	1.2	0.3	0	4.5	0.6	0.5	0	0.1	0	4.5	0.6	0	1.2
1968-05-06	0.3	0.2	0	0	4.9	5	5	13.4	7.9	13.1	6.3	7.8	0	13.1	6.7	14.4	6.3	7.8	14.2	4.6	2.4	1.2	6.3	7.8	0	13.1
1968-05-07	1.3	0	1.1	0.8	1.5	0	2.3	0.5	2.1	0	2	0	0.8	0	6.1	5.5	2	0	6	5.8	4.6	4.7	2	0	0.8	0
1968-05-08	0.1	0.7	0	0.3	3.8	7	2.8	0.5	2.8	0.6	0	0	0	0.6	1	0	0	0	0	0.1	0	0	0	0	0	0.6
1968-05-09	2.4	0	0.9	0.3	0.9	6.4	6	0.5	0	0	0	0	0	0	0	0	0	0	0	0	0	0.2	0	0	0	0
1968-05-10	1.3	2.9	13.7	0.3	0.8	4.1	3.4	3.5	4.5	3	8	8.6	7	3	7.3	10.8	8	8.6	5.2	7.1	5.7	1.3	8	8.6	7	3
1968-05-11	0	3	0	2.4	3.1	0.5	1.7	0.3	8.2	0.4	2.5	0	0.1	0.4	0	0	2.5	0	0	0	0	0	2.5	0	0.1	0.4
1968-05-12	2.4	2.7	7.2	3.2	5.6	0.3	1.3	11.2	1.2	4.4	8.7	5.6	7.7	4.4	0	8.7	8.7	5.6	1.3	2.7	0	2	8.7	5.6	7.7	4.4
1968-05-13	3.4	3.4	5.7	0.5	9.9	17.8	19.6	6.3	11.6	6.6	11.2	6.7	3.6	6.6	7.4	10.3	11.2	6.7	13.7	19.8	6.8	12	11.2	6.7	3.6	6.6
1968-05-14	1.1	6.3	0.1	0.1	2.6	17.1	2.7	0.8	3.9	2.3	6.8	3.7	0.8	2.3	5.2	0	6.8	3.7	0.4	0.4	0	2.5	6.8	3.7	0.8	2.3
1968-05-15	0	0.6	0	0.6	0.5	1.1	0.1	1	0	1.1	8.7	0.9	0	1.1	18.7	1.2	8.7	0.9	2.8	2.6	0	0	8.7	0.9	0	1.1
1968-05-16	2.6	2.5	0.4	1.5	0	11.5	2.4	16.1	0.5	5.6	3.7	2.6	0	5.6	9.6	4.8	3.7	2.6	4.8	11.9	6.4	9.9	3.7	2.6	0	5.6
1968-05-17	0	0	0	0	0	7.8	0.5	0.3	0.1	0	0	0	0	0	0.8	0	0	0	0.9	0.9	0	0	0	0	0	0
1968-05-18	5.3	12.7	0	2.6	4	4.6	2.7	7	10.1	4.9	0	5.6	0	4.9	0	0	0	5.6	0	0	0	0	0	5.6	0	4.9
1968-05-19	8.8	11.9	2.3	0	8.4	4.5	9.4	2.4	8.5	3.1	0	3.4	0.4	3.1	0	0	0	3.4	0	0	0	0	0	3.4	0.4	3.1
1968-05-20	11.3	0.8	0	0.2	14.9	3	10	1.9	3.4	0	0	1.4	1.7	0	0	0	0	1.4	0	0	0	0	0	1.4	1.7	0
1968-05-21	1.2	1.8	6.6	0.3	2.4	4.4	3.6	1.1	2.5	5.8	2.6	3.9	0	5.8	5.7	0	2.6	3.9	0	0	0	0	2.6	3.9	0	5.8
1968-05-22	0	0	0	0	0	0.1	0	0.1	1.2	0	0	0	0	0	0	0	0	0	0	0.1	0	0	0	0	0	0
1968-05-23	2.8	1.8	3.6	0.1	1.3	0	0	0	0	5.4	8.5	0	1.8	5.4	0	4.7	8.5	0	0.1	9.6	0	0.4	8.5	0	1.8	5.4
1968-05-24	0	7.6	0.6	0	0.6	1.2	6.1	12.7	9.2	9.3	8.2	5.1	0	9.3	14.9	13.8	8.2	5.1	27.9	16.1	3.6	1.6	8.2	5.1	0	9.3
1968-05-25	0.2	0	0	0	0	0	0	0	0	0	0	0	0	0	1.7	0	0	0	0	0	0.6	8.3	0	0	0	0
1968-05-26	1.8	3.3	0	1.8	3	9.5	0.8	0.4	3.7	4	20.5	3.6	0.1	4	19.1	4.4	20.5	3.6	10.7	5	6.9	2.3	20.5	3.6	0.1	4
1968-05-27	0.1	0.1	0	0	0.3	0	0	0	0.2	0.2	1	0	0	0.2	0.6	0.1	1	0	5.6	0	0.9	9.3	1	0	0	0.2
1968-05-28	0.1	0	0	0	0	0	0	0	0	0	0.2	0	0	0	0.3	0	0.2	0	0.1	0	5.3	2.2	0.2	0	0	0
1968-05-29	0.6	2.5	0	2.2	1.3	4.8	4.1	0.7	0.6	0.1	3.4	0.9	0	0.1	0	0	3.4	0.9	0	0	0	0	3.4	0.9	0	0.1
1968-05-30	3.6	6.3	0.2	8.4	0.6	5.8	2.9	0.1	7.9	0.4	0.8	0.1	0	0.4	0.2	0.6	0.8	0.1	0	0.5	0	0	0.8	0.1	0	0.4
1968-05-31	2.1	7.4	8.3	5.1	0.7	6.5	3.5	5.8	4.4	1.9	8.1	1.7	1.3	1.9	0.6	9.1	8.1	1.7	0	2.9	0	0	8.1	1.7	1.3	1.9
1968-06-01	9.7	2.7	4.9	10.7	11.7	9.3	12.8	5.9	29.1	10.7	1.2	14.5	4.7	10.7	0.1	5.5	1.2	14.5	0.6	5	0	0	1.2	14.5	4.7	10.7
1968-06-02	10.5	2.4	0	0	7.4	1.7	1.2	0	6.6	7.3	0	3.4	0.2	7.3	0	0	0	3.4	0	0	0	0.1	0	3.4	0.2	7.3
1968-06-03	7.2	1.1	4	2.5	9.4	9.5	15.1	2.4	11.2	4.4	0.3	5	2	4.4	0.3	8.4	0.3	5	0	0	0	0.8	0.3	5	2	4.4
1968-06-04	1.3	0	7.8	1.3	7.8	4	2.8	6.1	5.1	5.5	10.7	2.7	3.6	5.5	0.7	9.5	10.7	2.7	3.8	22	2.2	10	10.7	2.7	3.6	5.5
1968-06-05	0.1	0	0	0	0	4.6	0	2.2	0.3	2.2	2.2	1.6	0	2.2	0	0.2	2.2	1.6	4.6	0	0	0	2.2	1.6	0	2.2
1968-06-06	3.1	0	0	0	0	0	0	0.1	0	0.8	1.1	1.4	0.3	0.8	0	0	1.1	1.4	0	0	0	0	1.1	1.4	0.3	0.8
1968-06-07	2	1.5	0.7	0	6.9	3	3	1.2	3.5	4.9	0.1	3.3	0.7	4.9	8.4	0.2	0.1	3.3	1.7	1	3.8	20.2	0.1	3.3	0.7	4.9
1968-06-08	0.1	0	0	0	0.6	0	4.6	0	1.2	0.6	1.4	0.3	0	0.6	0	0.1	1.4	0.3	0.1	0.9	10.5	1.5	1.4	0.3	0	0.6
1968-06-09	0.1	0.4	0	0	2.3	9.9	2.6	0	3.3	2.4	0.5	0.9	0	2.4	0.8	0	0.5	0.9	0	0	0	2.5	0.5	0.9	0	2.4
1968-06-10	0	0	0.4	0	0	1	0	0.1	0.3	0	4.8	0	0.1	0	2.9	0	4.8	0	8.3	1.9	1	0	4.8	0	0.1	0
1968-06-11	0	0	0	0	0	0	0	0.1	0	0.4	1.9	1.3	0	0.4	2.8	0.1	1.9	1.3	0	3.1	0	0	1.9	1.3	0	0.4
1968-06-12	0.1	0.2	0	0	0	1.1	0	0	0.2	0.4	0.1	0	0	0.4	3.1	0	0.1	0	1.1	5	0.8	0.8	0.1	0	0	0.4
1968-06-13	1.9	1.6	0	0.1	0.3	0.5	1	0.3	1.3	0	0.8	0	0	0	0	0	0.8	0	3.1	0	0	0	0.8	0	0	0
1968-06-14	0.3	0.8	9.3	0.9	1.1	3.9	3.8	3	1.7	2.5	5.2	2	8.2	2.5	6.2	10.7	5.2	2	6.3	7.3	2.8	7	5.2	2	8.2	2.5
1968-06-15	0	1.6	0	0	5.9	14.2	10.9	12.9	2.2	1.5	0.3	4.6	0	1.5	4.1	0	0.3	4.6	0.9	0.2	0	0	0.3	4.6	0	1.5
1968-06-16	3.6	6.8	0.7	7.8	14.9	12.6	16.9	4.2	9.3	4.8	0	7.6	9.7	4.8	0	0	0	7.6	0	0	0	0	0	7.6	9.7	4.8
1968-06-17	2.8	1.1	1	0	4.8	6.5	7.8	1.1	3.8	0.8	0	0.6	1.2	0.8	0	0	0	0.6	0	0	0	0	0	0.6	1.2	0.8
1968-06-18	6.9	10.9	0.2	1.5	12.2	0.4	4.8	20.6	21	17.7	4.1	14.5	0.5	17.7	0.2	0	4.1	14.5	0	0	0	0	4.1	14.5	0.5	17.7
1968-06-19	11.3	6.2	0	2.1	12.2	9.5	10.7	14.9	9.1	6.9	2.1	2.6	0	6.9	2.8	0.2	2.1	2.6	0	0	0	0	2.1	2.6	0	6.9
1968-06-20	0.1	4	0	3	9.2	12	17.2	8.4	3.7	0.2	1	0	0	0.2	0.1	0.1	1	0	0	0	0	0	1	0	0	0.2
1968-06-21	3.6	3.2	0	2.3	6.8	9	4.6	3.4	6.5	2.7	8.9	2.1	0.1	2.7	6.6	0	8.9	2.1	0	0	0	0	8.9	2.1	0.1	2.7
1968-06-22	14	6.3	1.4	4.2	16	20.3	20.5	5.4	18.1	0.2	1.5	0.2	0.9	0.2	5	0	1.5	0.2	0	0	0	0.2	1.5	0.2	0.9	0.2
1968-06-23	6.5	7.4	15.5	5.4	2.8	22.4	24	3.3	12.7	4	3.5	7	11.8	4	4.9	3.7	3.5	7	3.5	8.2	4.1	23.8	3.5	7	11.8	4
1968-06-24	0.3	0	0.1	0.3	0	3.8	0	0.1	0.2	0.1	0	0.3	0.1	0.1	3.7	1.1	0	0.3	3.8	4.4	12.8	5.8	0	0.3	0.1	0.1
1968-06-25	0.1	0	0	0	0	0	0	1.3	0.1	0	0	0	0	0	3.8	0.1	0	0	0	0.7	3.9	0	0	0	0	0
1968-06-26	0	0.7	0	0	0	0	2.7	0.5	0.3	2.4	0	1.7	0.3	2.4	0.6	0.2	0	1.7	0.1	1.3	0.1	0.4	0	1.7	0.3	2.4
1968-06-27	0	0	0	0	3.1	0.1	0	0	0	0.3	0	0	0	0.3	0	0	0	0	0	0	0	0	0	0	0	0.3
1968-06-28	1.2	0.1	0	1.2	0.1	0	0	0	0	0	0	0	0	0	0	0	0	0	0	0	0	0	0	0	0	0
1968-06-29	3.9	9.4	8.6	9.8	7.8	3	13.6	6.4	13.1	5.2	1.9	7.1	8.8	5.2	0.3	0.8	1.9	7.1	0	9.8	5.1	0.3	1.9	7.1	8.8	5.2
1968-06-30	2	0.6	0.1	0.9	8.2	22.3	15	28.9	7.5	1.2	5	1.5	0	1.2	33	2.4	5	1.5	39.6	15	22.9	18.2	5	1.5	0	1.2
1968-07-01	0.1	0	0	0	2.3	0.4	0	0	0	2	0	0	0	2	0.9	7.1	0	0	0	0.1	0	11.2	0	0	0	2
1968-07-02	0	0	0	0	0.1	0	0	0	0	0	0	0	0	0	0	0	0	0	1.5	0	0	0	0	0	0	0
1968-07-03	0	0	0	0	1.7	2.2	9.5	0.1	2	0.1	0	0.5	0	0.1	1.6	0	0	0.5	21	0	0.4	0.1	0	0.5	0	0.1
1968-07-04	0	0.1	0	0	6.2	6.8	0.1	0	2.2	1.2	0	0.1	0	1.2	12.5	0	0	0.1	1.1	0	0	0	0	0.1	0	1.2
1968-07-05	0	0	0	0	0.1	2.2	0	0	0	0.2	0	0	0	0.2	0	0	0	0	0	0	0	0	0	0	0	0.2
1968-07-06	0	0	0	0	0.1	0	0	0	0	0	0	0	0	0	0	0	0	0	0	0	0	0	0	0	0	0
1968-07-07	0	0	0.3	1.5	0	0	0	0	0	0	0	0	0	0	0	0	0	0	0	0.7	0	0	0	0	0	0
1968-07-08	18	0.4	31.4	0.8	0.2	0	5.3	0.1	0	0	0	0	22.8	0	0	0	0	0	0	3.4	2.7	0	0	0	22.8	0
1968-07-09	28	11.8	10.4	8.8	0	0	0	0.1	8.4	23.2	2.6	0.4	39.8	23.2	0	0	2.6	0.4	0	2.4	6.9	0	2.6	0.4	39.8	23.2
1968-07-10	0.5	13	5.9	0.3	9.9	0	7	0	5.8	1.8	12.9	27.1	2.1	1.8	0	1.8	12.9	27.1	0	7.5	0	3.9	12.9	27.1	2.1	1.8
1968-07-11	4.7	2.6	11.1	13.6	1.2	0	10.3	0	6.8	0.1	4.3	0.1	5.1	0.1	18.2	2.6	4.3	0.1	17.3	31	18.6	28.4	4.3	0.1	5.1	0.1
1968-07-12	0	0	0	0	0	7.5	9.8	12.3	3.1	0.1	6.1	3.2	0.1	0.1	8.3	0	6.1	3.2	4.1	3.2	0.7	1	6.1	3.2	0.1	0.1
1968-07-13	1.7	7.5	0	0	5.4	0.7	2.6	1	5.4	9.5	0	14.8	8.2	9.5	1.3	5.1	0	14.8	9.9	1	0.1	0	0	14.8	8.2	9.5
1968-07-14	0.1	2.2	2	0.1	0	6.6	5.9	3.5	1.5	1.9	2	1.4	0.6	1.9	0.9	1.4	2	1.4	1.7	0.1	2	0	2	1.4	0.6	1.9
1968-07-15	0.1	0.5	0	0	2.8	0.3	10.1	3.2	0.8	0.3	0.7	0.2	1.7	0.3	0.3	0.6	0.7	0.2	0	3.8	0	0	0.7	0.2	1.7	0.3
1968-07-16	0	0	0.3	0.4	0.1	0.5	0	0.1	0	0	0	0.4	0	0	0.5	0	0	0.4	0	0	0	0.4	0	0.4	0	0
1968-07-17	0.1	0.1	0.2	0.3	0.3	0	0	0	0.1	0	4.4	0.6	0	0	2	2.6	4.4	0.6	5.2	3.1	3.4	6.5	4.4	0.6	0	0
1968-07-18	0	0	0	0	0	4.6	2.4	0	0.9	0.7	3.2	0.1	0	0.7	8.6	0	3.2	0.1	0.9	0.6	0.1	3	3.2	0.1	0	0.7
1968-07-19	0	0.9	0	0	0.1	0.8	8.8	2.8	0.8	2.5	0.9	7.3	0	2.5	0	6.7	0.9	7.3	0	0.2	0	0	0.9	7.3	0	2.5
1968-07-20	1.7	0	0	0.2	0	0	0	2.9	0	1.4	0.3	2.2	0	1.4	0.6	0	0.3	2.2	0	0.1	0	0	0.3	2.2	0	1.4
1968-07-21	2.7	5.1	0.1	1.7	3.3	21.5	5.3	9.1	5.3	4	19.2	6.5	0.7	4	2.7	3.4	19.2	6.5	2.1	1.1	0	0	19.2	6.5	0.7	4
1968-07-22	0.2	0	1.9	1.4	4.9	9.8	2.4	0.3	2.4	8.2	4.1	3.2	3.7	8.2	1.6	1.5	4.1	3.2	0	1	0	0	4.1	3.2	3.7	8.2
1968-07-23	0.3	0	4	4.8	2.8	0.7	2.5	0	7	7.1	5.8	3.9	0.4	7.1	0.7	3.9	5.8	3.9	8.4	13.1	1.6	6	5.8	3.9	0.4	7.1
1968-07-24	13.4	3.3	6	2	12.1	2.7	4.7	9.3	3.5	10.7	9	10.5	4.2	10.7	13.6	7.6	9	10.5	9.5	3.1	3.3	0.3	9	10.5	4.2	10.7
1968-07-25	0	0	0	0	0	0	0	0.1	0	0	0	0.1	0.1	0	0	0	0	0.1	0.1	0	0	0	0	0.1	0.1	0
1968-07-26	0.1	0	0	0	0	0	0	0.2	0	0	0	0	0	0	0	0	0	0	0	0	0	0	0	0	0	0
1968-07-27	5.3	1	0	0.1	10.2	1.6	1.6	7.4	4	4.2	4.4	5.1	0	4.2	0	2.7	4.4	5.1	2.4	2.6	0	1.6	4.4	5.1	0	4.2
1968-07-28	0	0	0	0	0.1	5.9	1.3	1	0	0	0.5	0	0.7	0	12	0.1	0.5	0	13	3.5	6.9	0.1	0.5	0	0.7	0
1968-07-29	3.2	2.1	2.6	3.7	4.1	0	0	0	0	1.9	0	0	2	1.9	0	0.6	0	0	0	0	0	0	0	0	2	1.9
1968-07-30	0.7	0.4	3.5	0	20.3	0	5.8	3.7	24.6	52.6	16.2	27	0.6	52.6	11.8	8.7	16.2	27	14.3	12.6	8.6	6.1	16.2	27	0.6	52.6
1968-07-31	24.6	15.3	17.6	6.4	13	9.7	15.5	13.9	16.2	12.3	17.8	19	16	12.3	14.8	14.8	17.8	19	23.1	17.1	15.1	13.3	17.8	19	16	12.3
1968-08-01	1.7	0.3	0	0	0	17.5	1.4	0.1	0.2	5.4	0	0.6	4	5.4	0.3	0.1	0	0.6	0	0	0	0	0	0.6	4	5.4
1968-08-02	0.1	0	0	0	0	0	0.5	0	1.1	0	0.1	0.2	0.1	0	0	0	0.1	0.2	0	0	0	0	0.1	0.2	0.1	0
1968-08-03	0.1	0	0	0	0	0	0	0.1	3.5	0.2	0.8	0	0	0.2	0	0	0.8	0	0	0	0	0	0.8	0	0	0.2
1968-08-04	0.1	0	0.1	0	0	3.3	0	0	3.3	2.6	0	1.3	0	2.6	0	8	0	1.3	0	2.1	0	0.9	0	1.3	0	2.6
1968-08-05	0.1	4.3	0	0	0.6	0	0	0.1	0	2.5	0	0.3	0	2.5	0	0	0	0.3	0	0	0	0	0	0.3	0	2.5
1968-08-06	0.6	0	0	0	0	7.2	0	0	1.8	0.2	0	0	0.2	0.2	0	0	0	0	0	0	0	0	0	0	0.2	0.2
1968-08-07	1.8	0	0	1.3	2.7	32.5	10.7	0	6.5	1.3	8.4	0.2	0	1.3	8.5	0.1	8.4	0.2	18.9	17.1	5.4	11.3	8.4	0.2	0	1.3
1968-08-08	0.2	0	0	0	0	0.2	0	3	14.6	0.5	0	0	0.6	0.5	0	0	0	0	0	0	0	0	0	0	0.6	0.5
1968-08-09	0	0	0	0	0	0	0	0	0	0	0	0	0	0	0.1	0	0	0	0	0	0	3.2	0	0	0	0
1968-08-10	0.1	0	0	0	0	0	0	0	0	0	0	0	0	0	0	0	0	0	0	0	0	0	0	0	0	0
1968-08-11	0.1	0.1	0	0	0	0	1.4	0	6.6	0	0	0	1.7	0	0	1.8	0	0	0	0	0	0	0	0	1.7	0
1968-08-12	1.6	0	6.8	1.4	8.1	0	0	0	2.3	1.1	0.1	0	11.5	1.1	0	0.2	0.1	0	0	0	0	0	0.1	0	11.5	1.1
1968-08-13	5.3	3.5	0	0	0.3	0	0	1.9	2.6	1.1	17.1	0	1.5	1.1	0	20.7	17.1	0	0	2.9	0	1.3	17.1	0	1.5	1.1
1968-08-14	2.4	3.3	0.8	28.1	0	0	10.4	1.7	2.7	3.7	0.2	1.1	0	3.7	0	2.3	0.2	1.1	0	5.5	0	0	0.2	1.1	0	3.7
1968-08-15	3.3	0.8	1.7	1.8	0.1	0	4.5	0.9	0.1	9.7	2.1	3.9	7.8	9.7	5.1	4.4	2.1	3.9	0.7	3.7	1.4	1.3	2.1	3.9	7.8	9.7
1968-08-16	11.3	0.3	0	5.3	2.9	3.9	2.2	1.2	0	0	1.9	1.5	0.2	0	1.8	3.2	1.9	1.5	0	1.7	0	0	1.9	1.5	0.2	0
1968-08-17	18.2	16.3	0	0	3.8	9.4	2.4	6	11.8	24.5	31.6	6.9	0.4	24.5	43.2	6	31.6	6.9	38	8.4	10.9	1.1	31.6	6.9	0.4	24.5
1968-08-18	0	0.8	0	10.1	1.8	0.1	0.3	0.2	1.2	0	0.1	0	0	0	0	0	0.1	0	0.1	0	0	0	0.1	0	0	0
1968-08-19	10.1	27.1	25.3	0.6	0	0	0	0.2	0.6	4.3	12.5	9.4	8.4	4.3	2.4	22.1	12.5	9.4	6.2	20	13.4	7.7	12.5	9.4	8.4	4.3
1968-08-20	6.8	21	11.7	0.9	13.6	0	0	0	9.7	17.1	26.6	10.5	3.3	17.1	23.5	18.3	26.6	10.5	31.4	25	21	10	26.6	10.5	3.3	17.1
1968-08-21	0.6	4	0	0	7.2	1.1	1.7	34.2	9.7	5.2	0.9	4.1	0.2	5.2	11	0	0.9	4.1	0.1	0	0	0	0.9	4.1	0.2	5.2
1968-08-22	6.4	7.9	0	9.5	2.7	0	6.2	3.8	1.9	1.5	0	0.1	0.1	1.5	3.4	0	0	0.1	0	0	0	0	0	0.1	0.1	1.5
1968-08-23	4.8	2.8	11	0.9	5.4	0	3.6	20.6	8.9	3.5	2.8	0.9	0.1	3.5	1.8	4.2	2.8	0.9	9.8	14.5	0.2	1.5	2.8	0.9	0.1	3.5
1968-08-24	0	2	0.1	0	7.7	2.9	3.5	29.4	5.5	1.7	5.7	16.7	0.2	1.7	27.5	0.8	5.7	16.7	10.1	4.2	16.4	2.4	5.7	16.7	0.2	1.7
1968-08-25	10.5	9.3	14.8	1.2	5.9	18.5	3.2	6.3	2.7	0.9	11.7	14.7	1.5	0.9	5.6	0.3	11.7	14.7	3	0.4	1.4	0	11.7	14.7	1.5	0.9
1968-08-26	1.6	13.3	9.8	0.5	14	1.2	7.9	16.5	14	20.4	21.1	15.3	3.5	20.4	35.4	29.8	21.1	15.3	45.9	45.3	50.6	24.6	21.1	15.3	3.5	20.4
1968-08-27	0.1	0	0	0	0	0	0.2	0.1	0	0.2	9	0	0.1	0.2	0	0	9	0	0.1	0	0	0	9	0	0.1	0.2
1968-08-28	0.2	0.7	3.8	0	0	0	0	0	0	0	0	0	0	0	14.5	2.3	0	0	0	1.4	0.1	0	0	0	0	0
1968-08-29	3.9	8	9	0.8	9.6	0	4.6	10	5.8	8.7	3.8	6	5.9	8.7	6.8	14.6	3.8	6	23.6	11	6.9	0.5	3.8	6	5.9	8.7
1968-08-30	0.1	2.2	0.7	0	13.7	17.1	22.7	17.9	8	6.3	7.7	6.7	0.1	6.3	17.1	6.5	7.7	6.7	21.9	6.5	17.6	1.8	7.7	6.7	0.1	6.3
1968-08-31	0.1	0	0	0	0	0	0.2	0.2	0	0	0.3	0.2	0	0	0	0	0.3	0.2	0.1	0	2.8	1.4	0.3	0.2	0	0
1968-09-01	0.1	0	0	0	0	0	0	0	0	0.2	0	0	0	0.2	0.7	0	0	0	0.1	0.5	3.7	0	0	0	0	0.2
1968-09-02	0	0	0	0	0	0	0	0	0	0.2	0	0	0	0.2	0	0	0	0	0	0.4	0	0	0	0	0	0.2
1968-09-03	5.9	0	5.1	1.1	4.5	2.6	4.4	0	9.5	0	6.4	1.4	3	0	1.7	8.7	6.4	1.4	3.7	11.2	6.5	3.4	6.4	1.4	3	0
1968-09-04	20.6	5	0	0	9	19.2	6.4	7.2	8.9	7.3	0	3.8	0.1	7.3	1.5	0.1	0	3.8	0.2	0.1	0	0.8	0	3.8	0.1	7.3
1968-09-05	3.4	0.1	0	0	5.8	9.1	3.8	0.9	1.3	0	0	1.6	0	0	6.6	0	0	1.6	0	0	0	4.2	0	1.6	0	0
1968-09-06	6.6	0.6	2.3	2.4	10.6	4.8	4.6	5.9	7.6	2.5	0.3	1.2	2.8	2.5	5.2	1.2	0.3	1.2	0.2	9.7	14.8	12.3	0.3	1.2	2.8	2.5
1968-09-07	0	0	0	0	0.2	11.5	4.7	0.8	0	0	0.6	0.2	0	0	9.4	0	0.6	0.2	15.5	0	10.6	6.6	0.6	0.2	0	0
1968-09-08	0	0	0	0	0	2.9	0.2	0	0	0	0	0	0	0	0	0	0	0	0	0	0	0	0	0	0	0
1968-09-09	9.5	6.1	2.4	0.5	9.3	8.7	15.8	9.3	8.4	4.5	2.6	5	5.6	4.5	6.8	0.6	2.6	5	0	0	0	0	2.6	5	5.6	4.5
1968-09-10	2.2	0	0.3	0	0	2.8	0.6	0.2	0.6	0.1	0.1	0	0.6	0.1	0	0	0.1	0	0	0	0	0.6	0.1	0	0.6	0.1
1968-09-11	0	2.4	2.6	0	2.1	0.4	1.5	1.3	3	6.2	8.7	2	1.6	6.2	3.9	12.1	8.7	2	9.7	17	3.9	11.5	8.7	2	1.6	6.2
1968-09-12	0.7	0	0	0	0.1	0	0.1	0.2	0	0	0.1	0.1	0	0	0	0.1	0.1	0.1	0.1	0	0	0	0.1	0.1	0	0
1968-09-13	8.8	4.9	3.7	1.8	17.1	4.7	16.6	12.7	13.9	5.7	1.8	7.9	2.8	5.7	0.9	0	1.8	7.9	3	1.4	1.8	0.2	1.8	7.9	2.8	5.7
1968-09-14	0	1.3	1.5	0	2.1	4.2	2.4	2.5	1	0.3	0.7	0.2	0.9	0.3	0.5	0.3	0.7	0.2	2.5	2.7	2.7	5.3	0.7	0.2	0.9	0.3
1968-09-15	0.4	0	0	0	0	0.5	0	0	0	0	2.7	2	0	0	0.1	1	2.7	2	2.5	0.1	1.4	0	2.7	2	0	0
1968-09-16	0	0	0	0	1.1	0	3	0.3	1.9	0	0	0	0	0	3.5	0.1	0	0	0.7	0	1.2	0	0	0	0	0
1968-09-17	0	0	0	0	3.5	8.9	8.6	0.9	0.3	0	0.8	0.7	0	0	2.6	0	0.8	0.7	1.8	1.3	0.4	0	0.8	0.7	0	0
1968-09-18	0	0	0	0	0	2.6	0.3	0.1	0	0	0	0.1	0	0	0.1	0	0	0.1	4.9	11.3	0	0.3	0	0.1	0	0
1968-09-19	0	0	0	0	0	0	0.2	0.2	0	0	0	0.1	0	0	0	0	0	0.1	0.1	0	0	0	0	0.1	0	0
1968-09-20	0	0	0	0	0	0	0.1	0.1	0	0	0	0	0	0	0	0	0	0	0	0	0	0	0	0	0	0
1968-09-21	0	0	0	0	0	0	0	0.1	0	0	0	0	0	0	0	0	0	0	0	0	0	0	0	0	0	0
1968-09-22	0	0	0	0	0	0	0	0.2	0.1	0	0	0	0	0	0	0	0	0	0	0	0	0	0	0	0	0
1968-09-23	8.4	3.5	0.1	4.2	0	0.1	0.6	10.4	0	5.7	3.2	3.7	0	5.7	0	2.4	3.2	3.7	0.2	1	1.6	0	3.2	3.7	0	5.7
1968-09-24	0.2	2.1	0	0	1.8	17	14.9	2.3	0.8	9.6	0.5	9.3	0	9.6	13.6	0.1	0.5	9.3	3	2.6	3.2	0	0.5	9.3	0	9.6
1968-09-25	0	0	0	0	3.4	0.1	0.4	0.7	0	0	0	0	0	0	0	0	0	0	0	0	0	0	0	0	0	0
1968-09-26	0.2	1	0	0	6.4	13.2	3.4	0	0.5	0	0	1.1	0	0	0	0	0	1.1	0	0	0	0	0	1.1	0	0
1968-09-27	3.2	5.2	5	3.5	2.6	0.6	0.3	5.3	6.5	0.5	2.3	0.3	3.7	0.5	2.2	2.8	2.3	0.3	1.7	3.9	3.9	8.3	2.3	0.3	3.7	0.5
1968-09-28	0.3	2.3	0	3.8	0.4	0	2.2	0	3.1	3.4	1.4	0.5	0	3.4	1.5	0	1.4	0.5	0	0.3	0	0	1.4	0.5	0	3.4
1968-09-29	1.8	5	0	0	3.4	18.3	5.4	1	7.9	9.5	0	10.4	0	9.5	0.1	0	0	10.4	0	0	0	0	0	10.4	0	9.5
1968-09-30	0	3.4	0	0.2	5.1	0	0	0	0	0	0	0	0.2	0	0	0	0	0	0	0	0	0	0	0	0.2	0
1968-10-01	0.1	1.1	0.5	0	0	1.7	1.7	0	0	0.7	4.2	0.4	0	0.7	0	0.5	4.2	0.4	0.6	2.6	0	0	4.2	0.4	0	0.7
1968-10-02	0.7	0	0	0	0	0	0	0	0	2.1	0	6.6	0.2	2.1	1.5	0.8	0	6.6	0.2	3.8	4.2	1.8	0	6.6	0.2	2.1
1968-10-03	0.1	0	0.9	1.7	0	0	0	0	0.2	3.1	5	3.3	2.7	3.1	0.6	0.4	5	3.3	0.1	2.8	0.7	1	5	3.3	2.7	3.1
1968-10-04	0.2	0.4	0	3.7	0.2	1	3.1	18.2	1.5	7.4	0.2	6.2	1.3	7.4	12.5	0	0.2	6.2	2.2	3.4	1.4	0.4	0.2	6.2	1.3	7.4
1968-10-05	5.2	7.7	3.8	1.9	1.4	0.3	12.6	20.3	7.7	16.6	6.9	28.9	6.1	16.6	26.7	8	6.9	28.9	5.7	5.3	5	2.5	6.9	28.9	6.1	16.6
1968-10-06	8	6.1	0	2.7	19.4	23.9	22.7	16.9	24.2	5.3	0	5.3	0.3	5.3	0.5	0	0	5.3	0.1	0.9	0.2	0	0	5.3	0.3	5.3
1968-10-07	4	10.1	0	0.7	20.8	2.4	9.1	2.2	7.3	2.6	0.1	6.1	0.1	2.6	0.1	0.2	0.1	6.1	0	0	0	0	0.1	6.1	0.1	2.6
1968-10-08	1.2	7.1	0	6.4	2.3	2	1.7	1	18.5	5.3	0	3.5	0.1	5.3	0	0	0	3.5	0	0	0	0	0	3.5	0.1	5.3
1968-10-09	9.6	0.1	8.4	3.9	0	7.1	6.8	3.3	4.1	7	0.8	7.4	6.4	7	0	6	0.8	7.4	0	1.8	0	5.2	0.8	7.4	6.4	7
1968-10-10	0.9	1.6	1.7	1.1	6.6	5.5	2.5	3.1	3.6	0.3	0	0.3	2.2	0.3	0	0.5	0	0.3	0	0	0	0	0	0.3	2.2	0.3
1968-10-11	9.1	4	3.1	1.1	6.3	0	2.7	6.4	13.3	3.8	4.8	4.8	0.7	3.8	8.5	4.8	4.8	4.8	3.3	4.9	0.9	0.8	4.8	4.8	0.7	3.8
1968-10-12	6.1	7.4	0	0.6	12.5	0.1	2.8	11.9	12	7.2	1.8	11.3	0.1	7.2	8.8	0.3	1.8	11.3	2.7	1.2	0	0	1.8	11.3	0.1	7.2
1968-10-13	5.7	6.3	0	0.8	3.6	2.8	3	5.1	5.4	2.5	0	4.8	0	2.5	2.1	0	0	4.8	0	0	0	0	0	4.8	0	2.5
1968-10-14	1.4	1	0	0.5	6.2	7.9	11.8	1	0.7	0.1	0	1	0	0.1	0.1	0	0	1	0	0.9	0.6	0	0	1	0	0.1
1968-10-15	0.5	0	0	0	1.4	0.3	1.2	0.4	0.3	0.7	0	0.8	0.4	0.7	0	0	0	0.8	0	0	0	0	0	0.8	0.4	0.7
1968-10-16	3.1	0	0	0	1.2	2.3	0.4	1.1	0	0	0	0	0	0	0	0	0	0	0.2	0	0	0	0	0	0	0
1968-10-17	0	0	0	0	0	1.2	3.1	2.4	0.5	0	0.7	2.7	0.4	0	0	0	0.7	2.7	0	0	0	0	0.7	2.7	0.4	0
1968-10-18	0.2	0.2	1.4	1.3	1.2	0	6.3	0.1	0.9	0	0	2.1	5.3	0	0.2	1.9	0	2.1	0	0.3	0	0	0	2.1	5.3	0
1968-10-19	0.9	0	1.2	0	0	1.2	1.5	0	0	0.2	6.3	0.1	0.2	0.2	7.2	15.5	6.3	0.1	7.4	6.1	3.2	2.9	6.3	0.1	0.2	0.2
1968-10-20	0	0	0	0	0	0	0	0	0	0	0	0	0	0	0	0	0	0	0.2	0.2	0	0	0	0	0	0
1968-10-21	0	0	0	0	0.4	1.5	1.7	0	0	0	0	0	0	0	0.1	0	0	0	0.1	0	0	0	0	0	0	0
1968-10-22	0	0	0	0	0	0	1.5	0	0	0	0	0	0	0	0	0	0	0	1.7	1.2	3.5	3.9	0	0	0	0
1968-10-23	0	0	0	0	0	0	0	0	0	0	0	0	0	0	0	0	0	0	0.2	0.1	0	0	0	0	0	0
1968-10-24	0	0	0	0	0	0	0	0	0	0	0	0	0	0	0.1	0	0	0	0.1	0.1	0	0	0	0	0	0
1968-10-25	0.2	0	0	0	0	0	0	0	0	0	0	0	0	0	0	0	0	0	0.4	0	0.4	0	0	0	0	0
1968-10-26	0	0	0	0	0	0	0	0	0	0	0	0	0	0	0.1	0	0	0	0	0	0	0	0	0	0	0
1968-10-27	0	0	0	0	0	0	0	0	0	0	0	0	0	0	0	0	0	0	0	0.2	0	0	0	0	0	0
1968-10-28	0	0	0	0	0	0	0	0	0	0	0	0	0	0	0	0	0	0	0	0	0	0	0	0	0	0
1968-10-29	0.7	0.8	0	0.7	2.6	2.4	1.9	5.4	0	0	0	0	0	0	0	0	0	0	0	0	0	0	0	0	0	0
1968-10-30	0.1	0.1	0	0	0.9	1.5	0.5	0.1	0	0	0	0	0	0	0.1	0	0	0	0	0	0	0	0	0	0	0
1968-10-31	0	0	0	0	0	0	0	0	0	0	0	0	0	0	0.1	0	0	0	0	0.1	0	0	0	0	0	0
1968-11-01	0	0	0	0	0	0	0	0	0	0	0	0	0	0	0.1	0	0	0	0	0	0	0	0	0	0	0
1968-11-02	0.4	0.1	0	1	0	0	0	0	0	0	0	0	0	0	0	0	0	0	0	0	0	0	0	0	0	0
1968-11-03	1.3	0.2	0	0	5.9	1.9	3.1	1.8	0.2	0.3	4.1	4	0	0.3	3.6	7.6	4.1	4	4.6	9.7	0.6	5.7	4.1	4	0	0.3
1968-11-04	0	0.6	0	0	6.8	20	7.2	4.8	2.3	0	0	0.3	0	0	0	0	0	0.3	0	0	0	0	0	0.3	0	0
1968-11-05	0	0	0	0	0	0	0	0	0	0	0	0	0	0	0	0	0	0	0	0	0	0	0	0	0	0
1968-11-06	0	0	0	0	0	0	0	0	0	0	0	0	0	0	0.1	0	0	0	0	0.1	0	0	0	0	0	0
1968-11-07	0	0	0	0	0	0	0	0	0	0	0	0	0	0	0.1	0	0	0	0	0	0	0	0	0	0	0
1968-11-08	0	0	0	0	0	0	0	0	0	0	0	0	0	0	0.1	0	0	0	0	0	1	0	0	0	0	0
1968-11-09	0	0	0	0	0	0	0	0	0	0	0	0	0	0	0	0	0	0	0	0	0.2	0	0	0	0	0
1968-11-10	0	0	0	0	0	0	0	0	0.5	0	0	0	0	0	0	0	0	0	0	0	0	0	0	0	0	0
1968-11-11	0	0	0	0	0	0.2	0.6	0.2	0.1	0.5	0.1	1	0	0.5	0	0	0.1	1	0	0	0	0	0.1	1	0	0.5
1968-11-12	0	0	0	0	0	0	0	0	0	0	0	0	0	0	0.1	0	0	0	0	0.1	0	0	0	0	0	0
1968-11-13	0	0	0	0	0.5	0	0.6	0	0.4	0	0	0	0	0	0	0	0	0	0	0	0	0	0	0	0	0
1968-11-14	0	0	0	0.2	0	0.5	0.4	0	0	0	0	0	0	0	0.1	0	0	0	0	0	0	0	0	0	0	0
1968-11-15	0	0	0	0	0	0	0	0	0	0	0	0	0	0	0.1	0	0	0	0	0	0	0	0	0	0	0
1968-11-16	0	0	0	0	0	0	0	0	0	0	0	0	0	0	0.1	0	0	0	0	0	0	0	0	0	0	0
1968-11-17	0	0	0	0	0	0	0	0	0	0	0	0	0	0	0	0	0	0	0	0	0	0	0	0	0	0
1968-11-18	0	0	0	0	0	0	0	0	0	0	0	0	0	0	0	0	0	0	0	0	0	0	0	0	0	0
1968-11-19	0	0	0	0	0	0	0	0	0	0	0	0	0	0	0	0	0	0	0	0	0	0	0	0	0	0
1968-11-20	0	0	0	0	0	0	0	0	0	0	0	0	0	0	0	0	0	0	0	0	0	0	0	0	0	0
1968-11-21	0	0	0	0	0	0	0	0	0	0	0	0	0	0	0	0	0	0	0	0	0	0	0	0	0	0
1968-11-22	0	0	0	0	0	0	0	0	0	0	0	0	0	0	0	0	0	0	0	0	0	0	0	0	0	0
1968-11-23	0	0	0	0	0	0	0	0	0	0	0	0	0	0	0	0	0	0	0	0	0	0	0	0	0	0
1968-11-24	0.1	0	0	0	0	0	0	0	0	0	0	0	0	0	0	0.6	0	0	0	0	0	0	0	0	0	0
1968-11-25	0	0	0	0	0.1	0	0	0	0.1	0.2	0	0	0	0.2	0	0	0	0	0	0	0	0	0	0	0	0.2
1968-11-26	0	0	0	0	0	0	0	0	0	0	0	0	0	0	0	0	0	0	0	0	0	0	0	0	0	0
1968-11-27	0	0	0	0	0	0	0	0	0	0	0	0	0	0	0	0	0	0	0	0	0	0	0	0	0	0
1968-11-28	0	0	0	0	0	0	0	0	0	0	0	0	0	0	0	0	0	0	0	0	0	0	0	0	0	0
1968-11-29	0	0	0	0	0	0.2	0	0	0	0	0	0	0	0	0	0	0	0	0	0	0	0	0	0	0	0
1968-11-30	0	0	0	0	0	0	0	0	0	0	0	0	0	0	0	0	0	0	0	0	0	0	0	0	0	0
1968-12-01	0	0	0	0	0	0	0	0	0	0	0	0	0	0	0	0	0	0	0	0	0	0	0	0	0	0
1968-12-02	0	0	0	0	0	0	0	0	0	0	0	0	0	0	0	0	0	0	0	0	0	0	0	0	0	0
1968-12-03	0	0	0	0	0	0	0	0	0	0	0	0	0	0	0	0	0	0	0	0	0	0	0	0	0	0
1968-12-04	0	0	0	0	0	0	0	0	0	0	0	0	0	0	0	0	0	0	0	0	0	0	0	0	0	0
1968-12-05	0	0	0	0	0	0.3	0.9	0	0	0	0	0	0	0	0	0	0	0	0	0	0	0	0	0	0	0
1968-12-06	0	0.1	0	0	0	1	0.8	0	1.1	0	0	0	0	0	0	0	0	0	0	0	0	0	0	0	0	0
1968-12-07	0	0.2	0	0	0	0	0.4	0.6	0	0	0	0.2	0	0	0	0	0	0.2	0	0	0	0	0	0.2	0	0
1968-12-08	0	0	0	0	0	0	0	0	0	0	0	0	0	0	0	0	0	0	0	0	0	0	0	0	0	0
1968-12-09	0	0	0	0	0	0	0	0	0	0	0	0	0	0	0	0	0	0	0	0	0	0	0	0	0	0
1968-12-10	2.4	1.7	0	0	3.1	1.9	2.6	0.6	4.1	0	0	0.3	0	0	0	0	0	0.3	0	0	0	0	0	0.3	0	0
1968-12-11	0.2	0.1	0	0	0.5	0.8	1.4	0	2	0.1	0	0.7	0	0.1	0	0	0	0.7	0	0	0	0	0	0.7	0	0.1
1968-12-12	0	0	0	0	0	0.1	0	0	0	0	0	0	0	0	0	0	0	0	0	0	0	0	0	0	0	0
1968-12-13	0	0	0	0	0	0	0	0	0	0	0	0	0	0	0	0	0	0	0	0	0	0	0	0	0	0
1968-12-14	0	0	0	0	0	0	0	0	0	0	0	0	0	0	0	0	0	0	0	0	0	0	0	0	0	0
1968-12-15	0	0	0	0	0	0	0	0	0	0	0	0	0	0	0	0	0	0	0	0	0	0	0	0	0	0
1968-12-16	0	0	0	0	0	0	0	0	0	0	0	0	0	0	0	0	0	0	0	0	0	0	0	0	0	0
1968-12-17	0	0	0	0	0	0	0	0	0	0	0	0	0	0	0	0	0	0	0	0	0	0	0	0	0	0
1968-12-18	0	0	0	0	0	0	0	0	0	0	0	0	0	0	0	0	0	0	0	0	0	0	0	0	0	0
1968-12-19	0	0	0	0	0	0	0	0	0	0	0	0	0	0	0	0	0	0	0	0	0	0	0	0	0	0
1968-12-20	0.6	0	0	0.2	0	0	0	0	0	0	0	0	0	0	0	0	0	0	0	0	0	0	0	0	0	0
1968-12-21	0	0	0	0	0	0	0	0	0	0	0	0	0	0	0	0	0	0	0	0	0	0	0	0	0	0
1968-12-22	0	0	0	0	0	0	0	0	0	0	0	0	0	0	0	0	0	0	0	0	0	0	0	0	0	0
1968-12-23	0	0	0	0	0	0	0	0	0	0	0	0	0	0	0	0	0	0	0	0	0	0	0	0	0	0
1968-12-24	0	0	0	0.1	0	0	0	0	0.5	0	0	0	0	0	0	0	0	0	0	0	0	0	0	0	0	0
1968-12-25	0	0	0	0	0	0	0.1	0	0	0	0	0	0	0	0	0	0	0	0	0	0	0	0	0	0	0
1968-12-26	0	0	0	0	0	0	0	0	0	0	0	0	0	0	0	0	0	0	0	0	0	0	0	0	0	0
1968-12-27	0	0	0	0	0	0	0	0	0	0	0	0	0	0	0	0	0	0	0	0	0	0	0	0	0	0
1968-12-28	0	0	0	0	0	0	0	0	0	0	0	0	0	0	0	0	0	0	0	0	0	0	0	0	0	0
1968-12-29	0	0	0	0	0	0	0	0	0	0	0	0	0	0	0	0	0	0	0	0	0	0	0	0	0	0
1968-12-30	0	0	0	0	0	0	0	0	0	0	0	0	0	0	0	0	0	0	0	0	0	0	0	0	0	0
1968-12-31	0	0	0	0	0	0	0	0	0	0	0	0	0	0	0	0	0	0	0	0	0	0	0	0	0	0
1969-01-01	0	0	0	0	0	0	0	0	0	0	0	0	0	0	0	0	0	0	0	0	0	0	0	0	0	0
1969-01-02	0	0	0	0	0	0	0	0	0	0	0	0	0	0	0	0	0	0	0	0	0	0	0	0	0	0
1969-01-03	0	0	0	0	0	0	0	0	0	0	0	0	0	0	0	0	0	0	0	0	0	0	0	0	0	0
1969-01-04	0	0	0	0	0	0	0	0	0	0	0	0	0	0	0	0	0	0	0	0	0	0	0	0	0	0
1969-01-05	0	0	0	0	0	0	0	0	0	0	0	0	0	0	0	0	0	0	0	0	0	0	0	0	0	0
1969-01-06	0	0	0	0	0	0	0	0	0	0	0	0	0	0	0	0	0	0	0	0	0	0	0	0	0	0
1969-01-07	0	0	0	0	0	0	0	0	0	0	0	0	0	0	0	0	0	0	0	0	0	0	0	0	0	0
1969-01-08	0.3	0	0	0	0	0	0	0	0	0	0.1	0	0	0	0	0	0.1	0	0.2	0	0	0	0.1	0	0	0
1969-01-09	1	0	0	0.3	0.3	0.3	0.8	1	0.1	0	0.1	0.2	0	0	1.3	0	0.1	0.2	0	0	0	0	0.1	0.2	0	0
1969-01-10	0	0	0	0	0	0	0	0	0	0	0	0	0	0	0	0	0	0	0	0	0	0	0	0	0	0
1969-01-11	0	0	0	0	0	0	0	0	0	0	0	0	0	0	0	0	0	0	0	0	0	0	0	0	0	0
1969-01-12	0.1	0	0	0	0	0	0	0	0	0	0	0	0	0	0	0	0	0	0.1	0	0.8	0	0	0	0	0
1969-01-13	0	0	0	0	0	0	0	0	0	0	0.1	0	0	0	0.1	0	0.1	0	0.8	0.2	0.1	0.4	0.1	0	0	0
1969-01-14	0	0	0	0	0	0	0	0	0	0	2	0	0	0	0	0.1	2	0	0	0.4	0	0	2	0	0	0
1969-01-15	0	0	0	0.1	0	0.4	0	0	0	0	0.6	0.1	0	0	0.2	0.2	0.6	0.1	0.7	0.6	1.1	0	0.6	0.1	0	0
1969-01-16	0	0	2	1.3	0.3	0.3	0.1	0.3	0.1	0	0.1	0	1.2	0	0	0.2	0.1	0	0.1	0.2	0.2	3.5	0.1	0	1.2	0
1969-01-17	0.1	0	0	0.5	0	0	0.3	0	0	0	0	0	0	0	0	0	0	0	0	0	0	0	0	0	0	0
1969-01-18	0	0	0	0	0	0	0	0	0	0	0	0	0	0	0	0	0	0	0	0	0	0	0	0	0	0
1969-01-19	0	0	0	1	0	0	0	0	0	0.1	0	0	0	0.1	0	0	0	0	0	0	0	0	0	0	0	0.1
1969-01-20	0	0	0	0	0	0	0	0	0	0	0	0	0	0	0	0	0	0	0	0	0	0	0	0	0	0
1969-01-21	0	0	0	0.1	0	0	0	0	0	0	0	0	0	0	0	0	0	0	0	0	0	0	0	0	0	0
1969-01-22	0	0	0	0	0	0	0	0	0	0	0	0	0	0	0	0	0	0	0	0	0	0	0	0	0	0
1969-01-23	0	0	0	0	0	0	0	0	0	0	0	0	0	0	0	0	0	0	0	0	0	0	0	0	0	0
1969-01-24	0.1	0	0	0.1	0	0	0	0	0	0	0	0	0	0	0	0	0	0	0	0	0	0	0	0	0	0
1969-01-25	0	0	0	0.2	0	0	0	0	0	0	0	0	0	0	0	0	0	0	0	0	0	0	0	0	0	0
1969-01-26	0	0	0	0	0	0	0	0	0	0	0	0	0	0	0	0	0	0	0	0	0	0	0	0	0	0
1969-01-27	0	0	0	0	0	0	0	0	0	0	0	0	0	0	0	0	0	0	0	0	0	0	0	0	0	0
1969-01-28	1.6	0.5	0	0	0	0	0	0	0	0.2	0	0	0	0.2	0	0	0	0	0.5	0.1	0.9	0.3	0	0	0	0.2
1969-01-29	0	0	0.4	0.3	0	0.4	0	0.2	0	0.1	0.8	4.8	0	0.1	0	0.5	0.8	4.8	0	0	0	0	0.8	4.8	0	0.1
1969-01-30	0	0	0	0.9	0.5	0.5	0	0.1	0	0	1.2	0	0	0	0.3	0	1.2	0	0	0	0	0	1.2	0	0	0
1969-01-31	0.4	0	0.1	0	2.2	1.7	1.1	0	1.1	0.1	0.3	0.3	0	0.1	0	0.3	0.3	0.3	0.2	0.4	0.2	0.1	0.3	0.3	0	0.1
1969-02-01	0	0	0.3	0	0.2	0.7	0.9	0.7	0.4	0.8	0	0.6	0.1	0.8	0	0.2	0	0.6	0.2	0.1	0	0	0	0.6	0.1	0.8
1969-02-02	0	0	0	0	0	0	0	0	0	0	0	0	0	0	0	0	0	0	0	0	0	0	0	0	0	0
1969-02-03	0	0.1	0	0	0	0	0	0	0	0	0	0	0	0	0	0	0	0	0	0	0.3	0	0	0	0	0
1969-02-04	0	0.6	0	1.1	0	0	0	0	0	0.1	3.8	0.6	0.2	0.1	0.3	0	3.8	0.6	3.5	1	0.1	0.7	3.8	0.6	0.2	0.1
1969-02-05	0.3	0	1.4	0.2	0	0	0	0	0	0.7	4	0	0.4	0.7	0.4	2.6	4	0	2.9	4.9	2.2	3.8	4	0	0.4	0.7
1969-02-06	0	0	0	0	0.3	0.3	1.2	0.4	0.5	0	0	0	0.2	0	0	0.3	0	0	0	0	0	0.3	0	0	0.2	0
1969-02-07	0	0.4	0.2	0	0	0	0	0	0.3	0.4	0	0.1	0.3	0.4	0.3	0.2	0	0.1	0	0.2	0	0	0	0.1	0.3	0.4
1969-02-08	0	0	0.1	0	0	0	0	0	0	0	0	0	0	0	0	0	0	0	0	0.1	0	0	0	0	0	0
1969-02-09	0.1	0	0	0	0	0	0	0	0	0.5	0.9	0.2	0	0.5	0.1	0.6	0.9	0.2	0.2	0.2	0.1	0	0.9	0.2	0	0.5
1969-02-10	0	0	0	0	0.3	0	0.9	0	0	0	0	0	0	0	0	0	0	0	0	0	0	0	0	0	0	0
1969-02-11	0	0	0	0	0	0	0	0	0	0	0	0	0	0	0	0	0	0	0	0	0	0	0	0	0	0
1969-02-12	0	0	0	0	0	0	0	0	0	0	0	0	0	0	0	0	0	0	0	0	0	0	0	0	0	0
1969-02-13	1.5	0	0.9	1.7	0	0	0	0	0	0.2	0	0	0	0.2	0	3.1	0	0	2.1	2.9	1.7	0	0	0	0	0.2
1969-02-14	0	0	0	0	0	1.8	1.5	0	0	0	0	0	0	0	0	0	0	0	0.1	0	0	0	0	0	0	0
1969-02-15	0.1	0	0	0	0	0	0	0	0	0	0	0	0	0	0	0	0	0	0	0	0	0	0	0	0	0
1969-02-16	0.4	0.3	0	0.1	0.4	0	0.8	0.3	0.7	0	0.5	0	0	0	0	0	0.5	0	0	0	0	0	0.5	0	0	0
1969-02-17	0	0	0	0	0	0	0	0	0	0	0	0	0	0	0	0	0	0	0	0	0	0	0	0	0	0
1969-02-18	0	0	0	0	0.1	0	0	0	0	0	0	0	0	0	0	0	0	0	0	0	0	0	0	0	0	0
1969-02-19	0	0	0	0	0	0	0	0	0	0	0	0	0	0	0	0	0	0	0	0	0	0	0	0	0	0
1969-02-20	0	0	0	0	0	0	0	0	0	0	0	0	0	0	0	0	0	0	0	0	0	0	0	0	0	0
1969-02-21	0	0	0	0	0	0	0	0	0	0	0	0	0	0	0	0	0	0	0	0	0	0	0	0	0	0
1969-02-22	0	0	0	0	0	0	0	0	0	0	0	0	0	0	0	0	0	0	0	0	0	0	0	0	0	0
1969-02-23	0	0	0	0	0	0	0	0	0	0	0	0	0	0	0	0	0	0	0	0	0	0	0	0	0	0
1969-02-24	0	0	0	0	0	0	0	0	0	0	0	0	0	0	0	0	0	0	0	0	0	0	0	0	0	0
1969-02-25	0	0	0	0	0	0	0	0	0	0	0	0	0	0	0	0	0	0	0	0	0	0	0	0	0	0
1969-02-26	0	0	0	0	0	0	0	0	0	0	0	0	0	0	0	0	0	0	0	0	0	0	0	0	0	0
1969-02-27	0	0	0	0	0	0	0	0	0	0	0	0	0	0	0	0	0	0	0	0	0	0	0	0	0	0
1969-02-28	0	0	0	0	0	0	0	0	0	0	0	0	0	0	0	0	0	0	0	0	0	0	0	0	0	0
1969-03-01	0	0	0	0	0	0	0	0	0	0	0	0	0	0	0	0	0	0	0	0	0	0	0	0	0	0
1969-03-02	0	0	0	0	0.7	1.2	4.3	1.1	2.1	0.6	0.8	1.3	0	0.6	1.7	0	0.8	1.3	0.4	1.9	0	0	0.8	1.3	0	0.6
1969-03-03	0	0	0	0	0	0	0	0	0	0	0	0	0	0	0	0	0	0	0	0	0	0	0	0	0	0
1969-03-04	1.1	0	0.1	1	0	0	0	0	0	0	0.1	0	0.1	0	0.1	2.6	0.1	0	0	0.3	0.2	0.2	0.1	0	0.1	0
1969-03-05	4.1	2.8	3.9	1.4	0	0	0.1	3	1.3	3.1	3.9	2.9	2.5	3.1	0.8	3.6	3.9	2.9	4.8	3.5	10.2	3.8	3.9	2.9	2.5	3.1
1969-03-06	0.2	0.3	0	0	1.8	4.4	10.8	1.9	3.8	0.9	1.8	1.1	0	0.9	0.8	0.2	1.8	1.1	4.1	0.2	3.8	1.1	1.8	1.1	0	0.9
1969-03-07	0	0	0	1.4	0	0	0	0	0.5	0	0	0	0	0	0	0	0	0	0	0	0	0	0	0	0	0
1969-03-08	1.3	0	0	0.8	0	0	0	0	0.4	0	1.4	0	0	0	0	1.3	1.4	0	0	1.1	0.2	0	1.4	0	0	0
1969-03-09	0.7	0	0	0.3	0.5	3	1.9	0	0.6	0	0	0.2	0	0	0	0	0	0.2	0	0	0	0	0	0.2	0	0
1969-03-10	0.3	0.7	0	0	1.4	2.5	2.3	0.3	0.4	0.3	0.5	0.5	0	0.3	2.7	0	0.5	0.5	0.1	0.3	0	0	0.5	0.5	0	0.3
1969-03-11	0.3	0	0	0.3	0.1	3	0.8	0	1.6	0	0	0	0	0	0	0	0	0	0	0	0	0	0	0	0	0
1969-03-12	0	0.7	1.6	0	0.9	3	1.1	3.3	0.8	2.9	2.8	3.9	0	2.9	0.6	2.3	2.8	3.9	1.2	3.6	4.8	2.7	2.8	3.9	0	2.9
1969-03-13	0	0	0	0	0	2.7	0.4	0.8	0	0.1	0	0.9	0	0.1	0	0.1	0	0.9	0.1	0.1	0.2	0.7	0	0.9	0	0.1
1969-03-14	0	0	0	0	0	0.2	0	0	0	0	0	0	0	0	0	0	0	0	0	0	0	0	0	0	0	0
1969-03-15	0	0	0	0.1	0	2.1	0	0	0.4	0	0	0	0	0	0	0	0	0	0	0	0	0	0	0	0	0
1969-03-16	0	0	0	0.8	0	3.2	3.3	0.9	3.1	6.4	2	5	0.6	6.4	2	0.9	2	5	0	1	0	0	2	5	0.6	6.4
1969-03-17	0.3	0	0	0	0	0	0	0	0	0	1.4	0	0	0	0	0	1.4	0	0	0.4	0	0	1.4	0	0	0
1969-03-18	0.1	0	0	0	0	0	0	0	0	0	0	0.2	0	0	0	0	0	0.2	0	0	0	0	0	0.2	0	0
1969-03-19	0.1	0	0	0	1.5	0	0.7	0.1	0	0	0.2	0	0	0	0	0	0.2	0	0	0	0	0	0.2	0	0	0
1969-03-20	0.1	0	0	0	0.4	0.1	0.8	0	0	0	3.1	0.2	0	0	0	0.7	3.1	0.2	0	3	0	0	3.1	0.2	0	0
1969-03-21	0	0	0	0	0	0	0	0	0	0	0	0	0	0	0	0	0	0	0	0	0	0	0	0	0	0
1969-03-22	0.1	0.1	2	0	0	0.2	0	0	0	0	0	0	0	0	0	0	0	0	0	0	0	0	0	0	0	0
1969-03-23	0	0	0	0	0	0	0	0	0	0	0	0	0	0	0	0	0	0	0	0	0	0	0	0	0	0
1969-03-24	0.6	0	0.1	0	0	0	0.3	2.2	1.3	0	0.7	0.4	0	0	0.3	2.6	0.7	0.4	4	1.5	5.1	3.3	0.7	0.4	0	0
1969-03-25	0	0.2	3.4	0	1.2	3.6	11.5	5.5	1.3	2.2	0.7	3.8	0.3	2.2	2.6	1.2	0.7	3.8	1.9	1.8	0.1	0.6	0.7	3.8	0.3	2.2
1969-03-26	0	0	0.6	0	1.9	0.2	0.9	0.2	1.5	0.1	0	0.3	0	0.1	0	1	0	0.3	2	0	0	0	0	0.3	0	0.1
1969-03-27	0	0	0	0	0	0	0	0	0	0	0	0	0	0	0	0	0	0	0	0	0	0	0	0	0	0
1969-03-28	0	0	0	0	0	0	0	0	0	0	0	0	0	0	0	0	0	0	0	0	0	0	0	0	0	0
1969-03-29	0	0	0	0	0	0	0	0	0	0	0	0	0	0	0	0	0	0	0	0	0	0	0	0	0	0
1969-03-30	0	0	0	0	0	0.3	0	0.1	0	0	0	0	0	0	1.5	0	0	0	0	0	0	0	0	0	0	0
1969-03-31	0	1	0	0.1	0.5	4.5	1.4	0	0	0	0	0	0	0	0	0	0	0	0	0	0.2	0	0	0	0	0
1969-04-01	1.4	0	6.3	0	0.1	3.1	1.7	0	0.1	0	1.1	0	0	0	0.2	3.7	1.1	0	0	1.1	0	0	1.1	0	0	0
1969-04-02	0	0	0	0	0	0	0	0	0	0	0	0	0	0	0	0	0	0	0	0	0	0	0	0	0	0
1969-04-03	0	0	0	0	0	0	0	0	0	0	0	0	0	0	0	0	0	0	0	0	0	0	0	0	0	0
1969-04-04	0	0	0	0	0	0	0	0	0.3	0	0	0.5	0	0	0.2	0	0	0.5	1.7	0	0	0	0	0.5	0	0
1969-04-05	0	0.7	0	0	0	0	0	0.7	0	0	2.8	0.2	0	0	2.4	0.8	2.8	0.2	0.6	0.3	0	0	2.8	0.2	0	0
1969-04-06	0	0	0	0	0.6	8.5	2.2	0.8	0.4	0.1	1.3	0	0	0.1	16	0	1.3	0	6.4	2	0.9	0	1.3	0	0	0.1
1969-04-07	0	0	0	1.7	0	1.8	0	0	0	0	2	0	0	0	0	4.8	2	0	1.9	4.9	0.6	11.4	2	0	0	0
1969-04-08	0	0	0	0	0	2.3	0.7	5.2	0.4	0	0	0	0	0	0	0	0	0	0	1.1	0	0	0	0	0	0
1969-04-09	0	0	0	0	0	9.1	2.4	1.6	0.2	0	0	0	0	0	0	0	0	0	0	0	0	0	0	0	0	0
1969-04-10	0.1	0	0	0	0	1.9	0	0.1	0	0	0	0	0	0	0	0	0	0	0	0	0	0	0	0	0	0
1969-04-11	0.2	1.3	3.1	2.7	9.4	1	2.3	7.5	11.7	5.4	0	11.9	2	5.4	0.1	0	0	11.9	0	0.3	0	0	0	11.9	2	5.4
1969-04-12	0	0	0	0.2	0.4	3.2	1.9	16.2	0.1	1.5	4.5	1.4	0	1.5	6	0.1	4.5	1.4	1.9	8.9	1	1.8	4.5	1.4	0	1.5
1969-04-13	0	0	0	0	0	0	0.7	0	0.5	0	0	0	0	0	0.2	0	0	0	0.4	0.4	0	0.7	0	0	0	0
1969-04-14	0	0	0	0	0	0	0	0	0	0	0	0	0	0	0.1	0	0	0	0	0	0	0	0	0	0	0
1969-04-15	0	0	0	0	0	0	0	0	0	0	0	0	0	0	0	0	0	0	0	0	0	0	0	0	0	0
1969-04-16	2.3	0.3	0	0	0.1	0	0	0	0.1	0.8	0	0.5	0	0.8	0	0	0	0.5	0	0	0	0	0	0.5	0	0.8
1969-04-17	0.2	0	0	0	0	0	0.4	0.1	0	0	0	0	0	0	0	0	0	0	0	0.1	0.8	0.9	0	0	0	0
1969-04-18	0	0	0	0	0	0	0	0	0.1	0	0	0	0	0	0	0	0	0	0	0	0	0	0	0	0	0
1969-04-19	4.8	0.9	2.4	0.1	0.1	4.3	5.4	0.5	0.4	2.3	3.2	3.2	0	2.3	9	2.7	3.2	3.2	9.7	3.8	4.1	0.8	3.2	3.2	0	2.3
1969-04-20	0	0	0	0	0	0.6	0	0	0	0.5	2.8	0	0	0.5	9.4	0.4	2.8	0	8.6	7	6.7	11.8	2.8	0	0	0.5
1969-04-21	0	0	0.7	0	0	0.3	0	0	0	0	1.9	0	0	0	0.3	1.3	1.9	0	0.8	0	0	0	1.9	0	0	0
1969-04-22	0	0	0	0	0	0	0	0	0	0	0	0	0	0	0	0	0	0	0	0	0	0	0	0	0	0
1969-04-23	0	0	0	0	0	0	0	0	0	0	0	0	0	0	0	0	0	0	0	0	0	0	0	0	0	0
1969-04-24	0	0	0	0	0	0	0	0	0	0	0	0	0	0	0	0	0	0	0	0	0	0	0	0	0	0
1969-04-25	1.1	0	0	0	2.3	1.2	0	0.4	0	0	0	0	0	0	0	0	0	0	0	0	0	0	0	0	0	0
1969-04-26	0.4	0	0	0	0.1	0	0.2	0.5	0.1	0	0	0	0	0	0	0	0	0	0	0	0	0	0	0	0	0
1969-04-27	0	0	0	0	0	0	0	0	0	0	0	0	0	0	0	0	0	0	0.1	0	0.9	0	0	0	0	0
1969-04-28	0	0	0	0	0	0	0	0	0	0	0	0	0	0	0	0	0	0	0	0	0	0	0	0	0	0
1969-04-29	0.2	0.1	0	0	0	0	0	0	0	0	0	0	0	0	0	0	0	0	0	0	0	0	0	0	0	0
1969-04-30	0	4.7	0	0	6.3	1.1	9.1	0	4.5	0	0	0	0	0	0	0	0	0	0	0	0	0	0	0	0	0
1969-05-01	0	0	0	0	0	0	0	0	0	0	0	0	0	0	0	0	0	0	0	0	0	0	0	0	0	0
1969-05-02	1.6	1.5	0.2	1.6	0	0	0	0	1.1	0.2	0	0	0	0.2	0	0	0	0	0	0	0	0	0	0	0	0.2
1969-05-03	1.8	2.7	0	0.3	2	2.6	2.2	0	14.7	4.2	0	0.3	0	4.2	0	0	0	0.3	0	0	0	0	0	0.3	0	4.2
1969-05-04	0.1	0.3	0	0.4	10.8	10.3	2.7	0.2	8.6	3.4	0	0.7	5.1	3.4	4.7	0	0	0.7	2.3	0	0.5	0.3	0	0.7	5.1	3.4
1969-05-05	0.2	0.4	0.2	0	0.2	3.4	0	0	1.7	2.2	0.4	3	0.5	2.2	1.2	0.9	0.4	3	0	0	0	0	0.4	3	0.5	2.2
1969-05-06	0.2	0	0	0	1.2	0	0	0.7	0	0	5.7	1.9	0	0	2.6	1.6	5.7	1.9	18	8.1	6.8	8.4	5.7	1.9	0	0
1969-05-07	0.6	0	12.1	2.3	3.4	13.2	5.8	6.3	7.4	6.3	8.1	2.9	5.1	6.3	5.1	5.1	8.1	2.9	5.2	7.8	3.6	3.3	8.1	2.9	5.1	6.3
1969-05-08	1.1	0	1.7	0.4	0	17.3	3.9	6	3.2	6.3	4.1	12.6	0.3	6.3	5.1	7	4.1	12.6	13.5	10.1	5.3	5.3	4.1	12.6	0.3	6.3
1969-05-09	0	0.1	1.6	0.6	0.2	9	2.8	2.4	0.5	1.8	0.6	1.3	0.5	1.8	0.9	6	0.6	1.3	0	0.4	0	0	0.6	1.3	0.5	1.8
1969-05-10	0	0	0	0	0	0	0	0	0	0	0.1	0	0	0	0.2	0	0.1	0	0	0.2	0	0	0.1	0	0	0
1969-05-11	1.6	0.7	0	0	2.7	7.4	1.1	0	1.1	0.2	2.5	0	0	0.2	4	0	2.5	0	0	0	0	0	2.5	0	0	0.2
1969-05-12	2.3	3.2	0	0	5.3	3.2	3.2	0	0.2	0	0	0	0.1	0	0	0	0	0	0	0	0	0	0	0	0.1	0
1969-05-13	0	2.6	0	0.5	0.7	0.8	1.8	0.3	1.4	0.5	0.8	0	0	0.5	0	0	0.8	0	0	0	0	0	0.8	0	0	0.5
1969-05-14	0	0	0	0	0.5	9.8	0	0.1	1	0.1	0	0	0	0.1	5.8	0	0	0	0	0	0	0	0	0	0	0.1
1969-05-15	0	0	0	0	0	0.5	1.2	4.9	0.1	0	0	0	0	0	0.3	0.5	0	0	0	0.3	0	0	0	0	0	0
1969-05-16	4.1	1	4	13.5	3.1	12.2	6.3	1.3	0	0	3.2	0	4.1	0	3.9	2.8	3.2	0	2.2	1.9	3.5	0	3.2	0	4.1	0
1969-05-17	12.4	1.7	10.1	4.9	4.1	1.4	8.1	8.7	7.8	4.1	0.2	9	9.6	4.1	1.1	2.3	0.2	9	0.4	1.3	0.7	0.7	0.2	9	9.6	4.1
1969-05-18	3.4	4.6	0	0	5.1	6.7	7.1	4.6	1.4	5.9	10.5	7.1	0	5.9	21.1	10.8	10.5	7.1	5.3	4.4	5.1	8	10.5	7.1	0	5.9
1969-05-19	3.7	7	2.3	1.2	2.4	13	18.6	3.6	8.2	12.6	6.7	4.1	4.5	12.6	7.7	0.4	6.7	4.1	3	2.4	8.5	2.6	6.7	4.1	4.5	12.6
1969-05-20	3.5	3.8	4.7	1.1	5	5.4	4.3	5.3	16.5	14.5	3.3	7.1	8.9	14.5	5.7	2.3	3.3	7.1	8.8	7.5	12.4	3.1	3.3	7.1	8.9	14.5
1969-05-21	0.6	4.1	2.9	3.4	3.9	18.6	13.3	0.7	4.7	0	1.3	1.3	3.3	0	6.5	4.6	1.3	1.3	2.1	3.4	4.7	1.2	1.3	1.3	3.3	0
1969-05-22	0.8	2	0.5	0	12.2	6	4.5	3.1	5.3	1.6	0	1	2.6	1.6	0.9	0	0	1	0	0	0	0	0	1	2.6	1.6
1969-05-23	4.8	4.2	0.1	2.7	4.6	2.7	1.9	0.3	0.8	1.4	1.6	0.4	0.1	1.4	0.1	0	1.6	0.4	0	0	0	0	1.6	0.4	0.1	1.4
1969-05-24	0.4	0.6	0	0.9	5.2	1.7	1.5	0.7	0.1	0	0	0	0	0	5.7	0	0	0	0	0	0	0	0	0	0	0
1969-05-25	3.8	4.2	1.5	2	2.3	0	3.5	0	0.3	0.5	0	0	1.7	0.5	0	0	0	0	0	0	0	0	0	0	1.7	0.5
1969-05-26	1.3	2.8	1.8	1.6	2.6	5.1	1.2	3.6	5.8	0.2	0.3	2	0	0.2	0	0.1	0.3	2	0	0	0	0	0.3	2	0	0.2
1969-05-27	0	8.9	2.3	0.2	0.6	0	4.9	3.6	5	11.5	0	0.3	3.5	11.5	0.1	1.4	0	0.3	0	0	0	0	0	0.3	3.5	11.5
1969-05-28	0.3	1.5	0	6.3	0.6	0	0.3	0	0	0.4	0	1.6	0	0.4	0	0	0	1.6	0	0	0	0	0	1.6	0	0.4
1969-05-29	3.1	9.5	9.5	0	9.5	1.6	13	3.5	13.1	3.7	6.3	9.4	3.2	3.7	1	6.9	6.3	9.4	4.9	1.2	1.2	1.3	6.3	9.4	3.2	3.7
1969-05-30	0	0	0	0	0	0	0.1	0.4	0.1	0	0	0	0	0	0	0	0	0	0	0	0	0	0	0	0	0
1969-05-31	0	0	0	0	0	0	0	0	0	0	0	0	0	0	0	0	0	0	0	0	0	0	0	0	0	0
1969-06-01	9.5	2.8	0	0	0	0	0	0	0.4	0	0	0	0	0	0	0	0	0	0	0	0	0	0	0	0	0
1969-06-02	0	1.6	2	0	2.1	0	0	0.7	7.8	4.6	0.3	0.5	0	4.6	0	1.6	0.3	0.5	0	0	0	0	0.3	0.5	0	4.6
1969-06-03	9.7	0.3	0	2.3	0.1	0	0	0.1	3.7	0	0	0	0.4	0	0	0	0	0	0	0	0	0	0	0	0.4	0
1969-06-04	16.3	10.5	6.2	4.5	7.8	3.1	4.3	4	4.2	5	1.1	7.2	9.8	5	1	0	1.1	7.2	0.8	0	0	0	1.1	7.2	9.8	5
1969-06-05	0.4	11.3	10.2	0.4	6.4	16.4	10.4	12.4	6	5.9	4.5	5.8	9.1	5.9	23.2	5.1	4.5	5.8	13.4	8.2	7.8	8.2	4.5	5.8	9.1	5.9
1969-06-06	0	0	0	0	0.1	0	0	0.2	0	0	0	0	0.1	0	0.1	0	0	0	0.1	0	0	0	0	0	0.1	0
1969-06-07	1.2	0.1	0	1.5	0.3	0	0	0	0	0	0	0	0	0	0	0	0	0	0	0	0	0	0	0	0	0
1969-06-08	2.2	1.7	8.3	11.3	0.8	1.7	0	3.1	0	3.2	1.2	8	12.1	3.2	2.2	9.2	1.2	8	0	0	0	0	1.2	8	12.1	3.2
1969-06-09	3.9	6.9	1.2	0.3	5.9	10.6	14.6	11.8	12.8	10	8.8	15.8	0.9	10	10.1	4.9	8.8	15.8	4.1	1.2	0	0.2	8.8	15.8	0.9	10
1969-06-10	0.5	8.7	0	0.2	12.8	5.1	9.1	4.4	10.4	4.2	0	4.3	2	4.2	0	0	0	4.3	0	0	0	0	0	4.3	2	4.2
1969-06-11	4.4	7	0.2	1.1	9.3	4.5	1.3	0	1.6	0	0	0	1.7	0	0	0	0	0	0	0	0	0	0	0	1.7	0
1969-06-12	2.3	5.8	0	6.2	4.5	5.3	2.2	0	0	11	0	12.3	0	11	0	0	0	12.3	0	0	0	0	0	12.3	0	11
1969-06-13	0	3	0	0	0.7	0	0.1	0	0	0	0	0	0	0	0	0	0	0	0	0	0	0	0	0	0	0
1969-06-14	1.6	0	0.3	1.4	0	0	0	0	0	0	0	0	1.1	0	0	0	0	0	0	0	0	0	0	0	1.1	0
1969-06-15	2	12.4	2.1	2	2.8	0.4	1.7	2.1	4.3	18.3	4.7	12.3	1.9	18.3	3.1	1	4.7	12.3	0	0.2	0	0	4.7	12.3	1.9	18.3
1969-06-16	0	0	0	0	0	0	1.2	0.2	0.2	0	5	0	4.9	0	0	0.2	5	0	0	0	0	0	5	0	4.9	0
1969-06-17	0.4	0	0.2	0	0	3.4	0.1	4.7	1.3	3.3	2.6	1.3	1	3.3	0.8	0	2.6	1.3	0	0	0	0	2.6	1.3	1	3.3
1969-06-18	5.4	2.2	2.7	0.9	3.5	0.6	3.5	3.1	2.8	6.2	5.7	3	2.1	6.2	11.2	2.9	5.7	3	0	2.4	0	0.5	5.7	3	2.1	6.2
1969-06-19	1.8	0	3	0	1.7	4.7	0.6	1	1.6	0.2	3.9	0.3	0	0.2	2.2	7.3	3.9	0.3	0.6	0.9	0	3.9	3.9	0.3	0	0.2
1969-06-20	0	0	0	0	0	0	0	0	0.4	0	0	0	0	0	2.2	0	0	0	0	0	0.2	0	0	0	0	0
1969-06-21	1.5	0.3	0	4.8	6.5	0	0	0	0	1.5	0.3	0.4	0	1.5	2	0	0.3	0.4	0	0	0	0	0.3	0.4	0	1.5
1969-06-22	10.2	0	0	11.1	0	0	0.9	0	0.3	0.2	0	0.3	0.6	0.2	0	0	0	0.3	0	0	0	0	0	0.3	0.6	0.2
1969-06-23	6.3	5.8	2.4	7.5	1.2	1.3	14.3	8	6.9	3.2	0.7	2	2	3.2	0	1.3	0.7	2	0	2.8	0.8	2	0.7	2	2	3.2
1969-06-24	2	3.1	0.2	5	0.1	8	5.9	0.5	3.8	2.2	0	0.6	2	2.2	0	0	0	0.6	0.7	0	3	0	0	0.6	2	2.2
1969-06-25	2	10.3	2.9	0	8.6	1.9	12.1	0.2	11.8	3	1.8	3.7	9.8	3	1.3	1.7	1.8	3.7	5.1	0.4	1.9	0	1.8	3.7	9.8	3
1969-06-26	0	9.2	1.2	0	3.6	0	4.3	1.5	0.8	0	0	0	3.7	0	0.3	0.6	0	0	0	2.8	0	0	0	0	3.7	0
1969-06-27	3.3	2.6	0	6	1	1.5	0.4	0	3	0	1	0	0	0	0	0	1	0	0	0	0	0.2	1	0	0	0
1969-06-28	2.3	11.8	8.1	9.4	4.9	2.7	21.1	8.6	2.8	15.5	1.4	16.8	10.2	15.5	17.3	7.7	1.4	16.8	7.5	4.3	4.9	7.5	1.4	16.8	10.2	15.5
1969-06-29	8.8	0.6	2.6	0.1	14.2	6.8	3.5	0.2	5.3	3.6	0.7	1.5	2.9	3.6	0	0.9	0.7	1.5	0	0	0	0.7	0.7	1.5	2.9	3.6
1969-06-30	0.2	0	0.2	0	0.2	1.8	2.1	0	0	0	0.7	0	0.1	0	0.3	0	0.7	0	0.3	0.4	4.1	0.9	0.7	0	0.1	0
1969-07-01	0.6	0	0	0	2.8	1.5	5.2	0	1.3	0.2	1.5	0.3	0.5	0.2	0	0	1.5	0.3	2.4	3.8	2.6	1.7	1.5	0.3	0.5	0.2
1969-07-02	0	0	0.1	1.7	0.6	1	2.7	0.3	1.2	3.1	1.8	4.7	0	3.1	0.6	0.4	1.8	4.7	2.7	0.7	5.2	0	1.8	4.7	0	3.1
1969-07-03	3.8	0.2	0.1	4.1	1.7	0.5	1.7	0.3	0.4	7.5	1.1	0.7	0.3	7.5	0	0	1.1	0.7	0	0	0.5	0	1.1	0.7	0.3	7.5
1969-07-04	9.6	0.9	3.1	0	4.9	4.6	2.4	11.2	3.5	1	2.4	2	0.7	1	0.6	3	2.4	2	0	3	0	0	2.4	2	0.7	1
1969-07-05	4.1	0.8	0	1.4	4.8	3.3	4.6	0	0.2	1.5	0.9	1	0	1.5	5	0	0.9	1	0	0	0	0	0.9	1	0	1.5
1969-07-06	4.4	8.5	2.6	22.6	9.7	9.8	13.5	1.9	5.4	4.6	2.4	1.1	2.4	4.6	0.5	2.3	2.4	1.1	9.5	7.6	3.9	1.2	2.4	1.1	2.4	4.6
1969-07-07	3.3	2.1	2.7	1	12.2	12	20.8	5.2	4.6	0.7	0	7.4	2.6	0.7	2.4	0.1	0	7.4	0	0.1	0	0	0	7.4	2.6	0.7
1969-07-08	0	0	0.4	0.5	0.3	6	9.3	1.9	0	0	0	0	1.3	0	0	0	0	0	0	0	0	0	0	0	1.3	0
1969-07-09	4.7	3.5	3.4	1.3	0	0	0	0	0	0	0	0	1.6	0	0	0	0	0	0	0	0	0	0	0	1.6	0
1969-07-10	12.7	4	13.7	8.4	13.3	0.2	12.6	3.8	4.6	0	4.2	1.7	8.6	0	0	7.1	4.2	1.7	0.9	1.7	0	0.1	4.2	1.7	8.6	0
1969-07-11	3.9	0.8	5.6	4.6	1.2	0	1.1	0	0.2	0	0.4	0	3.1	0	1.3	5.9	0.4	0	7.8	7.5	9.4	11.2	0.4	0	3.1	0
1969-07-12	0.8	0	1.4	1.6	0.4	0	0.6	1.8	0.4	0	1.4	2.6	0	0	0	1.2	1.4	2.6	0	0	0	0	1.4	2.6	0	0
1969-07-13	0	0	1	1.8	0.4	0.7	0	0.4	5.3	0	0.3	1.2	1.6	0	0	0.5	0.3	1.2	0.2	0	0	0	0.3	1.2	1.6	0
1969-07-14	0	0	0	0	0	0.8	0.4	2.7	0.5	0	0.3	2.5	0	0	0	0	0.3	2.5	0	0	0	0	0.3	2.5	0	0
1969-07-15	0.2	0	0.1	0	0	0.1	0	0.1	0	0	0.1	1.7	0	0	0	0	0.1	1.7	0	0	0	0	0.1	1.7	0	0
1969-07-16	3	6.2	2.3	0	0.2	13.3	6.3	2.2	1.5	2.4	0.4	4.4	5.7	2.4	16	3.7	0.4	4.4	0.2	0.2	0.6	3.9	0.4	4.4	5.7	2.4
1969-07-17	1.2	2.4	0	0.1	0	2.1	2.9	6.6	1.2	0.3	0	1.1	0	0.3	1.5	0.1	0	1.1	0	0	0	0	0	1.1	0	0.3
1969-07-18	0	0	0	0	0	0	0.4	0.1	1.1	2.2	0	0.7	0	2.2	0	0	0	0.7	0	0	0	0	0	0.7	0	2.2
1969-07-19	0	0	0	0	0	0	0.2	0.2	0	0	0	0	0	0	0	0	0	0	0	0	0	0	0	0	0	0
1969-07-20	0.9	0	0.1	0.9	0	0	0.1	0	0	0	0	0	0	0	0	0	0	0	0	0	0	0	0	0	0	0
1969-07-21	0.5	0	1.6	1.7	2.7	3.9	3.5	0	4.9	13	0.8	2.2	0.4	13	0.1	0.2	0.8	2.2	5.3	0.3	0	0	0.8	2.2	0.4	13
1969-07-22	1.4	5.3	0.1	0	0.9	0.7	1.4	0.6	2.4	3.3	6.2	7.2	0.2	3.3	2.4	11.5	6.2	7.2	0.3	1.9	5.6	0	6.2	7.2	0.2	3.3
1969-07-23	0.4	1.2	0.6	0	0	1.1	0.1	0.1	1.1	0.1	0.5	0.1	0	0.1	0.1	0	0.5	0.1	0	0.1	0.4	0	0.5	0.1	0	0.1
1969-07-24	1.7	0	0	0	0	38.4	0	0.2	0	0	0	0	0	0	0	0	0	0	0	0	0	0.4	0	0	0	0
1969-07-25	1.1	7	2.3	2.5	1.7	0.2	0	0.2	10.4	10.9	0.7	3.5	2.6	10.9	0	2.1	0.7	3.5	2.7	0.6	0	0.9	0.7	3.5	2.6	10.9
1969-07-26	23.7	0	0.2	2.2	2.3	3.4	13.5	14.2	6.4	2.5	5.5	5.2	0	2.5	8.4	1.2	5.5	5.2	25.7	3.6	19.9	2.7	5.5	5.2	0	2.5
1969-07-27	0.1	0	14.4	0	0.3	0	3	3.4	0	1.8	1.2	2.2	8.1	1.8	0	0	1.2	2.2	11.9	16.3	8	1	1.2	2.2	8.1	1.8
1969-07-28	0.9	0.2	1.5	18	0	0	0.1	0	1.4	0	0	0	33	0	0	0	0	0	0	16.5	2.1	7.6	0	0	33	0
1969-07-29	12.6	2.4	19.8	3.9	0	0	0	0.1	0.3	0	16.1	0	9	0	0	0	16.1	0	0	5.4	0	4.6	16.1	0	9	0
1969-07-30	7.1	4.8	26.7	10.5	0.2	0	14.1	1.7	30.8	0.5	7.4	0	11.5	0.5	2.6	0.8	7.4	0	31.1	12.2	7.1	24.5	7.4	0	11.5	0.5
1969-07-31	3	3.2	3	14.3	11	9.3	0.7	1.6	17.5	27.4	6.7	9.1	4.8	27.4	9.2	1.4	6.7	9.1	1.5	1	1.4	0.9	6.7	9.1	4.8	27.4
1969-08-01	16.7	12.3	16	4.8	4.5	3.8	0.3	0	15	0.2	0.5	0	3.7	0.2	0	0.1	0.5	0	0	0	0	0	0.5	0	3.7	0.2
1969-08-02	1.1	3.1	10.4	0.3	31.3	4.9	12.1	4.3	6.4	8.8	5.8	10	13.8	8.8	0.5	13	5.8	10	4	1.5	0	0.2	5.8	10	13.8	8.8
1969-08-03	0.4	0	2.2	2.1	0.2	3.6	1.1	0.1	1.2	0.2	13.5	0.7	0.2	0.2	3	6.4	13.5	0.7	7.5	2.9	0	0	13.5	0.7	0.2	0.2
1969-08-04	0.1	2	0	0	0	0	0	0.2	0	0	0	0	0	0	0	0	0	0	0	0	0	0	0	0	0	0
1969-08-05	3.2	1.6	0	6.8	0	0	0	0	0	0	0	0	6.7	0	0	0	0	0	0	0	0	0	0	0	6.7	0
1969-08-06	9.8	13.1	11.8	15.4	7.6	0	13.2	1.1	10.9	2.1	0	7.8	2.8	2.1	0	0	0	7.8	0	0	0	0	0	7.8	2.8	2.1
1969-08-07	0	2.2	13.5	0.1	4.8	1.2	16.1	21.7	15.7	6.2	3.8	12.4	6.8	6.2	6.9	17.2	3.8	12.4	24.2	12.7	16.3	7.9	3.8	12.4	6.8	6.2
1969-08-08	0.2	0	0	0	0.2	6	0.1	0.8	0	0.3	0	0.1	0	0.3	3.2	0.1	0	0.1	7.7	3.7	6.3	0.1	0	0.1	0	0.3
1969-08-09	0	0	0	0	0	0	0	0	0	0	0	0	0	0	0	0	0	0	0	0	0	0	0	0	0	0
1969-08-10	0.2	0	0	0	0	0	0	0	0	0	0	0	0	0	0	0	0	0	0	0	0	0	0	0	0	0
1969-08-11	0.3	0	0	1	0.8	0	0.1	0.1	0.8	3.8	0	0	0	3.8	0	0	0	0	0	0	0	0	0	0	0	3.8
1969-08-12	15.6	0.4	11.6	13	0	0	0	0	0	0	0	0	4.7	0	0	0	0	0	0	0	0	0	0	0	4.7	0
1969-08-13	0	4.2	1.1	1.1	20.4	0.1	5.8	3.9	1.7	0	0	2.5	8.4	0	0	0	0	2.5	0	0	0	0	0	2.5	8.4	0
1969-08-14	0.3	6.7	0	0	3.5	2.8	3.7	0.6	0	8.7	3.3	9.1	0	8.7	9.5	0	3.3	9.1	0	0	0.1	0	3.3	9.1	0	8.7
1969-08-15	0.2	0	0	0	2.1	1.5	0	1.9	0.7	3.9	0	3.7	0.1	3.9	1.8	0	0	3.7	0.2	0.3	0	0	0	3.7	0.1	3.9
1969-08-16	0	2.4	0	0	0	36.9	0	0	6.2	0	0	0	0	0	0	0	0	0	0	0	0	0	0	0	0	0
1969-08-17	0.4	6.4	0	0.4	0.5	0	3.8	0.5	0.2	6.6	0	0	0	6.6	0	0	0	0	0	0	0	0	0	0	0	6.6
1969-08-18	0.8	1.6	1.1	3.1	0.9	1.3	2.6	4.9	7.4	9.7	0.3	9	3.6	9.7	0	0	0.3	9	0	0	6.8	7.5	0.3	9	3.6	9.7
1969-08-19	15.1	4.1	1.7	1.8	2.8	0.7	1.4	5.6	2.3	0	0	4.9	1.2	0	0.2	0	0	4.9	0	0	0	0	0	4.9	1.2	0
1969-08-20	8.6	10	1.6	1	4.6	0.1	18.1	0.6	15	2.1	0	2.3	2.4	2.1	0	0	0	2.3	0.1	0	0	0.3	0	2.3	2.4	2.1
1969-08-21	11.3	1.6	37.8	2.4	6.5	7.6	11	15.2	10.3	11.4	9.5	8	7.7	11.4	11.2	10.8	9.5	8	5.8	4	1.9	16.1	9.5	8	7.7	11.4
1969-08-22	0	0	0	0	3.1	11	6.2	2.9	0	0	0	0	0	0	0.3	0	0	0	0.6	0	0	0	0	0	0	0
1969-08-23	3.5	0.8	0	0	2.1	9.8	2.2	0	0.6	0.2	0.1	0	0	0.2	0	0	0.1	0	0	0	0	0	0.1	0	0	0.2
1969-08-24	0.8	0	0.4	0	2.6	0	0.7	0.1	2.4	3.1	5.3	0.5	0.2	3.1	0	0	5.3	0.5	4.8	2.5	0	0	5.3	0.5	0.2	3.1
1969-08-25	4.2	0.1	0	0.7	0	0	0.2	1	0.4	1.5	3.5	0.2	0.2	1.5	9.2	0.2	3.5	0.2	8.4	1.6	1.8	0.7	3.5	0.2	0.2	1.5
1969-08-26	0.1	5.1	3.6	0	3.1	5.9	9.5	1.9	4.2	10	6.5	3.2	6.8	10	11.8	8.8	6.5	3.2	17.8	12.8	9.6	5.7	6.5	3.2	6.8	10
1969-08-27	2.8	0	0	0	0	0.8	0.2	0.2	0.2	0	0	0	0.1	0	0	0	0	0	0	0	0	0	0	0	0.1	0
1969-08-28	1.4	1.2	0	5	0	0	0	0	0	0	0	0	0.2	0	0	0	0	0	0	0	0	0	0	0	0.2	0
1969-08-29	7	3.5	1.4	7.6	3.3	0	0.4	0.6	1.7	0	7.9	0	1.4	0	0	0	7.9	0	0	0	0	0	7.9	0	1.4	0
1969-08-30	4.9	0.8	2	0	5.4	0.1	8.1	0.8	6.2	1.5	0.2	1.6	1.6	1.5	1.4	3.5	0.2	1.6	0	0	0	0.3	0.2	1.6	1.6	1.5
1969-08-31	0.2	0	0	0	0.4	0	0	0	0	0	0	0.1	0	0	0	0	0	0.1	0	0	0	0	0	0.1	0	0
1969-09-01	4.1	0	0.9	5.5	4.5	0	1.2	0	4.2	0	2.5	0.5	1	0	0	0	2.5	0.5	0.1	0.4	0.2	0.5	2.5	0.5	1	0
1969-09-02	3.4	4	0	7.6	16.3	3.3	5.7	7.6	0.3	4.8	2.2	4.8	3.5	4.8	5.8	0	2.2	4.8	9.9	0.4	0.8	0	2.2	4.8	3.5	4.8
1969-09-03	6.9	3.8	13.6	1.1	5.8	0.9	2.3	19.1	11	7.5	4.3	4	14.5	7.5	8.8	4	4.3	4	9.7	15.9	16.5	4.7	4.3	4	14.5	7.5
1969-09-04	1.9	11.3	0.5	2.6	3.1	18.3	12.9	7.1	9.1	7.4	1.5	0	0.9	7.4	4.6	0	1.5	0	2.6	3.2	2.7	0	1.5	0	0.9	7.4
1969-09-05	3	7.6	14.1	5.2	4.5	8.1	5.4	8.8	8.9	14.8	9.6	8.9	9	14.8	13.9	5.8	9.6	8.9	17.3	15.7	13	13.8	9.6	8.9	9	14.8
1969-09-06	1.1	1.1	0	0.1	0	0	0	0.2	0	0	0	0	0	0	0	0	0	0	0.1	0	0	0	0	0	0	0
1969-09-07	0.1	8.4	0	0	9	0	0.7	0.1	3	1	0	3.5	0	1	0	0	0	3.5	0	0	0	0	0	3.5	0	1
1969-09-08	7.8	3.2	0.1	2.9	2.4	0	1	4.1	0.6	14.1	0	9.1	7	14.1	13	0	0	9.1	0	0.2	0.3	0	0	9.1	7	14.1
1969-09-09	5.3	3.3	0	0	11.3	7.9	12	6	7	0	0.3	2.7	0	0	3.9	0	0.3	2.7	0	0	0	0	0.3	2.7	0	0
1969-09-10	7.7	2.8	2.2	6.6	5.4	10.7	4.1	2	2.2	0.9	0.2	0.8	0.6	0.9	0.3	0	0.2	0.8	0	0	0	0	0.2	0.8	0.6	0.9
1969-09-11	2.2	9.3	0	5.2	2	10.1	1.3	0.2	3.6	10.1	0	16.9	2.2	10.1	0	0.2	0	16.9	0	0	0	0	0	16.9	2.2	10.1
1969-09-12	4	4.2	18.6	3.8	5	9.1	18.3	16	14.4	6.5	8.1	9.6	3.8	6.5	2.3	2.8	8.1	9.6	9.5	8	10.8	7	8.1	9.6	3.8	6.5
1969-09-13	7.9	1.9	2.3	0.5	8.8	14.9	19.7	20.3	12.7	36	8.4	8.1	1.9	36	22.1	9.3	8.4	8.1	12.1	8	8.8	9.8	8.4	8.1	1.9	36
1969-09-14	0.2	14.4	0.2	0	8.1	15	13.5	4	10.7	3.2	1.3	2.2	0	3.2	1	1.2	1.3	2.2	0.2	1.7	0	2.2	1.3	2.2	0	3.2
1969-09-15	0.9	2.5	0	1	8.9	2.9	2.9	4.4	2.6	0.5	1.6	2.2	0.1	0.5	0.2	0.8	1.6	2.2	0	0	0	0	1.6	2.2	0.1	0.5
1969-09-16	0.8	0.6	0	0	3	0.9	0.3	0.9	1.9	0.2	0.4	0.5	0	0.2	0.3	0	0.4	0.5	5.7	0.4	0.6	0.8	0.4	0.5	0	0.2
1969-09-17	0	0	0	0	9.6	5.2	6	0	0.1	0	0	0	0	0	4.7	0	0	0	0.7	0	1.8	0.3	0	0	0	0
1969-09-18	1	8.8	5	5.6	9.3	9.5	10.2	3.5	10	7.9	1	7.6	1.3	7.9	9.1	0.5	1	7.6	0	0.6	0.1	0	1	7.6	1.3	7.9
1969-09-19	0.2	1.2	6.2	0	7.4	11.7	21.3	4.3	5.7	7	6.1	5.8	1.7	7	1.1	8.3	6.1	5.8	6.4	10.5	5	9.8	6.1	5.8	1.7	7
1969-09-20	0	0	0	0	0	0	0	0.1	2.3	0	0.4	0	0	0	0	0.1	0.4	0	0	0.2	0.7	0.2	0.4	0	0	0
1969-09-21	1.7	0.1	0	0	5.6	1.1	0.3	0.1	4.3	0	0	0.3	0	0	0	0.1	0	0.3	0.1	0.1	0	0	0	0.3	0	0
1969-09-22	0	0.2	0	0	7	2.2	1.5	0.1	3.3	0	0	0	0	0	0	0	0	0	0.9	0	0.3	0	0	0	0	0
1969-09-23	0.1	0	0	0	0	0	0.2	0.2	0	0	0	0.2	0	0	0	0	0	0.2	0.1	0	0	0	0	0.2	0	0
1969-09-24	0.1	0	0	0	0	0.1	0.1	0.2	0	0	0	0.1	0	0	0	0	0	0.1	0	0	0	0	0	0.1	0	0
1969-09-25	0	0.3	0	0.9	0.4	9.8	1.5	1.3	0.5	2.3	0.7	1.4	0	2.3	0.1	0.7	0.7	1.4	5.5	1.9	0.4	0.1	0.7	1.4	0	2.3
1969-09-26	0.1	0	0	0	0	2.1	0.9	0.2	0	0	0	0.1	0	0	6.1	0	0	0.1	1.3	0.1	0.3	0.3	0	0.1	0	0
1969-09-27	0	0.4	0	0.5	2.6	0	1.1	2.2	2.5	7.9	0	7.7	0	7.9	2	0	0	7.7	0	0	0	0	0	7.7	0	7.9
1969-09-28	2.1	0.8	2.4	1.1	6.2	20.4	2.8	3.3	0	0	0	0.1	0	0	5.9	0	0	0.1	0	0	0	0	0	0.1	0	0
1969-09-29	8.1	4.8	1.1	5.6	0.7	1	3.1	0.9	2.7	3.1	12.5	1.2	2.6	3.1	1.1	10.4	12.5	1.2	3	7.4	1	11.6	12.5	1.2	2.6	3.1
1969-09-30	2.9	1.6	0	4.9	1.3	2.6	7.2	14.4	7.9	4.2	6.2	4.2	0	4.2	8.9	9	6.2	4.2	10.9	7.6	4.9	1.3	6.2	4.2	0	4.2
1969-10-01	0.2	1.3	0	3.9	4.2	13.2	8.1	1	3.7	1.5	5.2	3.1	5.1	1.5	3	1	5.2	3.1	8	2.7	7.6	1.9	5.2	3.1	5.1	1.5
1969-10-02	3.5	2.8	4.6	0.2	0	1.3	0.1	8.8	2.1	10.7	6.9	10.8	7.6	10.7	17.8	4	6.9	10.8	13.1	7.3	7.8	12	6.9	10.8	7.6	10.7
1969-10-03	0	2.8	2.7	0	0	1.1	1.5	14	5.9	4.9	4	19.2	2	4.9	16.5	1.4	4	19.2	5.2	5.7	7.6	3	4	19.2	2	4.9
1969-10-04	0	0	0.2	0	0	0	0.3	0	0.1	3.1	6.3	2.9	0.7	3.1	6.1	4.5	6.3	2.9	2.9	7	0.7	0	6.3	2.9	0.7	3.1
1969-10-05	0	0	0.1	0	0	0	0	0	0	1.1	5.6	0.3	0	1.1	1.3	1	5.6	0.3	1	1.3	0.1	0	5.6	0.3	0	1.1
1969-10-06	0	0	0	0	0	0	3.7	2	0.5	2.5	0	0.8	0	2.5	2.1	0	0	0.8	0	0	0	0	0	0.8	0	2.5
1969-10-07	0	0	0	0	5.8	1.7	3.2	5	1	0	0	0	0	0	0	0	0	0	0	0	0	0	0	0	0	0
1969-10-08	0.4	0	0	0	4.6	2.5	7.5	7.4	7.4	0	0	0.6	0	0	0	0	0	0.6	0	0	0	0	0	0.6	0	0
1969-10-09	0.4	0	0	0	5	0	2.1	0.4	0.4	0	0	0	0	0	0	0	0	0	0	0	0	0	0	0	0	0
1969-10-10	0	0	0	0	0.5	0.5	0.1	0.3	0	0	0	0	0	0	0	0	0	0	0	0	0	0	0	0	0	0
1969-10-11	0	0	0	0	0.6	4.4	0.7	0	0.2	0	0	0	0	0	0.1	0	0	0	0.1	0	0	0	0	0	0	0
1969-10-12	0	0	0	0	0	0	0	0.3	0	0	0	0	0	0	0	0	0	0	0.1	0	0	0	0	0	0	0
1969-10-13	0.2	0.9	0	1.3	4	1	5.3	1.7	3.1	0.2	5.7	0.2	0	0.2	1.4	0	5.7	0.2	0	0	0	0	5.7	0.2	0	0.2
1969-10-14	2.8	1.9	0	0.1	3.6	10.9	8.5	9.4	6.9	0	0	0	0	0	1.4	0	0	0	0	0	0	0	0	0	0	0
1969-10-15	1.2	8.5	0	0	1.5	3.7	1.7	0.1	7.7	6.6	0	2.2	0	6.6	0	0	0	2.2	0	0	0	0	0	2.2	0	6.6
1969-10-16	0.9	0.1	2.2	0	0.1	0	0	11.6	5.3	5.6	4.8	11.1	0	5.6	4.5	1.3	4.8	11.1	2.1	3	1	3.1	4.8	11.1	0	5.6
1969-10-17	0.4	0.6	0.4	0	1.4	1	1.6	9.3	8.2	2.5	2.1	4.2	0	2.5	11.8	3.7	2.1	4.2	16.1	6.8	5.2	5.6	2.1	4.2	0	2.5
1969-10-18	0	0	0	0	0	0	0	0	0.1	0	0.1	0	0	0	0	0	0.1	0	0.3	0.3	0	0.1	0.1	0	0	0
1969-10-19	0	0	0	0	0	0	0	0	0	0	0.1	0	0	0	0	0	0.1	0	0.1	0.2	0	0	0.1	0	0	0
1969-10-20	0	0	0	0	0	0	0	0	0	0	0	0	0	0	0	0	0	0	0.2	0	0	0	0	0	0	0
1969-10-21	0	0	0	0	0	0	0	0	0	0	0	0	0	0	0	0	0	0	0.1	0	0	0	0	0	0	0
1969-10-22	0	2.2	0	0	0	0.8	0.2	0	0	0	0	0	0	0	0	0	0	0	0	0	0	0	0	0	0	0
1969-10-23	0.2	2.1	0	0	0.3	0	0	0.8	6.4	0.2	0	1	0	0.2	0	0	0	1	0	0	0	0	0	1	0	0.2
1969-10-24	4	0	2.2	2.9	2.2	0	15.7	7.1	0.5	0.4	4.9	0.3	0.4	0.4	0	10	4.9	0.3	5.2	8.5	0	0	4.9	0.3	0.4	0.4
1969-10-25	1.5	0.8	1.5	2.3	1.9	4.3	2.9	0.7	4	0.7	0.6	0.2	3.2	0.7	0	2.2	0.6	0.2	0.3	1.9	0	0.4	0.6	0.2	3.2	0.7
1969-10-26	6.1	5.7	6.1	0.3	3.8	0.2	9.3	10.7	8.9	8.1	4.4	3.6	2.7	8.1	4.9	7.2	4.4	3.6	3.4	4.6	1.5	0	4.4	3.6	2.7	8.1
1969-10-27	4.4	2.4	4.1	2.8	4.2	0.3	13.7	1.7	5.8	4.2	4.1	2.7	9.1	4.2	3.7	2.1	4.1	2.7	1.3	2.5	1.1	3.7	4.1	2.7	9.1	4.2
1969-10-28	4.2	2.1	3.8	1.4	0.1	2.4	3.8	2.9	3.6	5.4	1.5	9.1	3.1	5.4	7.1	5.1	1.5	9.1	0.7	6	3.2	5.8	1.5	9.1	3.1	5.4
1969-10-29	0	0	0	0	0.9	11.4	4.1	0.3	0.2	0.1	0	0	0	0.1	0	0	0	0	0	0	0	0.3	0	0	0	0.1
1969-10-30	0	0	0	0	0	0	0	0	0	0	0	0	0	0	0.1	0	0	0	0.2	0	0	0	0	0	0	0
1969-10-31	0	0	0	0	0	0	0	0.1	0	0	0	0	0	0	0	0	0	0	0.2	0.1	0	0	0	0	0	0
1969-11-01	0	0	0	0	0	0	0	0.1	0	0	0	0	0	0	0	0	0	0	0.2	0	0	0	0	0	0	0
1969-11-02	0.3	0	0	0.5	0	0	0	0	0	0	0	0	0	0	0	0	0	0	0	0	0	0	0	0	0	0
1969-11-03	0	0.2	0.1	0	0	3	1.8	0.6	0.3	0.5	0	0.8	0	0.5	1.6	0	0	0.8	0	0	0	0	0	0.8	0	0.5
1969-11-04	0	0	0	0	0	0	0.1	0	0	0	0	0	0	0	0	0	0	0	0.1	0	0	0	0	0	0	0
1969-11-05	0	0	0	0	0	0	0	0	0	0	0	0	0	0	0	0	0	0	0	0	0	0	0	0	0	0
1969-11-06	0	0	0	0	0	0	0	0	0	0	0	0	0	0	0	0	0	0	0	0	0	0	0	0	0	0
1969-11-07	0	0	0	0	0	0	0	0	0	0	0	0	0	0	0	0	0	0	0.1	0.1	0	0	0	0	0	0
1969-11-08	0	0	0	0	0	0	0	0	0	0	0	0	0	0	0	0	0	0	0	0	0	0	0	0	0	0
1969-11-09	0	0	0	0	0	0	0	0	0	0	0	0	0	0	0.2	0	0	0	0	0	0	0	0	0	0	0
1969-11-10	0	0	0	0	0	0	0	0	0	0	0	0	0	0	0	0	0	0	0	0	0	0	0	0	0	0
1969-11-11	0	0	0	0	0	0	0	0	0	0	0.3	0	0	0	0	0	0.3	0	0	0.6	0	0	0.3	0	0	0
1969-11-12	0	0	0	0	0	0	0	0	0	0	0	0	0	0	0	0	0	0	0	0	0	0	0	0	0	0
1969-11-13	0.2	1.6	4.8	0	0	0	0	0	2.4	0.3	3.2	0.1	1.9	0.3	0.6	7.5	3.2	0.1	10.8	10.9	8.4	3.8	3.2	0.1	1.9	0.3
1969-11-14	0.4	0	0.2	2.4	0	0	0	0	0	0.2	0	0	0.3	0.2	0	0	0	0	0	0	0	0	0	0	0.3	0.2
1969-11-15	5.8	0	0.1	1	0	0	0	0	0	3.6	3.3	0.5	0.1	3.6	0	0.2	3.3	0.5	0.6	0	0	0.1	3.3	0.5	0.1	3.6
1969-11-16	0.1	0.2	0.4	0.7	0	0	0	0	0	0.9	0.4	1.2	0.7	0.9	0	0.1	0.4	1.2	0	0	0	0	0.4	1.2	0.7	0.9
1969-11-17	0.9	0	0	0	0	1	0	0	0	0	0	0	0	0	0	0	0	0	0	0	0	0	0	0	0	0
1969-11-18	1	0.1	0	0	0	0	0	0	0	0	0	0.2	0	0	0	0	0	0.2	0	0	0	0	0	0.2	0	0
1969-11-19	0	0	0	0.1	0	0	0.3	0	0	0	0	0	0	0	0	0	0	0	0	0	0	0	0	0	0	0
1969-11-20	0	0	0	0	0	0	0	0	0	0	0	0	0	0	0	0	0	0	0	0	0	0	0	0	0	0
1969-11-21	0	0	0	0	0	0	0	0	0	0	0	0	0	0	0	0	0	0	0	0	0	0	0	0	0	0
1969-11-22	0	0	0	0	0	0	0	0	0	0	0	0	0	0	0	0	0	0	0	0	0	0	0	0	0	0
1969-11-23	0	0	0	0	0	0	0	0	0	0	0	0	0	0	0	0	0	0	0	0	0	0	0	0	0	0
1969-11-24	0	0	0	0	0	0	0	0	0	0	0	0	0	0	0	0	0	0	0	0	0	0	0	0	0	0
1969-11-25	0	0	0	0	0	0	0	0.2	0	0	1.3	0	0	0	0.6	0.1	1.3	0	0	0	0	0	1.3	0	0	0
1969-11-26	0	0	0	0	0	0.6	0	0	0	0	0	0	0	0	0	0	0	0	0	0	0	0	0	0	0	0
1969-11-27	0	0	0	0	0	0	0	0	0	0	0	0	0	0	0	0	0	0	0	0	0	0	0	0	0	0
1969-11-28	0	0	0	0	0	0	0	0	0	0	0	0	0	0	0	0	0	0	0	0	0	0	0	0	0	0
1969-11-29	0	0.7	0	0	0	0	0	0	0.5	0.1	0	0.6	0	0.1	0	0	0	0.6	0	0	0	0	0	0.6	0	0.1
1969-11-30	5.4	1.1	0	0	0	0	0	0	0	2	3.3	0.5	0	2	4.7	0.4	3.3	0.5	0	0	0	0	3.3	0.5	0	2
1969-12-01	0	0.1	0	0	0	0	0.6	1.3	0	0	0.3	0	0	0	5.3	0	0.3	0	0.7	0	0	0	0.3	0	0	0
1969-12-02	0	0	0	0	0	0.2	0	0	0	0	0	0	0	0	0	0	0	0	0	0	0	0	0	0	0	0
1969-12-03	0	0	0	0	0	0	0	0	0	0	0	0	0	0	0.1	0	0	0	1.2	0.2	0.5	0	0	0	0	0
1969-12-04	0	0	0	0	0	0	0	0	0	0	0	0	0	0	0	0	0	0	0.2	0	0.2	0	0	0	0	0
1969-12-05	0	0	0	0	0	0	0	0	0	0	0	0	0	0	0	0	0	0	0.6	0	0	0	0	0	0	0
1969-12-06	0.8	0	0	0.9	0	0	0	0	0	0	0	0	0	0	0	0	0	0	0	0	0	0	0	0	0	0
1969-12-07	0	0.3	0	0	0	0	0	0	0	0	0	0	0	0	0	0	0	0	0	0	0	0	0	0	0	0
1969-12-08	0	0.9	0	0	0	0	0	0	0	0	0	0	0	0	0	0	0	0	0.3	0.3	0.1	0	0	0	0	0
1969-12-09	0	0.1	0	0.1	0	0	0	0.1	3.9	1	0	1	0	1	0	0	0	1	0	0.1	0	0	0	1	0	1
1969-12-10	0	0	0.8	0.7	0.1	0	0.7	0.1	0.2	0.5	1.6	1.9	0.4	0.5	0.2	0.3	1.6	1.9	1.9	0.8	0.9	0	1.6	1.9	0.4	0.5
1969-12-11	0.2	0	0	0	0	0	0	0	0	0	0	0	0	0	0	0	0	0	0	0	0	0	0	0	0	0
1969-12-12	0	0	0	0.5	0	0	0	0	0	0	0.1	0	0	0	0.4	0	0.1	0	0.1	0	0	0	0.1	0	0	0
1969-12-13	0.1	0	0	0	0	0	0	0	0	0	0	0	0	0	0	0	0	0	0	0.3	0.4	0	0	0	0	0
1969-12-14	0.2	0	0	0	1.8	0	1.5	0.7	0.8	0	0	0	0	0	0	0	0	0	0	0	0	0	0	0	0	0
1969-12-15	0	0	0	0	0	0.1	0.5	0	0	0	0	0	0	0	0	0	0	0	0	0	0	0	0	0	0	0
1969-12-16	0.2	0	1.3	0.9	0	0	0	0	0	0	0	0	0.6	0	0	0	0	0	0	0	0	0	0	0	0.6	0
1969-12-17	0	0	0.8	0	0	0	0	0	0	0	0.3	0	0.5	0	0	0.3	0.3	0	0.8	0	0	0.3	0.3	0	0.5	0
1969-12-18	0.1	0	0	0.1	0	0	0	0	0	0	0.2	0	0	0	0	0.1	0.2	0	0.5	0.4	0.4	0.4	0.2	0	0	0
1969-12-19	0	0.9	0	0.2	0.2	2.7	0.6	0.3	0.2	0	0	0	0	0	0	0	0	0	0.1	0	0	0	0	0	0	0
1969-12-20	0	0	0	0	0	0	0.2	0.5	0	2	0	0.9	0	2	0.1	0	0	0.9	0	0	0	0	0	0.9	0	2
1969-12-21	0	0	0	0	0.1	0	0	0.3	0.9	0	0	0.1	0	0	0	0	0	0.1	0	0	0	0	0	0.1	0	0
1969-12-22	0	0	0	0	0	0	0	0.1	0	0	0	0	0	0	0	0	0	0	0	0	0	0	0	0	0	0
1969-12-23	1	2.4	0	0.4	0.1	0.3	1.1	0.1	1.2	0.2	0	0	0	0.2	0	0	0	0	0	0	0	0	0	0	0	0.2
1969-12-24	0.4	0	0	0	0.2	0.5	1	0	0.2	0	0	0	0	0	0	0	0	0	0	0	0	0	0	0	0	0
1969-12-25	0	0	0	0	0	0	0	0	0	0	0	0	0	0	0	0	0	0	0	0	0	0	0	0	0	0
1969-12-26	0.4	0	0	1	0	0	0	0	0	0	0	0	0	0	0	0	0	0	0	0	0	0	0	0	0	0
1969-12-27	0	0	1.3	0	0	0.2	0	0.1	0	0	0	0.4	1.8	0	0	0.9	0	0.4	0	0	0	0	0	0.4	1.8	0
1969-12-28	0	0	0	0	0	0	0	0	0	0	0	0	0	0	0	0	0	0	0	0	0	0	0	0	0	0
1969-12-29	0	0	0	0.7	0	0	0	0	0	0.4	0	0.4	0	0.4	0	0	0	0.4	0	0	0	0	0	0.4	0	0.4
1969-12-30	1.8	0.3	0.2	0.4	0	0	0	0	0	0	0	0	0	0	0	0	0	0	0	0	0.1	0	0	0	0	0
1969-12-31	0.2	0	0.2	0	0	0.2	0.3	0	0	0.1	0.1	0	0	0.1	0.9	0	0.1	0	0	0	1	0.3	0.1	0	0	0.1
1970-01-01	0	0	0	0	0	0	0	0	0	0	0	0	0	0	0	0	0	0	0	0	0	0	0	0	0	0
1970-01-02	0	0.1	0	0	0	0	0	0	0	0.2	0	0.2	0	0.2	0	0	0	0.2	0	0	0	0	0	0.2	0	0.2
1970-01-03	0.9	1	1.4	0.9	0	0	0.1	0.3	0	1.1	0.3	0.5	0	1.1	0.7	1.1	0.3	0.5	1	0.1	0	0	0.3	0.5	0	1.1
1970-01-04	0	0	0	0	0	0	0	0	0	0	0	0	0	0	0	0	0	0	0	0	0	0	0	0	0	0
1970-01-05	0.2	0.2	0	0.1	0	0	0	0.4	0	0.1	0	0	0	0.1	0	0	0	0	0	0	0	0	0	0	0	0.1
1970-01-06	0	0	0	0	0	0	0	0	0	0	0	0	0	0	0	0	0	0	0	0	0	0	0	0	0	0
1970-01-07	0	0	0	0	0	0	0	0	0	0	0	0	0	0	0	0	0	0	0	0	0	0	0	0	0	0
1970-01-08	0	0	0	0	0	0	0	0	0	0	0	0	0	0	0	0	0	0	0	0	0	0	0	0	0	0
1970-01-09	0	0	0	0	0	0	0	0	0	0	0	0	0	0	0	0	0	0	0	0	0	0	0	0	0	0
1970-01-10	0	0	0	0	0	0	0	0	0	0	0	0	0	0	0	0	0	0	0	0	0	0	0	0	0	0
1970-01-11	0	0	0	0	0	0	0	0	0	0	0	0	0	0	0	0	0	0	0	0	0	0	0	0	0	0
1970-01-12	0	0	0	0	0	0	0	0	0	0	0	0	0	0	0	0	0	0	0	0	0	0	0	0	0	0
1970-01-13	0.8	0.4	0	0.1	0.3	0.3	0.1	0	0	0	0	0	0	0	0	0	0	0	0.3	0	0	0	0	0	0	0
1970-01-14	0.3	0	0.3	0	0.2	1.3	2	0.2	0	0.1	0.7	2.1	0	0.1	0.1	0.1	0.7	2.1	0	0.1	0	0	0.7	2.1	0	0.1
1970-01-15	0	0	0	0	0	0	0	0	0	0	0	0	0	0	0	0	0	0	0	0	0	0	0	0	0	0
1970-01-16	0	0	0	0	0	0	0	0	0	0	0	0	0	0	0	0	0	0	0	0	0	0	0	0	0	0
1970-01-17	0.3	0.6	0	0	0.3	1	0.7	0	0.4	0.1	0	0	0	0.1	0	0	0	0	0	0	0	0	0	0	0	0.1
1970-01-18	0.4	0.7	0.8	0.4	1.9	1.3	0.8	0.1	0.3	0.3	0.2	0.6	0.3	0.3	0	0.2	0.2	0.6	0	0	0	0	0.2	0.6	0.3	0.3
1970-01-19	0	0	0	0	0	0	0	0	0	0	0	0	0	0	0	0	0	0	0	0	0	0	0	0	0	0
1970-01-20	1.2	1.5	0	0.2	0	0.2	0	0.4	0.2	0.6	0.3	1.9	0.1	0.6	0.2	0	0.3	1.9	3.6	0.1	1.1	0.7	0.3	1.9	0.1	0.6
1970-01-21	0	0	0	0	0	1	0	0	0	0	0	0	0	0	0.1	0	0	0	0.6	0	0	0.3	0	0	0	0
1970-01-22	0	0	0	0	0	0	0	0	0	0	0	0	0	0	0	0	0	0	0	0	0	0	0	0	0	0
1970-01-23	1.9	4.5	0	0	0.1	0	0.5	0	0	1.1	0.5	0.1	0	1.1	0	0	0.5	0.1	0.5	0	0	0	0.5	0.1	0	1.1
1970-01-24	1.4	1.4	0	0	0	1.7	0	0	1.4	0	0	0.2	0	0	0.2	0	0	0.2	0	0	0	0	0	0.2	0	0
1970-01-25	0	0	0	0	4	3.2	5.9	0.1	0.9	0	0	0	0	0	0	0	0	0	0	0	0	0	0	0	0	0
1970-01-26	0.3	0.1	0	0.1	0	4	1.7	0	0	0	0	0	0	0	0	0	0	0	0	0	0	0	0	0	0	0
1970-01-27	0	0	0	0	0	0	0	0	0	0	0	0	0	0	0	0	0	0	0	0	0	0	0	0	0	0
1970-01-28	0.1	0	0	1.2	0	0	0	0	0	0	0	0	0	0	0	0	0	0	0	0	0	0	0	0	0	0
1970-01-29	0	0	0	0.5	0	0	0	0	0	0.9	1.1	0	2.3	0.9	0.5	0.1	1.1	0	0	0	0	0	1.1	0	2.3	0.9
1970-01-30	0	0	0	2.6	0	0	0	0	0	0	0.2	0	0	0	0	0	0.2	0	0	0	0	0	0.2	0	0	0
1970-01-31	0.5	0	0	2.8	0	0	0	0	0	0	0	0	0	0	0	0	0	0	0	0	0	0	0	0	0	0
1970-02-01	1.2	2.3	0	0	1.8	0.4	1.4	1.9	1.2	0.8	0.8	1	0	0.8	1.9	0.1	0.8	1	1.1	2.9	2.7	0.6	0.8	1	0	0.8
1970-02-02	0	0	0	0	2.8	0	0.5	0.4	0.2	0	0	0	0	0	0	0	0	0	0.2	0.2	0.2	0.1	0	0	0	0
1970-02-03	0	0.1	0	0	0	0.4	0	1.3	0	0.1	0.3	0.4	0	0.1	0.4	0	0.3	0.4	2.7	2.2	0.1	0	0.3	0.4	0	0.1
1970-02-04	0	0.6	0	0.6	0	0	0	0	0	0	0	0	0	0	0	0	0	0	0	0	0	0	0	0	0	0
1970-02-05	0	0.1	0	0	0.1	0	0	0	0	0	0	0	0	0	0	0	0	0	0.2	0	0	0	0	0	0	0
1970-02-06	2.4	2.1	0.2	0.3	0.1	0	0	0	0	0.1	0.5	0	0	0.1	0.1	0.4	0.5	0	2.4	0.7	1.1	1.7	0.5	0	0	0.1
1970-02-07	0	1	0	0	0.2	1.5	0	0	0	0	0	0	0	0	0	0	0	0	0	0	0	0	0	0	0	0
1970-02-08	0	0.1	0	0.2	0	0.4	0	0.1	0	0	0	0	0	0	0	0	0	0	0	0	0	0	0	0	0	0
1970-02-09	0	0	0	0	0	0	0	0	0	0	0	0	0	0	0	0	0	0	0	0	0	0	0	0	0	0
1970-02-10	0	0	0	0	0	0	0	0	0	0	0	0	0	0	0	0	0	0	0	0	0	0	0	0	0	0
1970-02-11	0.1	0.2	0	0.5	0	0.4	0	0.1	0	0	0	0	0	0	0	0	0	0	0	0	0	0	0	0	0	0
1970-02-12	0	0	0	0	0	2.5	0.3	0	0.7	0.4	0	0.2	0	0.4	0	0	0	0.2	0	0	0	0	0	0.2	0	0.4
1970-02-13	0	0	0	0	0	0.3	1	0.4	0	0	0	0	0	0	0	0	0	0	0	0	0	0	0	0	0	0
1970-02-14	0	0	0	0	0	0	0	0	0	0	0	0	0	0	0	0	0	0	0	0	0	0	0	0	0	0
1970-02-15	0.4	0	0	0.9	0	0	0	0	0	0	0	0	0	0	0	0	0	0	0	0	0.7	0	0	0	0	0
1970-02-16	0	0	0	0	0	0	0	0	0	0	0	0	0	0	0	0	0	0	0.1	2	1.3	0	0	0	0	0
1970-02-17	0	0	0	0	0	0	0	0	0	0	0	0	0	0	0	0.1	0	0	1.1	1	0	0	0	0	0	0
1970-02-18	0	0	0	0	0	0.3	0.4	0	0	0	0.1	0	0	0	0	0	0.1	0	0	0	0	0	0.1	0	0	0
1970-02-19	0	0	0	0	0	0	0	0	0	0	0	0	0	0	0	0	0	0	0	0	0	0	0	0	0	0
1970-02-20	0	0	0	0	0	0	0	0	0	0	0	0	0	0	0	0	0	0	0	0	0	0	0	0	0	0
1970-02-21	0	0	0	0	0	0	0	0	0	0	0	0	0	0	0	0	0	0	0	0	0	0	0	0	0	0
1970-02-22	0.7	0.7	0	0	0.1	0	0	0	1.8	0	0	0	0	0	0	0	0	0	0	0	0	0	0	0	0	0
1970-02-23	0	0	0	0	0.5	0	0	0	0.1	0	0	0	0	0	0	0	0	0	0	0	0	0	0	0	0	0
1970-02-24	0	0	0	0	0	0	0	0	0	0	0	0	0	0	0	0	0	0	0	0	0	0	0	0	0	0
1970-02-25	0	0	0	0.7	0	0	0	0	0	0	0	0	0	0	0	0	0	0	0	0	0	0	0	0	0	0
1970-02-26	0	0	0	0	0	0	0	0	0	0	0	0	0	0	0	0	0	0	0	0	0	0	0	0	0	0
1970-02-27	0.7	0	0	0	0	0	0	0	0	0	0	0	0	0	0	0	0	0	0	0	0	0	0	0	0	0
1970-02-28	1.5	1.2	0	0.3	0.2	0	0	0	0	0	0	0.2	0	0	1.1	0	0	0.2	0	0	0	0	0	0.2	0	0
1970-03-01	0	0	0	0	0	0	0.6	0	0	0	0	0.1	0	0	0.6	0	0	0.1	0	0	0	0	0	0.1	0	0
1970-03-02	0	0	0	0	0	0	0	0	0	0	0	0	0	0	0	0	0	0	0	0	0	0	0	0	0	0
1970-03-03	0.8	1.5	0.1	1.3	0	4.4	0.2	1.6	0.1	1.8	3.6	6.1	0.6	1.8	5.2	1.9	3.6	6.1	1.4	6	0	0	3.6	6.1	0.6	1.8
1970-03-04	0	0	0	0	0	6.1	0	0.9	0	0	0	0	0	0	0.6	0	0	0	0	0	0	0	0	0	0	0
1970-03-05	0	0	0	0	0	0	0	0	0	0	0	0	0	0	0	0	0	0	0	0	0	0	0	0	0	0
1970-03-06	0	0	0	0	0	0	0	0	0	0	0	0	0	0	0.1	0	0	0	0	0	0	0	0	0	0	0
1970-03-07	0	0	0	0.1	0	0	0	0	0	0	0.2	0	0	0	0	0	0.2	0	0	0	0	0	0.2	0	0	0
1970-03-08	0.5	0.2	0	0.8	1.7	0.4	0.6	0.1	0.1	0	1.6	0	0	0	0.9	1.2	1.6	0	0.4	0.4	0.2	2.2	1.6	0	0	0
1970-03-09	0	0	0	0	0	0	0	0	0	0	0	0	0	0	0	0	0	0	0	0	0	0	0	0	0	0
1970-03-10	0	0	0	0	0	0.1	0	0	0	0	0	0	0	0	0	0	0	0	0	0	0	0	0	0	0	0
1970-03-11	0	0	0	0	0	1.8	0	0	0	0	0	0	0	0	0	0	0	0	0	0	0	0	0	0	0	0
1970-03-12	0	0	0	0	0	0	0	0	0	0	0	0	0	0	0	0	0	0	0	0	0	0	0	0	0	0
1970-03-13	0	0	0	0	1	0.1	0	0	0.1	0	0	0	0	0	0.2	0	0	0	0.4	0.3	0.4	0	0	0	0	0
1970-03-14	0	0	0	0	0	6.4	0	0	0.3	0	0	0	0	0	0.1	0	0	0	1.4	0.2	0.2	0	0	0	0	0
1970-03-15	0	0	0	0	0	2.9	0	0	0	0	0	0	0	0	0	0	0	0	0	0	0	0	0	0	0	0
1970-03-16	0	0	0	0	0	0.2	0	0	0	0	0	0	0	0	0	0	0	0	0	0	0	0	0	0	0	0
1970-03-17	0	0	0	0	0	0	0	0	0	0	0	0	0	0	0	0	0	0	0	0	0	0	0	0	0	0
1970-03-18	0	0	0	0	0	2.5	0.2	1.8	0.4	0.7	0	1.3	0	0.7	0	0	0	1.3	0	0	0	0	0	1.3	0	0.7
1970-03-19	0	0	0	0	0.7	0.6	0.7	0	0	0	0	0	0	0	0	0	0	0	0.7	0	1.1	0.6	0	0	0	0
1970-03-20	0.3	0.1	0	0	0.3	1.5	1.1	0.1	0	0	0	0.1	0	0	0	0	0	0.1	0	0	0	0	0	0.1	0	0
1970-03-21	0	0	0	0	0	0.1	0	0.2	0	0	0.3	0	0	0	0.1	0	0.3	0	0	0	0	0	0.3	0	0	0
1970-03-22	0	0	0	0	0	4.7	0.4	2.1	0.3	0	0	0	0	0	1.9	0	0	0	0	0	0	0	0	0	0	0
1970-03-23	0	0	0	0	0	0	0	0	0	0	0	0	0	0	0	0	0	0	0	0	0	0	0	0	0	0
1970-03-24	0	0	0	0	0	0	0	0	0	0	0	0	0	0	0	0	0	0	0	0	0	0	0	0	0	0
1970-03-25	0	0	0	0	0	0	0	0	0	0	0	0	0	0	0	0	0	0	0	0	0	0	0	0	0	0
1970-03-26	1.8	1.5	0	0.1	0	4	0.3	0	0.4	0	0.2	0	0	0	0	0.8	0.2	0	0	0	0	0	0.2	0	0	0
1970-03-27	0	0	0	0	0	0.2	1	0	0	0	0	0	0	0	0	0	0	0	0	0	0	0	0	0	0	0
1970-03-28	0.2	0	0	0.8	0	0	0	0	0	0	0	0	0	0	0	0	0	0	0	0	0	0	0	0	0	0
1970-03-29	0	0.2	0	0	0	0	0	0	0	0	0	0	0	0	0	0	0	0	0	0	0	0	0	0	0	0
1970-03-30	0	0	0	0	0.2	1.4	0.9	1.3	0.2	0	0.5	0	0	0	2.3	0	0.5	0	0	0	0	0	0.5	0	0	0
1970-03-31	0	0	1.4	0	0	0	0	0	0	0	0.4	0	0	0	0	0	0.4	0	0	0	0	0	0.4	0	0	0
1970-04-01	0	0	0	0	0	0.1	0	0	0	0	0	0	0	0	0	0	0	0	0	0	0	0	0	0	0	0
1970-04-02	0	0	0	0	0	0	0	0	0	0	0	0	0	0	0	0	0	0	0	0	0	0	0	0	0	0
1970-04-03	0	0	0	0	0	0	0	0	0	0	0	0	0	0	0	0	0	0	0	0	0	0	0	0	0	0
1970-04-04	0	0	0	0	0.4	0.1	1.1	0	0	0	0	0	0	0	0	0	0	0	0	0	0.7	0	0	0	0	0
1970-04-05	0	0	0	0	0	0	0	0	0	0	0	0	0	0	0	0	0	0	0	0.3	0	0	0	0	0	0
1970-04-06	0	0.1	0	0	0	2.6	0.4	0.2	0	0	0	0	0	0	0	0	0	0	0	0	0	0	0	0	0	0
1970-04-07	0	0	0	0	0	1.9	0.6	0	0.2	0.6	0	0	0	0.6	0	0	0	0	0.1	0	4.1	5.6	0	0	0	0.6
1970-04-08	0	0	0	0	0	0.1	0	0	0	0	0	0	0	0	0	0	0	0	0	0	0	0	0	0	0	0
1970-04-09	0	0	0	0	0	12.4	0.5	0.6	0.6	0	0	0	0	0	0	0	0	0	0	0	0	0	0	0	0	0
1970-04-10	0	2.1	0	0.2	4.8	8.5	3	2.7	3.9	1.5	1.4	4.4	0	1.5	3.6	0	1.4	4.4	0	0	0	0	1.4	4.4	0	1.5
1970-04-11	0.3	1.8	0	0	2.1	0.1	1.1	0	1.2	1	0.1	0.2	0	1	0	0	0.1	0.2	0	0	0	0	0.1	0.2	0	1
1970-04-12	1.4	0	0	0	0	0	0	0	0.3	0	0	0	0	0	0	0	0	0	0	0	0	0	0	0	0	0
1970-04-13	0	0	0	0	0	0	0	0	0	0	0	0	0	0	0	0	0	0	0	0	0	0	0	0	0	0
1970-04-14	0.2	0	0	0	1.4	0	0.9	0	0	0	0	0	0	0	0	0	0	0	0	0	0	0	0	0	0	0
1970-04-15	0.7	1.6	0	0	1.2	1.1	7.1	1.9	4.3	4.8	0.1	1.7	0	4.8	0	0	0.1	1.7	0	0	0	0	0.1	1.7	0	4.8
1970-04-16	0.2	0.4	3.4	0.2	0.8	3.8	2.9	0.5	0.2	3.9	0.2	9	0	3.9	0	0	0.2	9	0	0	0	0	0.2	9	0	3.9
1970-04-17	0.1	0.4	0	0	4.1	0.3	7.7	0	3.3	1.2	1.7	1	0	1.2	0.5	0.7	1.7	1	1.2	1.2	0.7	2.5	1.7	1	0	1.2
1970-04-18	0.3	0.2	0	0.4	1	2.9	7.8	1	1.9	0.8	7.7	0.9	0	0.8	9.4	0	7.7	0.9	9.3	6.6	5.4	5.5	7.7	0.9	0	0.8
1970-04-19	0	0	0	0	0	0	0	0	0	0	0	0	0	0	0	0	0	0	0	0	0	0	0	0	0	0
1970-04-20	0	0	0	0	0.2	0.4	0	0.1	0	0	0	0.2	0	0	0	0	0	0.2	0	0	0	0	0	0.2	0	0
1970-04-21	0	0.4	0	0	1.7	5	1	0.1	0	0	0.6	0.2	0	0	0	0	0.6	0.2	0	0	0	0	0.6	0.2	0	0
1970-04-22	0	0	0	0	0	0.1	0	2.1	0	2.1	0	2.4	0	2.1	0	0	0	2.4	0	0	0	0	0	2.4	0	2.1
1970-04-23	0	1	0.1	0.2	0.2	0	0	1.1	0	3.4	0.8	3.2	0.8	3.4	4.6	2.2	0.8	3.2	0	0	0	0	0.8	3.2	0.8	3.4
1970-04-24	0	0	0.1	0	0	8.5	0.3	1.5	0.2	0.2	4.4	0.7	0	0.2	6.5	0.1	4.4	0.7	0.4	1.5	7	0.6	4.4	0.7	0	0.2
1970-04-25	0.1	0	1.6	0.1	0	0.5	0	0	0	1.6	0.4	1.2	0.7	1.6	0	4	0.4	1.2	0	1	0	0	0.4	1.2	0.7	1.6
1970-04-26	0	0.1	0	0	0.9	0.2	0.5	1.8	0	0	1	3.2	0	0	4.3	0	1	3.2	0	0	0	0	1	3.2	0	0
1970-04-27	0	0	0	0	0	4.2	0.3	4.2	0	0.3	1.6	0.7	0	0.3	6.7	0	1.6	0.7	0	0	0	0	1.6	0.7	0	0.3
1970-04-28	0.1	2.9	2.1	0.8	0.3	7.5	4.4	6.4	4.2	14.4	5.2	3	0.6	14.4	10.6	3.2	5.2	3	0.4	0	0	0	5.2	3	0.6	14.4
1970-04-29	1	3.5	1	0	5.9	8.1	13.3	9.5	3.7	2.7	2	5.2	0	2.7	1.4	4.7	2	5.2	0	1.3	0	1.4	2	5.2	0	2.7
1970-04-30	0.4	2.7	1.3	0.2	1.4	8.7	13.5	5.7	6.1	15	0	9.1	0	15	0.6	13.9	0	9.1	0	0	0	0.6	0	9.1	0	15
1970-05-01	2.6	2.8	0.1	0.3	8.9	14.2	31.7	7.3	12.9	4.6	1.7	5.7	3.1	4.6	3.5	2.8	1.7	5.7	0	0	0	0	1.7	5.7	3.1	4.6
1970-05-02	1.4	0.8	0	1.3	2	12.5	2	1.9	1.2	2.1	1.6	1.8	5.8	2.1	4.4	1.1	1.6	1.8	1.9	1.1	0.7	8.3	1.6	1.8	5.8	2.1
1970-05-03	0	0	0	0	0	0	0	0	0	0	0	0	0	0	0.3	0	0	0	0	0	0.3	0	0	0	0	0
1970-05-04	0.8	0.6	0	0.7	1.2	7.2	9	1.3	1.7	0	0	0	0	0	0.4	0	0	0	0	0	0	0	0	0	0	0
1970-05-05	0.2	0	0	0.1	1.2	1.4	2	0.1	0	0	0	0	0	0	0.1	0	0	0	0	0	0	0	0	0	0	0
1970-05-06	0.1	2.7	0	4.1	1.5	0	5.6	0	1.8	5.5	0.4	2	0	5.5	0	1.5	0.4	2	0	0	0	0	0.4	2	0	5.5
1970-05-07	0.8	0	0.7	0.5	0	0	0.1	0	0	0	0.2	0	0	0	0	0.2	0.2	0	0	0	0	0	0.2	0	0	0
1970-05-08	1.6	2.4	20.9	0.8	2.3	0.7	8.6	9.8	7.3	10.3	8	8.8	22	10.3	13.4	8.8	8	8.8	15.5	15.2	21.1	15.9	8	8.8	22	10.3
1970-05-09	0.1	0	0	0	0.3	14.5	0	0	0	0	0.6	0	0	0	2.3	0.2	0.6	0	0.1	0	0	0.1	0.6	0	0	0
1970-05-10	0	0.3	0	0	0	0	0.1	1.1	0	0	0	0	0	0	0.5	0.9	0	0	0	0	0	0	0	0	0	0
1970-05-11	2.1	0.2	0	0	0	0.1	1.3	3.9	1.1	11.7	11.2	1	0	11.7	18.7	0.4	11.2	1	2.3	0	0	0	11.2	1	0	11.7
1970-05-12	1.3	3.5	0	0	1.5	8.9	12	29.4	4.1	2.4	17.7	4.3	0	2.4	12.6	0.6	17.7	4.3	13.7	10	4.6	2.3	17.7	4.3	0	2.4
1970-05-13	0	0	0	0	0	3.5	1.1	4.8	0	0.6	0.5	0.3	0	0.6	2.1	0	0.5	0.3	0.9	0.4	0.2	0	0.5	0.3	0	0.6
1970-05-14	0	0	0	0	1.4	2.1	2	3.4	0.2	0.9	4.8	2.3	0	0.9	13.9	1.8	4.8	2.3	7.6	4.9	6	1.3	4.8	2.3	0	0.9
1970-05-15	0	0.6	0.1	0	0.1	5.5	1	1.8	0	0.3	3.4	0	0	0.3	2.4	1.1	3.4	0	3.7	10.2	4.9	5.7	3.4	0	0	0.3
1970-05-16	0	0	0	0	0	0	0	0	0	0	0	0	0	0	0	0	0	0	0	0	0	0	0	0	0	0
1970-05-17	0	0	0	0	0	1.8	0	0	0	0	0	0.1	0	0	0	0	0	0.1	0	0	0	0	0	0.1	0	0
1970-05-18	3.2	3.3	0.1	0.1	7.2	13.1	11.5	2.7	10.1	3.8	0.1	3.3	0	3.8	0	0	0.1	3.3	0	0	0	0	0.1	3.3	0	3.8
1970-05-19	12.1	14.6	0.3	0	8.3	15.8	18.4	11.9	22.2	8.8	1	8.5	0.3	8.8	1	0	1	8.5	0	0	0	0	1	8.5	0.3	8.8
1970-05-20	4.4	10.2	0	0	7.5	5.1	5.4	3.3	4.1	4	0	7.3	0	4	0.5	0	0	7.3	0	0	0	0	0	7.3	0	4
1970-05-21	4.2	5.7	0.5	2	8.3	2.6	2.6	0.1	9.5	0.5	0	2.8	2	0.5	0	0	0	2.8	0	0	0	0	0	2.8	2	0.5
1970-05-22	0	0.2	4.5	0	10.2	0.1	2.8	0	0.6	2	0	0.3	4.7	2	0	0	0	0.3	0	0	0	0	0	0.3	4.7	2
1970-05-23	9.2	0	2.3	7.1	2.5	1.2	7.3	0.7	6.7	3.8	0.3	7.2	18.9	3.8	0	3	0.3	7.2	0	0	0	0	0.3	7.2	18.9	3.8
1970-05-24	4.7	3.3	6.9	1.1	0	0.5	2.4	2.9	3.1	10.6	21.7	3.3	8.3	10.6	6.9	21.7	21.7	3.3	17.8	25.6	15.9	11.3	21.7	3.3	8.3	10.6
1970-05-25	0.6	0.9	0	0.2	4.3	15.4	9.4	0	5.9	0.1	0.1	0.1	0.4	0.1	0	2.7	0.1	0.1	0	0	0	0	0.1	0.1	0.4	0.1
1970-05-26	3	0.1	19.1	0.6	2.8	2.2	2.3	4	4.4	3.8	4.5	4.3	14.6	3.8	0.3	12.9	4.5	4.3	0.5	0.6	0.5	1.3	4.5	4.3	14.6	3.8
1970-05-27	2.3	2.4	0.2	0	15.7	23.5	10.1	0	11.2	11	0	1.7	2.7	11	0.2	0.6	0	1.7	0	0	0	0	0	1.7	2.7	11
1970-05-28	0.2	4.5	0	0	1.4	0.5	0	0	0	0	0.1	0	0.9	0	1.4	0	0.1	0	0.7	0	0	0	0.1	0	0.9	0
1970-05-29	0.1	0	0	0	1.2	4.1	2.2	0	0	0.5	0	0.3	0.3	0.5	0	0	0	0.3	0	0	0	0	0	0.3	0.3	0.5
1970-05-30	0.1	0	0	0	0	0	0	0	0	0	0	0	0	0	0	0	0	0	0	0	0	0	0	0	0	0
1970-05-31	2.2	0	0	0	0	0	0	0	0	0	0	0	0	0	0	0	0	0	2.7	0	0	0	0	0	0	0
1970-06-01	5.4	2.5	1	1.6	9	0	1.5	0.2	8.4	0.7	0.3	0.3	0	0.7	0	0.4	0.3	0.3	0.9	0	0	0	0.3	0.3	0	0.7
1970-06-02	7.6	6.4	1.4	5.7	12.1	4.2	9	3.3	7.9	3.7	0	3	7.1	3.7	2.7	0	0	3	0.1	1.1	0	4.2	0	3	7.1	3.7
1970-06-03	0	0	0	0	1	0	0	0	0	0	0	0	0.2	0	0	0	0	0	1.4	0	0	0.5	0	0	0.2	0
1970-06-04	4.1	0	13.9	0	2.8	3.8	6.8	10.6	5.7	1.2	10.9	4.5	3.3	1.2	12.5	15.7	10.9	4.5	2.6	3.7	0	0	10.9	4.5	3.3	1.2
1970-06-05	0	0	0.2	0	2.1	5.9	0.5	1.8	0	0	0.7	0	0	0	3.6	0.3	0.7	0	0.5	0	0	0	0.7	0	0	0
1970-06-06	0	0	0	0.1	3.2	0.2	2.2	0	2.3	0	0	0	0	0	0	0	0	0	0	0	0	0	0	0	0	0
1970-06-07	4	3.3	6.7	7.7	1.1	0	0	0	11.5	0.3	0	0	0.6	0.3	0	0	0	0	0	0	0	0	0	0	0.6	0.3
1970-06-08	7	3.4	3.9	10.5	10.5	17.9	13.1	5.7	8	4.7	1.7	7.9	0.9	4.7	0	0	1.7	7.9	0	0	0	0	1.7	7.9	0.9	4.7
1970-06-09	6	1.2	1.2	19.7	1.3	2.1	5.9	0	12.2	9	0.6	1.7	8.1	9	0	0.2	0.6	1.7	0	0.3	0	0	0.6	1.7	8.1	9
1970-06-10	5.1	4.9	23.2	0.6	6.9	9.2	18.3	8	17.4	11.6	0.7	15.4	4.8	11.6	0.9	0.3	0.7	15.4	1.8	1	0	0.5	0.7	15.4	4.8	11.6
1970-06-11	2.2	7.7	0	0	7.2	3.9	4.7	0.5	0	0.8	0	0	0	0.8	0	0	0	0	0	0	0	0	0	0	0	0.8
1970-06-12	2.6	3.6	0	1	7.9	6.3	9.4	0	0.8	0	0	0	0.6	0	0	1.3	0	0	0	1.2	3.3	4.8	0	0	0.6	0
1970-06-13	12.4	3.9	2.1	2.2	0.2	0.5	1.7	0	7.3	7.5	0	2.9	0	7.5	0	0.8	0	2.9	0	0.6	0	0	0	2.9	0	7.5
1970-06-14	1	5.8	14.1	0	0.7	10	0.1	16.7	1	4.8	9.9	4.9	6.5	4.8	3.9	8	9.9	4.9	12.7	16.1	12.4	5.9	9.9	4.9	6.5	4.8
1970-06-15	0.8	0.2	0.7	0	0	5.1	0	0.5	0	0.2	0.6	0	0	0.2	4.3	2.1	0.6	0	11.3	4.5	3.4	4.3	0.6	0	0	0.2
1970-06-16	0.2	0	0	0	0	0	2.3	0	0	0.4	0.2	0	0.4	0.4	2.1	0.2	0.2	0	0	1.1	0	0	0.2	0	0.4	0.4
1970-06-17	0	0	0	0	0	0	0	0.8	0	0.2	3.7	0.2	0.1	0.2	0.3	0.1	3.7	0.2	1.1	0.3	0	3.6	3.7	0.2	0.1	0.2
1970-06-18	0.2	0	0	0	0	0.7	0	0	0	0	0	0	0.5	0	0	0	0	0	0.1	0	0	0	0	0	0.5	0
1970-06-19	0	2.2	0.7	5.5	0	1.9	2.6	0	4.2	0.6	0	0.1	1	0.6	0.6	0	0	0.1	0	0	0	0	0	0.1	1	0.6
1970-06-20	1.2	5.6	0.9	3.9	6.1	3.4	0	2.8	0	0	0	1.3	1.5	0	0	0	0	1.3	0	0	0	0	0	1.3	1.5	0
1970-06-21	7	0.7	0	0.5	4	1	1.2	1.2	2.2	7.8	0	0.4	0.3	7.8	0	0	0	0.4	0	0	0	0	0	0.4	0.3	7.8
1970-06-22	4.9	4.9	0.8	0.2	3.4	0	0	1.1	2.8	2.6	1.1	28.6	1.2	2.6	0.1	0.1	1.1	28.6	0	1.7	0	1.3	1.1	28.6	1.2	2.6
[truncated: 15,167 more rows]

## Sheet: Temperature
Date	Dari	Jiuzhi	Ruoergai	Xinghai	Maduo	Qingshuihe	Henan	Aba	Banma	Hongyuan	Songpan	Hezuo	henan	suzhou	wugong	jiaozuo	taian	tongchuan	baoji	yinchuan	gansu	yinchuan	ningxia	lanri	guiyang	zepi
1965-01-01	-16.8	-11.4	-10.4	-15.4	-4.3	-1.8	-7.5	-9.2	-10.7	-8.3	-9.3	-6.8	-11.6	-8.3	-6.6	-5.7	-9.3	-6.8	-5.7	-5.5	-6.1	-4.3	-6.8	-11.6	-8.3	-6.6
1965-01-02	-15.5	-13.6	-7.8	-15	0	-4.6	-11.4	-13.4	-13.4	-8.7	-8.2	-9.2	-10.2	-8.7	-7.4	-6.5	-8.2	-9.2	-7.3	-6	-6.6	-5	-9.2	-10.2	-8.7	-7.4
1965-01-03	-18.6	-14.6	-8.6	-18.1	-9	-5.3	-11.8	-13.2	-13	-9.5	-9.5	-9.6	-8.3	-9.5	-7	-7.8	-9.5	-9.6	-6.4	-5.8	-6.5	-6	-9.6	-8.3	-9.5	-7
1965-01-04	-15.9	-14.2	-11.1	-15.8	-7	-5.9	-9.2	-13.8	-11.4	-10.9	-13.5	-10	-12.9	-10.9	-6.9	-10.6	-13.5	-10	-7.2	-9.3	-10.7	-9.6	-10	-12.9	-10.9	-6.9
1965-01-05	-12.2	-10.3	-15.3	-13.4	-4	-4.6	-9.7	-8.4	-7.1	-10.5	-13.6	-9.3	-15.1	-10.5	-11.1	-13.9	-13.6	-9.3	-11.5	-13.2	-14.5	-15.4	-9.3	-15.1	-10.5	-11.1
1965-01-06	-16.6	-11	-12.7	-14.7	-6.2	-5	-8.4	-9.7	-9.5	-8.8	-11.9	-10.1	-15.7	-8.8	-8.2	-10.9	-11.9	-10.1	-10	-11.5	-13.1	-11.2	-10.1	-15.7	-8.8	-8.2
1965-01-07	-21.4	-17.5	-13.7	-19.7	-10.5	-4.8	-12.5	-13.3	-14.1	-13.6	-12.5	-12.8	-16.5	-13.6	-9.9	-9.8	-12.5	-12.8	-9.9	-11.1	-13.4	-10.6	-12.8	-16.5	-13.6	-9.9
1965-01-08	-15	-14.4	-11.8	-15	-7.3	-3.8	-8.9	-10.3	-12.1	-12.1	-11	-10.9	-13.5	-12.1	-8.4	-9.9	-11	-10.9	-8.3	-9.5	-11.5	-9	-10.9	-13.5	-12.1	-8.4
1965-01-09	-17.2	-12.6	-12.2	-16.3	-9.7	-5.3	-13.7	-13.3	-13.9	-11.6	-11.6	-11.9	-12.8	-11.6	-8.5	-9.8	-11.6	-11.9	-8.2	-9.5	-10.6	-9.8	-11.9	-12.8	-11.6	-8.5
1965-01-10	-22.2	-16.8	-16	-19.9	-12.4	-7.3	-14.7	-16	-15	-13	-13	-13.6	-15.7	-13	-9.8	-10.1	-13	-13.6	-10.3	-10.3	-13.6	-7.9	-13.6	-15.7	-13	-9.8
1965-01-11	-20.4	-22.1	-15.6	-22.4	-15.6	-10.2	-16.1	-19.2	-17.7	-14.8	-13.8	-16.5	-17.2	-14.8	-8.6	-11.1	-13.8	-16.5	-10.5	-8.4	-11	-4.6	-16.5	-17.2	-14.8	-8.6
1965-01-12	-17.5	-17.8	-13.7	-18.5	-9.2	-5.6	-12.7	-15.8	-13.4	-12.7	-11.6	-11.6	-14.8	-12.7	-7.9	-9.6	-11.6	-11.6	-10.1	-9	-9.7	-5.9	-11.6	-14.8	-12.7	-7.9
1965-01-13	-19.1	-16.1	-14.7	-18.6	-9.2	-4	-14.5	-14.8	-13.4	-13	-12.8	-11.2	-18.3	-13	-8.3	-9.2	-12.8	-11.2	-8.7	-8.6	-9.6	-6.8	-11.2	-18.3	-13	-8.3
1965-01-14	-18.8	-15.5	-11.5	-17.5	-8.8	-4.1	-12.2	-11.1	-10.9	-11.4	-9.5	-9.6	-13.7	-11.4	-5.7	-7.2	-9.5	-9.6	-7.2	-6	-9.4	-6.8	-9.6	-13.7	-11.4	-5.7
1965-01-15	-14.1	-13.8	-12.9	-15.7	-9.5	-6.8	-12.3	-15.1	-12.2	-13	-12.8	-13	-14.8	-13	-8.7	-9.1	-12.8	-13	-9	-8.5	-10.6	-8.3	-13	-14.8	-13	-8.7
1965-01-16	-14	-10.2	-11.3	-11.1	-3.2	-2.7	-5.8	-6.3	-8.5	-7.7	-12.5	-6.6	-12.4	-7.7	-6.2	-9.3	-12.5	-6.6	-7.3	-7.8	-9.6	-9.4	-6.6	-12.4	-7.7	-6.2
1965-01-17	-16.1	-14.1	-12.3	-13.9	-8.2	-3.9	-9.9	-11.1	-12.7	-11.5	-13.4	-10.5	-15.1	-11.5	-4.9	-10.7	-13.4	-10.5	-9	-8.4	-11.7	-8.9	-10.5	-15.1	-11.5	-4.9
1965-01-18	-18	-13.9	-11.7	-18.9	-9.9	-5.1	-12	-12.8	-13.8	-11.5	-12.4	-12.7	-12.5	-11.5	-7.3	-10.2	-12.4	-12.7	-9.4	-9.1	-10.6	-8.2	-12.7	-12.5	-11.5	-7.3
1965-01-19	-17.8	-14.7	-10.3	-17.6	-7.3	-3.5	-11.5	-11.7	-11.2	-10.8	-10.1	-9.9	-13.8	-10.8	-6.2	-8.2	-10.1	-9.9	-7.5	-7.1	-8.4	-6.8	-9.9	-13.8	-10.8	-6.2
1965-01-20	-16.8	-15.2	-10.9	-18.8	-7.9	-3.3	-13.1	-11.7	-11.6	-10	-8.1	-8.3	-11.8	-10	-3.6	-6.2	-8.1	-8.3	-6.8	-7.1	-8	-6.1	-8.3	-11.8	-10	-3.6
1965-01-21	-14.4	-12.5	-10.6	-14.5	-8.4	-6.7	-12.3	-11.9	-11.4	-10.4	-11.5	-8.9	-9.5	-10.4	-7.1	-7.5	-11.5	-8.9	-6.9	-6.3	-7.2	-4.9	-8.9	-9.5	-10.4	-7.1
1965-01-22	-16.9	-12.5	-12.3	-16.6	-9	-5.5	-14.7	-13.8	-12	-11.9	-12.5	-13.7	-11.5	-11.9	-9.6	-9.2	-12.5	-13.7	-6.7	-6.2	-7.4	-6.9	-13.7	-11.5	-11.9	-9.6
1965-01-23	-20.4	-17	-15.8	-18.9	-13.4	-10.3	-18	-20.3	-19.7	-16.9	-16	-18	-17.1	-16.9	-13.5	-11.4	-16	-18	-12.2	-10.1	-9.4	-7.8	-18	-17.1	-16.9	-13.5
1965-01-24	-18.4	-14	-16	-21.1	-11	-5.6	-13.7	-14.7	-13.4	-10.3	-12.6	-12.9	-16.2	-10.3	-9.4	-9.6	-12.6	-12.9	-8.9	-7.2	-8.3	-7.5	-12.9	-16.2	-10.3	-9.4
1965-01-25	-19.1	-18.3	-15	-20.4	-11.9	-6.7	-15	-15.6	-14.1	-14.6	-13.5	-15.5	-17.6	-14.6	-11.8	-9.6	-13.5	-15.5	-9.4	-6.8	-8.2	-5.8	-15.5	-17.6	-14.6	-11.8
1965-01-26	-17.4	-13.5	-10.7	-16.2	-9.7	-1.4	-10.7	-13.2	-12.2	-11.6	-9	-12.4	-13	-11.6	-7.6	-7.8	-9	-12.4	-6.3	-5.6	-5.9	-4.2	-12.4	-13	-11.6	-7.6
1965-01-27	-11.4	-11.9	-9.1	-14.1	-7.2	-1.1	-7.9	-6.2	-9.9	-8	-7.8	-6.6	-9.7	-8	-6.9	-7.4	-7.8	-6.6	-5.5	-5.8	-5.5	-6.9	-6.6	-9.7	-8	-6.9
1965-01-28	-15.1	-12.5	-12.1	-16.9	-7.8	-5.2	-9.5	-10.4	-11.4	-10.4	-12.1	-10.5	-11.8	-10.4	-7.9	-9.4	-12.1	-10.5	-6.2	-6	-6.3	-4.9	-10.5	-11.8	-10.4	-7.9
1965-01-29	-22.1	-19.2	-17.2	-22.4	-10.6	-6.7	-16	-16	-17.6	-14.8	-15.9	-15.7	-21.1	-14.8	-11.1	-12.3	-15.9	-15.7	-8.2	-9.5	-7.3	-5.4	-15.7	-21.1	-14.8	-11.1
1965-01-30	-20.9	-13.1	-14.2	-19.4	0	-6.1	-10.8	-13.6	-12	-12.8	-12.1	-11.9	-15	-12.8	-11.5	-9	-12.1	-11.9	-8	-6.9	-6.1	-3.3	-11.9	-15	-12.8	-11.5
1965-01-31	-14	-13.2	-10.9	-16.2	-8.1	-6.1	-12.7	-10.6	-12.2	-10.2	-9.2	-9.2	-14.1	-10.2	-7.6	-7.1	-9.2	-9.2	-6.2	-5.5	-4.9	-1.7	-9.2	-14.1	-10.2	-7.6
1965-02-01	-14.2	-11.8	-10.3	-16.7	-4.5	-3.8	-10	-7.9	-8.7	-7.8	-8.9	-7.8	-10.6	-7.8	-3.8	-6.3	-8.9	-7.8	-4.4	-4.4	-3.9	-2.7	-7.8	-10.6	-7.8	-3.8
1965-02-02	-15	-12.2	-14.3	-18.4	-5.3	-2.6	-6.7	-8.7	-8.4	-8.5	-10.5	-8.8	-14	-8.5	-5.9	-8.1	-10.5	-8.8	-5.9	-6	-5.3	-5.1	-8.8	-14	-8.5	-5.9
1965-02-03	-17	-15.3	-13.3	-18.9	-7.9	-2.4	-9.1	-10.7	-13	-10.9	-10.3	-12.3	-14.3	-10.9	-3.9	-6.3	-10.3	-12.3	-5.6	-4.5	-4.6	-2.3	-12.3	-14.3	-10.9	-3.9
1965-02-04	-16.9	-12.4	-10.9	-14.8	-7.2	-3	-8.3	-8.1	-11.8	-7.4	-7.7	-8.6	-9.5	-7.4	-1.7	-5.1	-7.7	-8.6	-3.8	-3.5	-3.9	-1.7	-8.6	-9.5	-7.4	-1.7
1965-02-05	-13.3	-12.4	-9.5	-13.6	-8.6	-5.7	-9.9	-8.3	-12.7	-9.4	-8.5	-10.1	-9.6	-9.4	-4	-5.5	-8.5	-10.1	-3.4	-3.3	-5	-1.7	-10.1	-9.6	-9.4	-4
1965-02-06	-13	-8	-9	-16.1	-3.5	-0.3	-4.8	-7.5	-6.7	-6.5	-7.2	-7.3	-10.7	-6.5	-2.8	-3.8	-7.2	-7.3	-3.2	-3.4	-4.7	-2.3	-7.3	-10.7	-6.5	-2.8
1965-02-07	-15.1	-11.5	-11.4	-17.1	-6.3	-3.3	-7.2	-8.3	-9.7	-9.9	-9.2	-9.1	-12.2	-9.9	-3.5	-6.5	-9.2	-9.1	-4.4	-3.5	-6	-3.3	-9.1	-12.2	-9.9	-3.5
1965-02-08	-18.6	-17	-13	-17.6	-10.9	-4.4	-14.1	-15.7	-16	-13.7	-9.8	-16.3	-13.6	-13.7	-5.1	-6.7	-9.8	-16.3	-3.8	-4.6	-4.5	-2.3	-16.3	-13.6	-13.7	-5.1
1965-02-09	-16.2	-13.2	-11.4	-14.9	-7.7	-4	-10.3	-10.3	-10.2	-10.1	-8.9	-9.9	-10.8	-10.1	-4.1	-6.5	-8.9	-9.9	-4	-4.6	-4.7	-2.3	-9.9	-10.8	-10.1	-4.1
1965-02-10	-18.4	-17.1	-10.9	-17.4	-11.4	-6.5	-13.7	-15.4	-14.8	-11.9	-11.2	-12.4	-12.8	-11.9	-3.9	-6.4	-11.2	-12.4	-2.9	-4	-3.5	-3.3	-12.4	-12.8	-11.9	-3.9
1965-02-11	-19.7	-16.5	-11.5	-19.5	-10.9	-8.2	-14.5	-18.3	-16.8	-13.6	-11.3	-13.4	-15.3	-13.6	-5.8	-6.4	-11.3	-13.4	-4.7	-3.6	-4.3	-1.6	-13.4	-15.3	-13.6	-5.8
1965-02-12	-16.4	-13.7	-9.2	-17.4	-9.6	-5.3	-12.1	-13.4	-12.5	-10	-8.6	-10.8	-10.3	-10	-3.5	-2.8	-8.6	-10.8	-2.8	-2.6	-2.2	0.3	-10.8	-10.3	-10	-3.5
1965-02-13	-11.7	-8.1	-5.7	-11.5	-4.9	-1.6	-7.1	-6	-6.9	-5	-7.4	-5.5	-7.9	-5	-2.2	-2.7	-7.4	-5.5	-1.5	-2.2	-1.4	1.4	-5.5	-7.9	-5	-2.2
1965-02-14	-14.9	-10	-7.6	-16.4	-5.2	-0.7	-6.3	-6.7	-8.6	-5.8	-6.1	-6	-8.8	-5.8	-1	-3	-6.1	-6	-0.4	-1.7	-2.7	-2	-6	-8.8	-5.8	-1
1965-02-15	-18.5	-15.5	-10.3	-17.5	-10.4	-4.6	-13.3	-14.3	-13.2	-10.2	-8	-9.6	-13.7	-10.2	-2.8	-4.2	-8	-9.6	-5	-3.3	-5.7	-1.7	-9.6	-13.7	-10.2	-2.8
1965-02-16	-15.4	-12.3	-8.2	-14.2	-6.2	-3.1	-7	-9.4	-8.7	-8.6	-7	-9.4	-10.1	-8.6	-2.8	-3.4	-7	-9.4	-2.2	-1.4	-2.1	2.6	-9.4	-10.1	-8.6	-2.8
1965-02-17	-10.4	-8.3	-4.3	-9.1	-2.3	1	-3.5	-3.9	-4.2	-5	-5.2	-3.6	-5.6	-5	-1	-1.9	-5.2	-3.6	0.6	0.3	-0.2	0.2	-3.6	-5.6	-5	-1
1965-02-18	-13.2	-8.7	-3.7	-15.4	-2.6	2.5	-4.4	-3.1	-4.8	-5.4	-4.2	-5.4	-5.7	-5.4	-0.6	-1.3	-4.2	-5.4	0.9	0	-0.9	1.5	-5.4	-5.7	-5.4	-0.6
1965-02-19	-14	-9.4	-7.8	-14	-2	2.1	-3.8	-4.6	-3.8	-5.9	-6.5	-5.1	-8.4	-5.9	-4.9	-3.3	-6.5	-5.1	-4.2	-4.3	-5.6	-4.7	-5.1	-8.4	-5.9	-4.9
1965-02-20	-14.1	-10.3	-8.5	-17.4	-6.9	-1.5	-6.7	-9	-7.8	-7.9	-5.6	-8.8	-9.5	-7.9	-4.7	-3.1	-5.6	-8.8	-4	-3.3	-5.6	-4.3	-8.8	-9.5	-7.9	-4.7
1965-02-21	-12.5	-6.7	-6.9	-12.4	-4.3	-0.9	-5.3	-4.4	-5	-5.9	-6.8	-4.5	-10.1	-5.9	-3.1	-4.7	-6.8	-4.5	-1.8	-2.8	-3.9	-3.9	-4.5	-10.1	-5.9	-3.1
1965-02-22	-16.4	-7.5	-6.4	-14.9	-4.2	-0.3	-5.8	-4	-4.7	-4.4	-4.7	-3.3	-10.2	-4.4	-1.2	-2.6	-4.7	-3.3	-0.9	-1	-2.2	-1.8	-3.3	-10.2	-4.4	-1.2
1965-02-23	-10.5	-6.8	-2.4	-12	-2.9	3.2	-4.3	-3.5	-3	-2.9	-4.9	-4.3	-6.2	-2.9	-0.7	-4.2	-4.9	-4.3	-1.5	-3.6	-3.3	-2.4	-4.3	-6.2	-2.9	-0.7
1965-02-24	-12.8	-8.8	-5.9	-15.4	-5.7	1.6	-5.2	-3.5	-5.9	-5.3	-5.5	-4.2	-8.9	-5.3	-1.9	-6.2	-5.5	-4.2	-5.2	-6	-6.2	-4.7	-4.2	-8.9	-5.3	-1.9
1965-02-25	-14.3	-8.6	-5.9	-14.5	-4.9	1.3	-5	-4.7	-5.5	-6.2	-4.6	-5.4	-6.3	-6.2	-0.8	-3.4	-4.6	-5.4	-1.3	-3.3	-4.3	-3.3	-5.4	-6.3	-6.2	-0.8
1965-02-26	-13.4	-9.8	-5.4	-12	-7.4	0.2	-6.1	-5.8	-8	-6.9	-7.3	-6.2	-7.4	-6.9	-3.9	-5.7	-7.3	-6.2	-3.4	-4.7	-4.4	-2.9	-6.2	-7.4	-6.9	-3.9
1965-02-27	-9.8	-7.8	-6	-12	-3.8	2.3	-5	-4.7	-6.2	-3.5	-7.6	-5.3	-7.5	-3.5	-5.4	-5.2	-7.6	-5.3	-3.1	-3	-3.2	-2.1	-5.3	-7.5	-3.5	-5.4
1965-02-28	-10.3	-5	-3.1	-9.3	-2.1	2.8	-4.2	-3.6	-3.8	-3.3	-4	-2.4	-5.1	-3.3	-0.4	-1.9	-4	-2.4	-1.1	-1.7	-1.9	-1.1	-2.4	-5.1	-3.3	-0.4
1965-03-01	-6.3	-2	-1.6	-5.5	-1.7	4	0.2	-0.6	-2.8	0.8	-4.1	-0.1	0	0.8	-1.1	-1	-4.1	-0.1	1.1	-0.1	-1.5	-0.1	-0.1	0	0.8	-1.1
1965-03-02	-9.8	-6.2	-5.7	-10.4	-1.7	2.2	-1.7	-4.7	-3.3	-3.4	-6.2	-3.5	-6.8	-3.4	-3.4	-3.6	-6.2	-3.5	-1.9	-2.9	-4.5	-3.1	-3.5	-6.8	-3.4	-3.4
1965-03-03	-10	-7.3	-7.1	-12.4	-3.7	-3.2	-7.4	-9.1	-7.5	-6.8	-9.8	-7.5	-8.3	-6.8	-6.2	-6.5	-9.8	-7.5	-3.8	-4.4	-4.6	-3.5	-7.5	-8.3	-6.8	-6.2
1965-03-04	-12.1	-8.6	-8.1	-15.4	-5.6	-3.1	-8.3	-8.4	-8.6	-8	-9.2	-8.5	-11.1	-8	-5.5	-6.6	-9.2	-8.5	-3.2	-4.4	-5.4	-3.7	-8.5	-11.1	-8	-5.5
1965-03-05	-10.3	-11.9	-6.9	-11.8	-5.3	-0.1	-6.6	-5.3	-6.2	-6.8	-8.4	-6.2	-7.4	-6.8	-3.6	-6	-8.4	-6.2	-2.4	-3.6	-3.2	-1.8	-6.2	-7.4	-6.8	-3.6
1965-03-06	-11	-8.7	-6	-11.4	-4.9	0.9	-8.5	-5.7	-7.8	-5.7	-7	-4.2	-6.7	-5.7	-1.8	-2.7	-7	-4.2	-1.2	-0.9	-1.9	-0.9	-4.2	-6.7	-5.7	-1.8
1965-03-07	-11.3	-11.2	-4.7	-13.9	-3.1	0.4	-4.4	-4.9	-5.7	-4.9	-3.1	-5.1	-5.2	-4.9	-1.1	-0.4	-3.1	-5.1	1.7	1.6	0.4	1	-5.1	-5.2	-4.9	-1.1
1965-03-08	-10.7	-11.1	-4.7	-12.9	-2.8	1.7	-3.7	-5.2	-6.4	-5	-2	-5.6	-6.2	-5	0.8	1.4	-2	-5.6	1.4	0.1	-0.7	0.6	-5.6	-6.2	-5	0.8
1965-03-09	-10.7	-7.6	-0.7	-10.2	-2	3.8	-2.4	-1.2	-3.7	-1.7	-1.5	-1.7	-3.7	-1.7	1.7	5.9	-1.5	-1.7	2.8	0.7	0.7	-0.2	-1.7	-3.7	-1.7	1.7
1965-03-10	-10.6	-4	-0.1	-8.1	0.5	5.1	0.6	-0.5	-2	0.3	0.2	0.4	-1.8	0.3	1.3	-0.2	0.2	0.4	4.1	1.9	0.5	0.7	0.4	-1.8	0.3	1.3
1965-03-11	-7.1	-2.5	-0.1	-6.4	2.6	4.8	1.4	-0.6	0.1	0.9	-1.3	-0.2	-2.9	0.9	-0.1	-1.7	-1.3	-0.2	0.9	0.4	-1	1	-0.2	-2.9	0.9	-0.1
1965-03-12	-9.6	-4.3	-4.2	-9.3	0.7	2.1	-2.7	-2.8	-1.1	-2.5	-7.7	-2.1	-4.5	-2.5	-3	-3	-7.7	-2.1	-2.6	-3.2	-4.3	-2.6	-2.1	-4.5	-2.5	-3
1965-03-13	-11.9	-8	-2.3	-11.1	-1.5	3.8	-1.2	-3.3	-6.3	-4.1	-5.9	-4.1	-7.1	-4.1	-0.6	-0.3	-5.9	-4.1	-1.9	-1.9	-4.8	-0.5	-4.1	-7.1	-4.1	-0.6
1965-03-14	-11.9	-6.6	-2.9	-12	-1.9	3.8	-0.1	-3	-3.7	-2.7	-6.8	-3.3	-5.8	-2.7	-3.6	-3.1	-6.8	-3.3	-2.8	-1.7	-3	-0.2	-3.3	-5.8	-2.7	-3.6
1965-03-15	-9.2	-5.9	-6.8	-11.4	-0.4	0.6	-2.5	-5.4	-3.5	-4.7	-8.6	-6	-6.6	-4.7	-5.2	-6	-8.6	-6	-5.2	-5.7	-5.2	-3.5	-6	-6.6	-4.7	-5.2
1965-03-16	-5.6	-2.7	-4.7	-8.7	-0.2	-0.4	-1.2	-4.5	-2.3	-4.4	-6.6	-4.8	-5.3	-4.4	-3.3	-4.5	-6.6	-4.8	-3.9	-3	-3.4	-1.1	-4.8	-5.3	-4.4	-3.3
1965-03-17	-10.4	-5.9	-3.7	-10	-1.1	0.2	-3.4	-2.8	-1.6	-1.5	-5.3	-2.4	-4.6	-1.5	-1.6	-0.7	-5.3	-2.4	-1.1	-1.5	-3.3	-2	-2.4	-4.6	-1.5	-1.6
1965-03-18	-12.5	-7.3	-4	-9.7	-1.8	1.8	-2.9	-3.2	-4.7	-4	-5	-3.5	-4.6	-4	-1.1	-2.9	-5	-3.5	-1	-1.4	-2.3	-1.3	-3.5	-4.6	-4	-1.1
1965-03-19	-9.7	-3.4	-0.3	-8	1.5	4.4	-0.6	-0.8	-1	-0.9	-1.2	-0.9	-0.9	-0.9	0.5	0	-1.2	-0.9	2.2	1.4	0.7	2.3	-0.9	-0.9	-0.9	0.5
1965-03-20	-7.3	-2.7	-0.8	-8.3	2.6	2.3	0.3	-1.8	-1.1	-0.7	-2.6	-0.2	-1.3	-0.7	0.4	-0.9	-2.6	-0.2	2.3	1.4	1.9	2	-0.2	-1.3	-0.7	0.4
1965-03-21	-9.6	-5.8	-4.3	-11.6	-2.6	-2.2	-8.1	-7.7	-6.6	-6.6	-7.6	-7	-4.8	-6.6	-4.6	-3.5	-7.6	-7	-2.2	-3.3	-4.7	-3.2	-7	-4.8	-6.6	-4.6
1965-03-22	-10.2	-5.3	-4.6	-10.1	-4.9	-0.6	-10.7	-5.7	-5.9	-4.1	-3.8	-5.1	-4.9	-4.1	-1	-1.8	-3.8	-5.1	0.5	-0.6	-2.4	-0.1	-5.1	-4.9	-4.1	-1
1965-03-23	-7.7	-4.8	-3.3	-9.7	0.7	1.3	-3.6	-2.2	-2.2	-3.4	-3.2	-3.4	-6.3	-3.4	1	-0.3	-3.2	-3.4	2.5	1.6	0.2	1.7	-3.4	-6.3	-3.4	1
1965-03-24	-10.1	-6	-2.2	-9.7	0.5	0.1	-4.2	-4.8	-4.6	-2.9	-3.1	-4.4	-1.9	-2.9	-0.2	-0.8	-3.1	-4.4	3	1.4	1	0.8	-4.4	-1.9	-2.9	-0.2
1965-03-25	-12.1	-7.8	-2	-12.1	-1.1	0.8	-4.3	-3.4	-4.7	-2.2	0.2	-4.6	-2.1	-2.2	3	1.8	0.2	-4.6	4.4	3.7	2.4	3.8	-4.6	-2.1	-2.2	3
1965-03-26	-7.5	-4	1.8	-7	0.2	2.9	-1.9	-1	-0.7	0.4	1.9	-0.7	2.1	0.4	5.3	6.9	1.9	-0.7	6.9	6.4	5.3	7.8	-0.7	2.1	0.4	5.3
1965-03-27	-6.2	-2.3	3.9	-5	2.8	4.2	0.1	1.2	1.7	3.9	3.2	2.7	2.8	3.9	5.2	6.4	3.2	2.7	8	8.1	7.9	7.7	2.7	2.8	3.9	5.2
1965-03-28	-5.2	-0.4	1.2	-5.7	3.6	4.7	2.6	-0.8	0.2	-0.7	0.2	1	0.1	-0.7	2.1	3.3	0.2	1	5.3	5.7	5	5.9	1	0.1	-0.7	2.1
1965-03-29	-8.3	-2.6	1.4	-6.8	0.9	3	-1.8	-3.1	-6.1	-3.6	-1.7	-4.7	-1.7	-3.6	0	3.7	-1.7	-4.7	4.8	6	4.5	6.7	-4.7	-1.7	-3.6	0
1965-03-30	-5.1	-2.7	-1.3	-6.6	-0.4	1.4	-1.8	-2.4	-3	-1.8	-1.4	-1.8	-2.7	-1.8	1	2.3	-1.4	-1.8	4.3	3.5	3.2	5.3	-1.8	-2.7	-1.8	1
1965-03-31	-8.9	-4.8	-3	-7.9	-2.2	0.2	-4.2	-4.2	-5.9	-3.5	-2.2	-4	-3.4	-3.5	1.2	1.9	-2.2	-4	3.5	3	4.2	5.8	-4	-3.4	-3.5	1.2
1965-04-01	-11.3	-7.5	-1.8	-11.7	-3.4	1.3	-5.5	-4	-5.8	-3.6	-1.6	-2.9	-2.7	-3.6	1.9	2.6	-1.6	-2.9	2.6	3.4	4.6	6.8	-2.9	-2.7	-3.6	1.9
1965-04-02	-13.1	-7.7	-1.8	-12.3	-5.2	1	-6.5	-3.5	-4.5	-1.8	-1	-3.1	-3	-1.8	2.3	4.3	-1	-3.1	2.2	3.3	0.9	3.1	-3.1	-3	-1.8	2.3
1965-04-03	-10.5	-6.5	0.5	-10.1	-2.4	1.8	-5.3	-2.4	-3.2	-1.2	-0.3	-1.6	-1.2	-1.2	3.2	4.3	-0.3	-1.6	4	4.1	2.6	3.7	-1.6	-1.2	-1.2	3.2
1965-04-04	-6.2	-2.5	2.3	-5.4	-0.1	4.4	-2	0.1	-1.6	-1.1	2.2	-0.7	0.4	-1.1	5.4	6.1	2.2	-0.7	7.5	7.6	7.3	8.9	-0.7	0.4	-1.1	5.4
1965-04-05	-9.2	-2.8	3.3	-8.4	2.3	6.4	0.7	1.3	0.2	1.3	4.5	2.5	1.3	1.3	7.6	7.2	4.5	2.5	8.4	8.1	6.8	9.3	2.5	1.3	1.3	7.6
1965-04-06	-5.3	-1.9	3.2	-5.6	1.2	4.9	1.5	1	-0.1	0.5	0.7	0.9	2.6	0.5	3	2.7	0.7	0.9	5.4	4.8	2.7	3.8	0.9	2.6	0.5	3
1965-04-07	-3.1	0	1.7	-6.1	1.6	6.4	2.7	1.8	2	2.4	1.8	2.4	2.9	2.4	4.8	3.6	1.8	2.4	7.2	5.8	6.8	6	2.4	2.9	2.4	4.8
1965-04-08	-5.4	-0.9	2.6	-4.9	3.3	6	2.4	2.1	0.8	2.7	3.1	1.8	1.4	2.7	7.5	6.9	3.1	1.8	10.2	8.5	9	10	1.8	1.4	2.7	7.5
1965-04-09	-6.5	-0.9	3.5	-4.7	3.2	7.4	2.8	1.9	0.7	1.5	2.5	1.1	1.3	1.5	6.4	6	2.5	1.1	7.1	8.3	6.5	9.7	1.1	1.3	1.5	6.4
1965-04-10	-11	-5.9	-2.5	-10.8	-1	3.8	-2.9	-3.1	-4.6	-4.2	-1.5	-3.6	-3.4	-4.2	1.8	1.6	-1.5	-3.6	3.6	4.5	2.1	4.9	-3.6	-3.4	-4.2	1.8
1965-04-11	-13	-8.5	-5.8	-13	-3.5	0.9	-5.4	-5.7	-5.8	-3.9	-4.7	-4.7	-7	-3.9	0.7	-1.3	-4.7	-4.7	1.2	-1.4	-0.7	-0.1	-4.7	-7	-3.9	0.7
1965-04-12	-11.6	-6.9	-4	-11	-2.1	1.9	-3.9	-3.9	-4.8	-2.6	-5.1	-3.2	-5.1	-2.6	-1.7	0.2	-5.1	-3.2	-0.6	-0.9	-0.1	2	-3.2	-5.1	-2.6	-1.7
1965-04-13	-6.2	-1.8	2.9	-5.5	0.6	3.7	1.1	-0.6	-1.2	0.6	2.7	1.5	1	0.6	5.4	6.3	2.7	1.5	7.2	7.2	7.9	8.8	1.5	1	0.6	5.4
1965-04-14	-4.7	-0.9	5.6	-3.6	1.5	5.9	2.6	1.8	0.7	2.1	4	2.3	4.7	2.1	7.4	6.9	4	2.3	11.3	9.9	10.4	10.7	2.3	4.7	2.1	7.4
1965-04-15	-6.6	-1.4	4.2	-5	1.3	2.7	-0.2	-0.7	-0.1	1.3	2.2	1.4	3.5	1.3	4	7.6	2.2	1.4	8	7.9	7.3	9.2	1.4	3.5	1.3	4
1965-04-16	-7.4	-3.6	1.4	-5.3	1.9	5.5	-1.6	-1.6	-1	-2	1.7	-2.4	0.9	-2	5.3	2.9	1.7	-2.4	4.8	4	3.9	5.6	-2.4	0.9	-2	5.3
1965-04-17	-5.8	-5.1	-3.3	-10.1	1.5	6.3	-0.8	-1.6	-1.6	-1.9	-4.3	-2	-3.6	-1.9	0.8	-1	-4.3	-2	0.9	1.2	-0.2	1.5	-2	-3.6	-1.9	0.8
1965-04-18	-8	-3.7	-0.8	-7.6	0.3	3.7	-1.2	-1.3	-2.1	-1.7	-2.1	-1	-1.8	-1.7	4.1	2.9	-2.1	-1	0.3	3.7	-0.1	5	-1	-1.8	-1.7	4.1
1965-04-19	-2.7	-2.9	2.6	-3.7	-0.3	5.8	1.1	1.5	-1.4	0	3.1	0.4	0.9	0	6.9	6.7	3.1	0.4	6	6.9	5.4	8.6	0.4	0.9	0	6.9
1965-04-20	-1.2	-0.8	4.5	-1.4	2.7	8	3.7	3	1.8	1.4	4.3	1.9	3.5	1.4	8	7.3	4.3	1.9	9.2	8.6	8.5	10.6	1.9	3.5	1.4	8
1965-04-21	-5.9	-1.4	4.4	-3.9	1	7.9	1.4	2.5	2.2	1.4	3.8	1.7	2.9	1.4	8.3	5.1	3.8	1.7	9.4	7.5	7.5	8.7	1.7	2.9	1.4	8.3
1965-04-22	-6.8	-1	3.7	-4.3	1.9	5.4	-2.1	1	0.4	0.3	3	0.9	1.1	0.3	5.9	6.5	3	0.9	6.8	6.4	4.9	6.5	0.9	1.1	0.3	5.9
1965-04-23	-1.3	2.5	6.3	-0.6	5.1	7.7	4.9	2.8	3.6	3.9	5.1	4.6	5.3	3.9	7.5	8.3	5.1	4.6	8.7	8.3	7.1	8.8	4.6	5.3	3.9	7.5
1965-04-24	-0.5	1.4	4.8	0.2	5.7	7.6	4.2	4.4	3.1	2.5	2	2.7	4.7	2.5	6.4	5.6	2	2.7	8.7	8.5	6.9	9.6	2.7	4.7	2.5	6.4
1965-04-25	1.2	1.1	1.7	-2.3	3.4	5.9	2.5	2	3.2	1.7	1.3	1.1	1.4	1.7	5.7	5.2	1.3	1.1	5.9	5.2	4	5.6	1.1	1.4	1.7	5.7
1965-04-26	-3.3	0.7	2.6	-3.4	5.1	5.4	-0.2	0.6	2.4	2.3	-0.1	2.3	1.9	2.3	5	3.5	-0.1	2.3	5.3	5.5	4.3	5.9	2.3	1.9	2.3	5
1965-04-27	1.5	2.8	6.7	-0.2	5.1	7.5	4	3.1	3.5	4	5.7	4	5	4	8.5	9.4	5.7	4	9.9	11	10	12.1	4	5	4	8.5
1965-04-28	4.6	4.7	11	4.6	8.9	11.4	8.7	7.3	5.9	7.9	8.8	8.2	8.8	7.9	11.5	13	8.8	8.2	13.1	13.4	13	15.3	8.2	8.8	7.9	11.5
1965-04-29	2.9	3.5	11.9	2.5	9.1	10.1	8	6.9	5.5	8.8	9.2	7.4	10.5	8.8	12.7	12.7	9.2	7.4	14.8	14.2	13.3	15.6	7.4	10.5	8.8	12.7
1965-04-30	1.9	3.7	4.1	0.7	8.4	9.1	4.9	3.7	3.7	4	3.3	4	4.9	4	7.9	6.5	3.3	4	9.1	9	8.8	9.5	4	4.9	4	7.9
1965-05-01	-2.3	1.5	2.6	-2.1	5.4	6.9	1.9	1	2.1	1.5	2.5	1.3	2.2	1.5	6.3	6.1	2.5	1.3	10.1	9.4	9.8	10	1.3	2.2	1.5	6.3
1965-05-02	-2.4	0.8	5.7	-0.9	3.1	6.1	3	3.1	2.4	3	4.7	3.5	2	3	9.6	8.4	4.7	3.5	12.1	10.9	11.6	12.1	3.5	2	3	9.6
1965-05-03	-1.6	0.7	7.1	-1.7	6	9	4.2	3.1	3.4	4.1	7	4.5	4.8	4.1	10.1	11.6	7	4.5	14.1	13.2	13.6	14.4	4.5	4.8	4.1	10.1
1965-05-04	-1.8	1.3	7.7	0.2	4.9	8.1	4	3.8	3.2	4.4	6.2	3.3	6	4.4	9.3	12.6	6.2	3.3	13	13	12.7	15	3.3	6	4.4	9.3
1965-05-05	2.7	4.9	9.5	3.3	7.4	10.8	4.9	4.5	5.7	6.5	7.9	5.3	8.4	6.5	10.4	13.3	7.9	5.3	14.6	14.7	14	16.8	5.3	8.4	6.5	10.4
1965-05-06	2.6	5.7	13.7	3.8	8.7	11.1	7.6	7.4	6.1	8.3	11.5	7.9	11.7	8.3	14.4	17	11.5	7.9	17.8	17.3	17.5	18.5	7.9	11.7	8.3	14.4
1965-05-07	3.1	7	13.7	5.2	10.1	13.4	9.3	8.7	8.9	9.6	12.5	9.5	13.1	9.6	14.7	16.4	12.5	9.5	16.8	18.2	16	18.9	9.5	13.1	9.6	14.7
1965-05-08	-0.6	4.4	7.5	0.1	8.5	10.4	7.4	5.5	5.5	4.4	5.3	5.9	5.9	4.4	10.7	8.1	5.3	5.9	13.1	12.4	12.1	13.2	5.9	5.9	4.4	10.7
1965-05-09	-0.2	4.9	9.9	0.6	8	10.4	5.8	5.3	6.9	7.2	8	6.5	7.8	7.2	12.4	11.3	8	6.5	13.8	12.7	12.6	14.7	6.5	7.8	7.2	12.4
1965-05-10	3	6.8	10.3	3.3	9.4	7.6	7.2	4.6	7.1	8.4	8.9	6.6	10.6	8.4	11.9	13.3	8.9	6.6	14.5	15.2	14.4	17.1	6.6	10.6	8.4	11.9
1965-05-11	-0.2	5.6	6.5	2.2	7.7	8.4	6.3	4.8	4.5	4.3	4.8	3.7	5.5	4.3	9	9.2	4.8	3.7	12.7	12.1	12.5	14.6	3.7	5.5	4.3	9
1965-05-12	0	2.3	3.8	0.6	3.9	7.4	1.4	1	1.5	2.6	2.6	1.9	2.5	2.6	6.2	6.4	2.6	1.9	10.3	10.3	11	12.5	1.9	2.5	2.6	6.2
1965-05-13	-3.4	1.9	3.2	-3	5.5	7.4	3.4	3.2	2.6	2.8	4.5	3.3	3.6	2.8	8.1	6.8	4.5	3.3	11.7	10.5	11.9	13.2	3.3	3.6	2.8	8.1
1965-05-14	-3.2	0.9	4.6	-1.2	4.3	5.5	1.5	2	0.9	1.3	4.3	2.9	2.8	1.3	6.8	8.3	4.3	2.9	11.1	11.3	13.2	12.8	2.9	2.8	1.3	6.8
1965-05-15	0.4	3	7.2	0.2	4.4	7.2	3.6	3.2	3.2	4.2	6.8	4.1	5.7	4.2	10.1	11.2	6.8	4.1	12.9	13.9	13.7	16.1	4.1	5.7	4.2	10.1
1965-05-16	0.6	3.2	7.2	2.7	6.2	8.7	6.6	6.5	2.8	5.1	7.8	6.4	7	5.1	11.7	11.2	7.8	6.4	15.6	14.4	16.5	17.3	6.4	7	5.1	11.7
1965-05-17	-0.1	2.7	6.8	1.1	5.8	8.7	4.8	4.6	3.9	5.4	6.8	4.8	5.6	5.4	11.3	9.3	6.8	4.8	15.8	14.4	15.8	15	4.8	5.6	5.4	11.3
1965-05-18	-0.2	3.4	8	-0.2	5.8	9.9	4.3	5.2	4.2	5.9	5.5	5.6	6.7	5.9	9	9.7	5.5	5.6	12.2	11.8	12.4	13.7	5.6	6.7	5.9	9
1965-05-19	-0.9	1	4.9	-1.1	4.7	8.9	3.6	3.1	1.6	1.4	5.5	2.6	3.8	1.4	9.7	8.2	5.5	2.6	12.3	12.3	12.1	13.8	2.6	3.8	1.4	9.7
1965-05-20	-1.2	1.8	8.9	-0.1	4.9	7.2	3.7	3.4	2.8	4.1	8.1	4.4	6.8	4.1	11.1	12.3	8.1	4.4	14.1	16.1	15.2	18.1	4.4	6.8	4.1	11.1
1965-05-21	0.8	3.7	11.7	2.2	5.4	9.1	5.8	5.7	4	6.3	10.5	7.3	9.8	6.3	13.7	15.2	10.5	7.3	17.6	19	19.3	20.7	7.3	9.8	6.3	13.7
1965-05-22	1.1	5.2	12.9	3.2	7.4	10.8	7.6	7.5	5.2	8.2	11.3	8.4	11.5	8.2	14.6	16.3	11.3	8.4	19.2	18.4	20.8	20.2	8.4	11.5	8.2	14.6
1965-05-23	2.6	5.3	9.4	3.9	9.7	11	7	7.4	6.3	9.8	10.1	8.3	9.7	9.8	12.7	13.9	10.1	8.3	15.6	14.9	15.7	14.3	8.3	9.7	9.8	12.7
1965-05-24	1.2	4.6	9.1	2.5	7.2	11.9	7	6.6	4.6	6.6	9.8	6.6	9.2	6.6	11.8	13.2	9.8	6.6	14.8	14.3	13.6	14.6	6.6	9.2	6.6	11.8
1965-05-25	3.4	3.7	12.3	2.4	6.5	11.7	8.1	6.6	4.8	6.5	11.6	7.6	9.2	6.5	13.8	16.3	11.6	7.6	16.6	16.3	17.7	18.3	7.6	9.2	6.5	13.8
1965-05-26	1.5	4.4	12.4	0.2	9.3	14.4	10.9	10.4	7.1	10.1	14.5	11.8	10.7	10.1	16	17.6	14.5	11.8	18.6	19	18.5	20.9	11.8	10.7	10.1	16
1965-05-27	1.6	5.4	8	3.6	10.1	13.3	9.4	8.5	7.7	7.7	9	8.1	7.5	7.7	13.6	12	9	8.1	16	15.6	15.9	17.8	8.1	7.5	7.7	13.6
1965-05-28	2.4	6.6	9.5	4.1	13.1	14.7	10.2	7.6	7.8	7.2	9	7.3	7.6	7.2	11.9	12.6	9	7.3	14.5	15	13.4	16.7	7.3	7.6	7.2	11.9
1965-05-29	-0.3	6.1	9	2.8	11.1	15.4	11.5	9.2	9.2	7.8	10.4	9.3	9	7.8	14.1	13.5	10.4	9.3	15.3	15.4	13.6	16.4	9.3	9	7.8	14.1
1965-05-30	-0.2	4.3	9.9	2.6	10	13	9.1	7.4	7.2	8.2	8.1	7.8	8.9	8.2	10.9	12.8	8.1	7.8	13.2	13.5	13.3	15.6	7.8	8.9	8.2	10.9
1965-05-31	1.8	6	6.7	0.6	10.2	12.8	7.6	6.3	6.7	7.3	6.4	6.9	4.8	7.3	9.7	9.4	6.4	6.9	11	11.1	9	11.7	6.9	4.8	7.3	9.7
1965-06-01	1.5	2.7	8	-0.4	8.2	12.1	6.7	6.4	7.4	7.8	7.8	6.9	6.9	7.8	11.1	11.9	7.8	6.9	11.9	12.1	10.4	11.8	6.9	6.9	7.8	11.1
1965-06-02	-0.2	3.2	8.3	-0.1	6.6	11	6.2	6.8	5.3	6.7	8.7	6.6	7.8	6.7	13.8	12	8.7	6.6	14.8	14	14	14.9	6.6	7.8	6.7	13.8
1965-06-03	2.1	5	9.7	2.6	10	11.8	7.5	5.1	6.6	6.7	9.7	6.7	8.6	6.7	12.7	14.1	9.7	6.7	16.5	15.3	16.5	17.1	6.7	8.6	6.7	12.7
1965-06-04	3.6	6.3	14.5	5.5	11.3	12.3	10.4	9.1	8.7	8.9	12.1	9.5	11.9	8.9	13.2	17.1	12.1	9.5	16.8	17.8	18.5	20.3	9.5	11.9	8.9	13.2
1965-06-05	2.5	7.9	13.8	4.6	12.7	14.5	11.4	10.5	11.3	11	9.6	10.2	13	11	14.3	16	9.6	10.2	16.1	14.6	14.5	15.9	10.2	13	11	14.3
1965-06-06	3.5	9.7	8	4.4	13.3	14.7	11.6	10	11.6	10.3	6.1	10.2	7.7	10.3	10.3	8.7	6.1	10.2	10.7	9.1	7.9	10.3	10.2	7.7	10.3	10.3
1965-06-07	1.2	8.1	2	-1.5	13.7	14.2	7.1	4.6	5.5	4.4	0.3	4.3	2	4.4	5.1	3.8	0.3	4.3	6.8	6.2	6.6	7	4.3	2	4.4	5.1
1965-06-08	0.1	3.8	1.5	-0.9	8.8	10.3	3.7	1.3	1.2	1.6	-0.5	1.2	0.1	1.6	5.7	2.8	-0.5	1.2	5.1	5.2	5.6	7.3	1.2	0.1	1.6	5.7
1965-06-09	2.1	4.5	7.1	0.4	6.5	12	5.1	3.8	4.4	5.9	5.2	4.7	6.1	5.9	9.2	10	5.2	4.7	10.9	12.2	12	14.1	4.7	6.1	5.9	9.2
1965-06-10	2.9	6.6	10.2	2.7	9.4	13.2	8.9	9	7.4	9.4	10.1	9.3	9	9.4	14.1	13.7	10.1	9.3	15.4	14.9	15.9	17.1	9.3	9	9.4	14.1
1965-06-11	3.4	6.2	10.9	3.5	9.9	13.4	8.3	8.4	7.2	9.2	9.5	10.1	11	9.2	13.1	13.9	9.5	10.1	16.7	17	17.2	18.2	10.1	11	9.2	13.1
1965-06-12	3.3	5.6	11.9	4.5	9.4	11.4	9	7.7	7.9	7.9	11.2	8.8	11.4	7.9	13.1	14.7	11.2	8.8	16.5	17.8	17.7	19.9	8.8	11.4	7.9	13.1
1965-06-13	5.1	7.7	13.3	6.9	10	11.9	8.6	7.6	7.3	9.1	12.1	9.6	12.6	9.1	13.8	17.3	12.1	9.6	17.6	17.7	19.2	20	9.6	12.6	9.1	13.8
1965-06-14	7.7	8.8	16	7.7	11.5	12.8	9.1	11.4	9.3	12.7	12.6	12.1	13.7	12.7	15.4	16.8	12.6	12.1	18.7	17.8	18.9	19.9	12.1	13.7	12.7	15.4
1965-06-15	6.2	10.5	13.7	8.3	14.3	13.3	10.6	10.1	10.7	11.9	10.6	10.1	13.6	11.9	13.4	14.6	10.6	10.1	15	14.8	13.8	16.9	10.1	13.6	11.9	13.4
1965-06-16	7.1	11.5	11.3	8.4	13.6	14.9	12.5	10.9	11.8	12.8	9.4	11.1	12	12.8	13.2	11.9	9.4	11.1	15	15.4	15.4	15.5	11.1	12	12.8	13.2
1965-06-17	6.4	9.1	7.2	5.5	11.5	13.2	9.6	7.7	7.8	7.4	7.6	7	6.6	7.4	11.5	10.5	7.6	7	14.1	13.9	15.3	16.4	7	6.6	7.4	11.5
1965-06-18	6.2	4	7.6	4.1	8.4	7.9	4.2	2.5	3.3	3.6	5.6	3.2	5.9	3.6	9.1	11.1	5.6	3.2	13.4	14	15.4	15.9	3.2	5.9	3.6	9.1
1965-06-19	6	2.7	6.5	1.8	6.3	8.6	5	4.2	2.7	3	6.1	3.4	5.2	3	8.7	10.2	6.1	3.4	13.1	13.6	15.6	16.5	3.4	5.2	3	8.7
1965-06-20	1.3	1.5	5.6	0.4	2.4	7.3	2.1	2.3	1.2	2.7	7.5	2	4.9	2.7	10.3	10.4	7.5	2	15	14.6	14.4	17.8	2	4.9	2.7	10.3
1965-06-21	0.7	4.3	8.8	1.3	5.8	11	4	6	4	6.4	8.2	6.3	7.5	6.4	10.4	11.8	8.2	6.3	14.8	15	15.4	16.1	6.3	7.5	6.4	10.4
1965-06-22	1.9	6.2	9.3	2.4	8.2	10.7	6.3	6.3	4.7	8.3	8.2	7.5	6	8.3	10.5	12.3	8.2	7.5	14.9	14.4	16.1	18	7.5	6	8.3	10.5
1965-06-23	3.5	7.6	10.7	4.2	8.7	9.8	6.8	6.5	6.3	8.3	7.8	7.7	8.9	8.3	12.3	12.6	7.8	7.7	15.7	15.5	17.4	18.9	7.7	8.9	8.3	12.3
1965-06-24	3	7	11.9	5.4	8.6	12.6	7.8	8.1	7.3	9.3	10.2	9.2	10.2	9.3	13.6	15.1	10.2	9.2	15.8	16.3	19.4	18.9	9.2	10.2	9.3	13.6
1965-06-25	4.4	7.4	11.4	5.9	9.7	12.7	9.2	10.4	6.2	7.9	11	9.4	10.3	7.9	15.4	15	11	9.4	17.8	16.8	20.1	20.7	9.4	10.3	7.9	15.4
1965-06-26	2.1	6.1	10.5	5.3	10.5	11.6	8.9	9.5	8.1	8.4	10.3	8.9	8.4	8.4	14.4	16.2	10.3	8.9	17.7	17.2	19.3	22	8.9	8.4	8.4	14.4
1965-06-27	2.2	5.3	9.9	3.6	5.8	9.6	6.3	7.1	5.1	7.3	10.3	8.2	8.5	7.3	13.7	13.2	10.3	8.2	15.8	16.7	15.4	17.9	8.2	8.5	7.3	13.7
1965-06-28	4.2	6.3	12.5	5.5	7.5	11.4	8.4	6.8	7.2	9.3	11	7.9	10.5	9.3	13.6	16.8	11	7.9	17.8	18.1	18.8	20.8	7.9	10.5	9.3	13.6
1965-06-29	6.6	8	14.4	7.7	10.4	14.1	11.3	9.5	8.9	8.9	12.2	10	11.9	8.9	14.6	15.9	12.2	10	17.8	17.7	18	20.4	10	11.9	8.9	14.6
1965-06-30	6.3	8.3	14.1	6.5	11.5	15.6	12	12.5	9.4	10.1	13.5	10.5	12.7	10.1	14.9	15.7	13.5	10.5	19.1	18.1	17.8	18.9	10.5	12.7	10.1	14.9
1965-07-01	6.3	9.7	11.7	7.3	10.4	12.8	9.9	9.7	9.4	9.6	9.8	9.1	11.1	9.6	14.2	14.4	9.8	9.1	16.6	15.4	15.7	14.7	9.1	11.1	9.6	14.2
1965-07-02	5.5	7.1	11.4	5.5	9.4	14.8	10.3	8.9	8.4	8	11	8.9	10.8	8	14.4	14	11	8.9	15.4	14.7	15.5	16.2	8.9	10.8	8	14.4
1965-07-03	7.1	9.2	15.1	7.2	10.5	15.2	11	10.9	10.1	10.6	13.6	11.2	13.1	10.6	17.1	17.5	13.6	11.2	18.9	17.7	18	19.4	11.2	13.1	10.6	17.1
1965-07-04	8	10.8	11.6	8.4	11.7	14.1	11.2	11.5	10.2	10.3	10	11.5	10.5	10.3	14.9	13	10	11.5	17.1	15.4	17.6	17.9	11.5	10.5	10.3	14.9
1965-07-05	8.3	10.6	11.6	7.5	12.8	15.1	11.7	11.8	10.9	11.3	13	11.3	10.9	11.3	16.3	15.1	13	11.3	18	17.9	18.2	19.6	11.3	10.9	11.3	16.3
1965-07-06	7.9	10.5	13.2	9.2	12.2	16.1	11.2	9.7	10.1	10.5	11.3	10.6	13.3	10.5	13.1	16	11.3	10.6	16.5	17.1	18.6	19.7	10.6	13.3	10.5	13.1
1965-07-07	7.2	10.9	15.5	10.5	13	14.8	11.1	11.1	10.6	12.5	13	11.6	15.1	12.5	16.2	16.7	13	11.6	18.4	17.9	19.2	21	11.6	15.1	12.5	16.2
1965-07-08	9.3	12.1	17.7	9.8	13.5	15.9	12.5	12.2	11.5	13.3	13.9	12.9	15.3	13.3	15.3	19	13.9	12.9	19.4	19.5	21.3	21.9	12.9	15.3	13.3	15.3
1965-07-09	8.3	11.5	17.1	10.7	13.6	15.5	11.5	10.5	10.3	11	13	11.6	15.1	11	14.9	18.4	13	11.6	18.4	19.6	20.5	21.8	11.6	15.1	11	14.9
1965-07-10	8.5	9.1	16.3	9.1	12.6	15	11.6	11.4	10	12.1	12.7	12.3	14.9	12.1	15.8	17.7	12.7	12.3	18.8	18.6	20.2	20.8	12.3	14.9	12.1	15.8
1965-07-11	8.3	10.5	10.6	8.7	12.8	12.6	11.1	9	9.5	9.9	12.6	9.6	9.4	9.9	14.1	16.6	12.6	9.6	19.1	18.4	20	20.4	9.6	9.4	9.9	14.1
1965-07-12	7.9	10.2	11.3	9.3	13.4	14.6	11.1	10.3	9.6	10.1	11.9	10.4	10.7	10.1	15.7	16.8	11.9	10.4	19.9	19.7	21.1	21.7	10.4	10.7	10.1	15.7
1965-07-13	9.3	10.5	14	8.8	12.9	15.6	12.5	11	11.3	12	14.6	12	11.9	12	14.8	19	14.6	12	21	21.1	23	23.4	12	11.9	12	14.8
1965-07-14	8.2	10.7	14.8	9	13	16.4	12.6	12.2	11.4	13.2	15.5	12.9	13.1	13.2	16.8	20.1	15.5	12.9	22.1	21.2	23.1	24.6	12.9	13.1	13.2	16.8
1965-07-15	7.4	10.1	16.1	7.2	13.9	16.2	12.8	12	11.9	14.2	14.4	13.5	14.1	14.2	16.8	19	14.4	13.5	21.1	21	22.4	23.5	13.5	14.1	14.2	16.8
1965-07-16	3.5	7.7	11.3	4.9	11	14.8	12.2	12.3	9.6	11.7	15.4	12.5	10.6	11.7	18	18.5	15.4	12.5	21.4	21.5	22	24.9	12.5	10.6	11.7	18
1965-07-17	6.2	9.7	10.3	6.4	12.1	14.5	10.3	10.3	9.1	9.5	12.5	9.1	9.7	9.5	17.2	14.2	12.5	9.1	18.6	17.1	19.2	18.5	9.1	9.7	9.5	17.2
1965-07-18	5.6	7.8	13.6	5.3	11.8	14.8	10.4	10.7	9.3	11.1	12.4	11.2	11.5	11.1	16.1	16.5	12.4	11.2	18.8	17.8	19.5	19.8	11.2	11.5	11.1	16.1
1965-07-19	3.9	6.1	14.3	4.8	9.3	13.7	10.4	8.8	7.7	9.7	11.7	9.8	12.9	9.7	14.5	16.8	11.7	9.8	18.8	18.5	21.2	21.1	9.8	12.9	9.7	14.5
1965-07-20	5.7	8.4	14.8	7.3	12.4	14.7	10.6	12.3	11.3	12.5	13.7	12.2	14.8	12.5	16.9	17.1	13.7	12.2	19.9	20.8	22.8	22.8	12.2	14.8	12.5	16.9
1965-07-21	6.6	9.2	15.1	9.9	10.8	15.3	13.4	11.5	10.9	11.2	13	11	14.8	11.2	16	17.8	13	11	19.5	20.4	21.6	22.2	11	14.8	11.2	16
1965-07-22	9.1	11.8	15.4	10.5	13.1	14.1	12.1	11.6	9.9	11.5	14.2	11	13.8	11.5	17.7	18.8	14.2	11	21.9	21.4	22.9	23.1	11	13.8	11.5	17.7
1965-07-23	7.3	10.6	14.7	8.4	13.2	14.1	10.5	11.1	11.7	12.8	16.7	13	13.8	12.8	17.9	20.1	16.7	13	24.1	21.1	22.2	24.5	13	13.8	12.8	17.9
1965-07-24	7.8	11.2	15.1	8.5	13.8	15.5	12.1	12.9	12.3	14.5	15.4	13.3	14.2	14.5	18.3	16.2	15.4	13.3	18.8	16.8	17	17.6	13.3	14.2	14.5	18.3
1965-07-25	8.5	9	15.2	7.9	12.1	15.7	12.1	12.7	10.7	12.5	14.3	12.6	14.3	12.5	16.6	18.2	14.3	12.6	18.7	19.5	19.6	20.4	12.6	14.3	12.5	16.6
1965-07-26	6.9	9.9	12.9	7	12.4	15.8	11.3	11.9	10.3	11.2	12.8	11.1	10.9	11.2	16.7	15.6	12.8	11.1	18.7	18.3	19.3	20.7	11.1	10.9	11.2	16.7
1965-07-27	7.7	9.1	11.9	7.6	12.6	14.2	11.4	10.7	10.9	11.6	11.8	11	11.7	11.6	15.2	14.8	11.8	11	16.3	16.1	16.7	17.2	11	11.7	11.6	15.2
1965-07-28	6.6	10	14.6	7.7	14.1	14.4	11.5	12.2	11.9	13.2	14.3	12.5	12.4	13.2	17.4	16.4	14.3	12.5	19.9	19.4	18.9	19.4	12.5	12.4	13.2	17.4
1965-07-29	6	6.8	12.3	5.8	10.1	13.7	9.5	7.9	8.4	9	11.5	9.6	10.6	9	15.5	15.9	11.5	9.6	19.4	18.9	20.5	21.2	9.6	10.6	9	15.5
1965-07-30	6.1	8.5	13.1	5.5	13	16.4	12.2	12.2	11.6	12.3	14	12.2	11.2	12.3	16.5	16.8	14	12.2	21	20.1	21.1	22.1	12.2	11.2	12.3	16.5
1965-07-31	6.4	10	11.8	6.9	11.8	16.4	11.6	12.4	11.5	12.6	13.7	11.8	10.6	12.6	17.9	15.8	13.7	11.8	19.1	18.6	18.9	19.5	11.8	10.6	12.6	17.9
1965-08-01	6.7	10	12.1	6.9	11.6	17.1	13.6	12.6	10.9	12.3	13.2	12.2	11.1	12.3	19.1	14.5	13.2	12.2	16.8	16.1	15.6	16.6	12.2	11.1	12.3	19.1
1965-08-02	6.6	10.1	13.5	5.7	11.1	15.3	11	10.6	9.9	11.3	11.3	10.5	12.2	11.3	14.7	15.2	11.3	10.5	15.9	16.3	15.9	17.3	10.5	12.2	11.3	14.7
1965-08-03	7.6	8.8	11.4	6.8	11.4	15.2	10.4	11	10	11.9	13.2	10.3	12.2	11.9	16.3	16.6	13.2	10.3	18.5	18	17.9	18.7	10.3	12.2	11.9	16.3
1965-08-04	6.3	10.6	13.3	8.1	12.2	14.6	10.5	11.1	10.6	11.2	13	12.2	13.1	11.2	16	16.4	13	12.2	18.5	18.5	17.8	20.2	12.2	13.1	11.2	16
1965-08-05	6.2	8	13.2	7.1	12.2	16.2	10.5	9.5	9.6	9.7	13.4	10.2	13.1	9.7	16.7	16.9	13.4	10.2	19.5	19.6	18.8	20.3	10.2	13.1	9.7	16.7
1965-08-06	7.4	11.2	15.8	6.3	13.5	16	11.8	11.3	10.9	12.1	15.5	12.2	15	12.1	17.3	18.8	15.5	12.2	20.9	19.9	20.5	21.6	12.2	15	12.1	17.3
1965-08-07	7.4	10.3	13.5	8.2	12.8	15	11.6	12	9.1	11.7	13	11.3	12.4	11.7	17.5	17.5	13	11.3	17.5	18.6	17	19.2	11.3	12.4	11.7	17.5
1965-08-08	8.4	10.6	14	9	13.6	16.7	12	12	11.4	12.2	14.9	12.8	13.1	12.2	17	18.8	14.9	12.8	18.9	18.9	18.3	19.3	12.8	13.1	12.2	17
1965-08-09	7.2	12	17.7	10.6	12.5	17.6	12.4	11.7	10.2	11.6	15.6	12	15.2	11.6	18.3	19.7	15.6	12	20.7	20.2	21	22.3	12	15.2	11.6	18.3
1965-08-10	5.6	10	13.5	7	11.4	17	12.8	12.9	11.1	11.4	12.6	13.5	11.2	11.4	16.2	14.6	12.6	13.5	17.9	17.6	17.1	18.1	13.5	11.2	11.4	16.2
1965-08-11	4.2	8.8	11.7	4.8	9.9	14.8	9	8	8.2	9.3	10.9	7.9	9.9	9.3	12.7	14.1	10.9	7.9	15.2	14.9	14.5	15.8	7.9	9.9	9.3	12.7
1965-08-12	6.1	8.9	14.7	8.8	8.7	14.3	9.8	8.5	8.1	10.6	13.7	9.4	12.2	10.6	15	16.4	13.7	9.4	16.7	17.1	16.9	19.3	9.4	12.2	10.6	15
1965-08-13	7.3	9.8	15.2	9.9	10.5	14.2	12.1	12.6	9.3	11.4	14.9	12.6	13.9	11.4	17.6	17.9	14.9	12.6	20	20.1	19.1	21.2	12.6	13.9	11.4	17.6
1965-08-14	9.3	11.2	15.8	10.8	14.4	18.5	13.7	14	13.3	14.2	16.4	14.2	13.9	14.2	19	19.5	16.4	14.2	21.4	20.2	20.2	22.8	14.2	13.9	14.2	19
1965-08-15	7.7	9.8	15.3	9.3	13.4	18.8	14.3	15	12.7	13.4	15.2	13.9	13.6	13.4	18.6	17.8	15.2	13.9	19.7	18.9	18.1	19.7	13.9	13.6	13.4	18.6
1965-08-16	9.1	11.4	16.6	10.6	15.3	18.6	14.6	14	13.9	14.1	15	14.3	13.9	14.1	18.2	16.8	15	14.3	18.5	17.1	18.5	19.4	14.3	13.9	14.1	18.2
1965-08-17	9.3	12.4	15.1	10.3	14	17.7	13.8	14.9	14.1	16.1	16.5	14.9	15.3	16.1	20.5	17.6	16.5	14.9	21.1	19	20.3	19.9	14.9	15.3	16.1	20.5
1965-08-18	8.1	10.8	12.6	7.1	12.4	17.7	13.4	14.7	11.6	14.4	12.5	14.1	11.7	14.4	17.1	15.2	12.5	14.1	16.7	15.8	15.9	15.8	14.1	11.7	14.4	17.1
1965-08-19	6.5	9	11.9	6.5	13.1	16.1	11.5	10.4	10	10	9.4	10.2	10.9	10	12.6	13.4	9.4	10.2	15.8	15.5	15.7	16.8	10.2	10.9	10	12.6
1965-08-20	7.5	9.6	11.1	6.7	10.7	11.4	6.8	8.4	8.4	10.4	10.6	9.4	10.4	10.4	14.8	13.4	10.6	9.4	15.8	16.2	16.2	17.9	9.4	10.4	10.4	14.8
1965-08-21	5.5	7	11.6	5.7	10.8	14	9.2	7.2	8.7	9	11.1	8.4	11.3	9	14.7	14.6	11.1	8.4	17.3	17.1	18	19.1	8.4	11.3	9	14.7
1965-08-22	5.7	6.3	13.1	7.3	9	12.9	9.1	8.7	8.6	9.2	11.6	10	12	9.2	15	15.4	11.6	10	17.9	17.5	18.3	19.8	10	12	9.2	15
1965-08-23	6.8	8	13.1	7.6	10.1	12.5	10.5	9.3	8.9	9.6	12	10.1	12.1	9.6	15.8	17	12	10.1	19.1	18.3	17.2	19.6	10.1	12.1	9.6	15.8
1965-08-24	5	5.2	11.5	8.1	9.5	12.5	9.1	8.8	6.5	7.8	9.8	8.4	11.8	7.8	14.5	14.1	9.8	8.4	16.8	15.8	16.2	18.8	8.4	11.8	7.8	14.5
1965-08-25	5.8	6.5	9.8	7.5	11.9	13.2	10.5	10.5	9.1	8.6	11.7	8.8	9.8	8.6	16.3	14.1	11.7	8.8	18.5	16.2	16.9	18.1	8.8	9.8	8.6	16.3
1965-08-26	4.8	6	11.7	7.3	9.4	13.5	8.1	8.3	7.5	7.9	10.7	8.4	10.9	7.9	15.4	14.4	10.7	8.4	17.8	16.7	17.9	16.9	8.4	10.9	7.9	15.4
1965-08-27	4.7	6.9	12.1	7.4	8.4	13.1	7.9	7.8	8.2	8.6	10.8	8.7	11.1	8.6	15.2	15.1	10.8	8.7	17.2	16.9	18.2	18	8.7	11.1	8.6	15.2
1965-08-28	4.2	8.4	12.1	6.2	9.4	13.2	9.3	10.2	9.5	9.4	10.4	8.1	9.3	9.4	15.3	13.5	10.4	8.1	18.3	17.9	18.2	18.7	8.1	9.3	9.4	15.3
1965-08-29	1.4	5.9	9.9	2.7	8.2	14.5	8.2	8.3	7.7	8.4	9.5	8.7	8	8.4	14.4	12.5	9.5	8.7	15.5	14.3	14.5	15.6	8.7	8	8.4	14.4
1965-08-30	0	4.1	8.3	1.3	8.2	13.1	7.2	7.5	6.3	7.4	9.1	7.3	6.4	7.4	14.2	12.7	9.1	7.3	15.5	15.2	15.2	16.4	7.3	6.4	7.4	14.2
1965-08-31	1.7	3.8	8.6	2.7	5.8	9.6	5.5	4.3	4.3	6	9.5	7.1	8.9	6	13.4	13	9.5	7.1	14.5	15.1	15	16.8	7.1	8.9	6	13.4
1965-09-01	4.1	5.1	10.8	6.2	6.9	11.3	6.6	5.9	6.2	7.2	9.7	7.1	9.8	7.2	13.7	13.2	9.7	7.1	16.8	16.8	16.6	17.6	7.1	9.8	7.2	13.7
1965-09-02	4.9	7.3	11.9	6.7	9.4	12.8	9	8.8	8.2	8.4	11.7	10.3	9.9	8.4	15.3	14.6	11.7	10.3	17	17.2	17.4	19.4	10.3	9.9	8.4	15.3
1965-09-03	4.5	6.5	11.6	5.5	10.3	13.4	9.5	10.1	8.6	11.1	13.1	10.8	11.1	11.1	17.3	15.8	13.1	10.8	19.4	18.5	17.6	18.5	10.8	11.1	11.1	17.3
1965-09-04	4.9	6.8	14.4	7.6	9.8	14.3	8.5	9.1	6.8	10.1	13.1	10.4	11	10.1	16.9	15.3	13.1	10.4	18.5	17	17.1	18.6	10.4	11	10.1	16.9
1965-09-05	5.3	7.8	17.1	9.5	9.9	13.9	9.3	10.5	8.4	10.4	15.7	11.3	14.2	10.4	17.4	17.6	15.7	11.3	20.3	19.3	19.4	21.1	11.3	14.2	10.4	17.4
1965-09-06	2.4	6.5	12	4.1	9.5	13.2	9.9	11.3	6.8	10.3	11.4	10.9	10.3	10.3	14.9	13.9	11.4	10.9	15.4	13.8	13	15.1	10.9	10.3	10.3	14.9
1965-09-07	2.6	5.5	8.4	1.8	7.2	11.2	4.6	5.4	5.9	6	4.5	5.9	6.8	6	8.3	9.2	4.5	5.9	10.1	9.7	9.2	10.4	5.9	6.8	6	8.3
1965-09-08	3.4	5.6	9.2	4.6	7.3	12.5	6.5	6.3	7.4	7.8	9.9	7.2	7.6	7.8	11.4	12.7	9.9	7.2	11.6	12.6	11.3	14.1	7.2	7.6	7.8	11.4
1965-09-09	0.7	6.4	6.5	3.1	9.7	12.7	9.2	9.3	7.3	5.9	9.8	8.8	5.7	5.9	12.9	11.2	9.8	8.8	13.8	13.6	12.7	14.6	8.8	5.7	5.9	12.9
1965-09-10	1.2	3.9	6.7	1.5	7.7	11.7	5.7	3.9	4.4	6.2	6.8	4.9	6.8	6.2	9.6	11.2	6.8	4.9	13.1	13.3	13.2	13.3	4.9	6.8	6.2	9.6
1965-09-11	-0.7	1.9	7	-0.3	6.3	11.1	4.9	5.3	4.1	5.3	8.2	5.3	5.6	5.3	12.4	11.5	8.2	5.3	14.4	13.3	13.7	14.9	5.3	5.6	5.3	12.4
1965-09-12	2.3	3.9	8.6	3.8	5.3	9.3	4.4	3.7	4.3	6	8.4	5.5	6.8	6	11.8	12	8.4	5.5	14.3	13.8	14.6	16	5.5	6.8	6	11.8
1965-09-13	2.5	6	10	2.6	7.7	8.1	4.5	5.5	6.7	7.2	7.5	7.7	9.1	7.2	11.9	13.1	7.5	7.7	15	14.9	15.6	16.1	7.7	9.1	7.2	11.9
1965-09-14	0.9	2.9	7.7	2.6	5.4	10.6	5.1	5.7	4.3	5.5	8.2	6.4	5.6	5.5	12.8	11.9	8.2	6.4	14.8	14.8	14.5	16.5	6.4	5.6	5.5	12.8
1965-09-15	2	6.2	7.4	2.2	9.7	11.5	8	8.6	7.7	8	8.2	8.4	6	8	14.5	11.3	8.2	8.4	14.6	13.6	14.4	14.7	8.4	6	8	14.5
1965-09-16	2.3	6.1	9	0.8	10.5	12.3	7	6.9	7.7	7.5	8.9	7.2	7	7.5	12.5	12.1	8.9	7.2	14.6	14.3	14.1	16.6	7.2	7	7.5	12.5
1965-09-17	4.5	7.9	10.8	6.1	9.6	9.9	7.1	7.4	7	7.9	9.6	7.3	10.1	7.9	12.4	12.5	9.6	7.3	13.9	14.3	13.6	15.8	7.3	10.1	7.9	12.4
1965-09-18	3.8	7.9	10	6.5	11.1	12.5	7.7	8.3	8.2	9.2	10.4	9.1	9.3	9.2	13	13.4	10.4	9.1	14.9	14.8	14.8	16.7	9.1	9.3	9.2	13
1965-09-19	4.7	7.2	12	5.9	10.3	13.5	8	8.6	7.8	10.6	11.7	9.9	10.5	10.6	14.3	14.9	11.7	9.9	15.7	16.1	14.9	17.4	9.9	10.5	10.6	14.3
1965-09-20	5.5	8.1	12	7.5	12.3	14.4	12	9.6	9.6	10.8	10	10.2	11.5	10.8	13.6	12.5	10	10.2	14.7	13.7	11.6	14.7	10.2	11.5	10.8	13.6
1965-09-21	5.6	7.9	10.8	7.8	12	14.1	11.2	10	9.4	11.5	8.6	10.3	11.3	11.5	11.6	9.5	8.6	10.3	10.9	10.4	10.1	11	10.3	11.3	11.5	11.6
1965-09-22	5.9	7.7	11	8.7	9.4	14.6	8.8	9.1	7.5	10.6	8.5	9.7	11.3	10.6	11.6	10.4	8.5	9.7	12.3	11.8	11.6	12.6	9.7	11.3	10.6	11.6
1965-09-23	5.9	7.8	9.6	8.3	10.2	14.4	9.9	9.1	8.7	9.4	7.2	9.3	9.9	9.4	10.8	10.1	7.2	9.3	12.6	11.5	12.4	13.9	9.3	9.9	9.4	10.8
1965-09-24	4	7.3	7.5	2.2	9.9	12.4	9.2	7.6	8.4	7.1	3.9	7.1	6.9	7.1	8.1	7.3	3.9	7.1	10.1	9.3	9.7	11.2	7.1	6.9	7.1	8.1
1965-09-25	1.9	4.4	3.9	0.9	7.3	8.4	3.9	1.6	1.5	2.8	0.8	1.8	4.1	2.8	5.2	4.9	0.8	1.8	6.1	6.2	6.7	7.5	1.8	4.1	2.8	5.2
1965-09-26	1	4.3	6	-0.7	6.6	8.4	2.5	1.1	2.3	4.9	4.6	3.3	5.3	4.9	8	7.7	4.6	3.3	8.6	9.1	8.7	9.6	3.3	5.3	4.9	8
1965-09-27	-0.5	2.8	5.5	-0.6	5.7	8.1	2.3	2.6	2.3	2.9	4.2	2.4	3.6	2.9	8.6	7.2	4.2	2.4	10.7	9.7	10	10.5	2.4	3.6	2.9	8.6
1965-09-28	-2.5	-0.1	4	-3.1	3.9	5	1.2	1	1.8	2.2	2	1.4	2.3	2.2	5.2	5.2	2	1.4	6.3	5.6	4.6	5.8	1.4	2.3	2.2	5.2
1965-09-29	-2.4	-0.7	2.6	-2.6	0.8	3.9	0	0.5	-0.1	1.2	2.7	0.3	1	1.2	5.4	5.5	2.7	0.3	6.6	5.9	5.3	6.2	0.3	1	1.2	5.4
1965-09-30	-3.5	-1.2	2.8	-3.4	2	3.7	0.5	0.8	0.4	1.2	3	1.1	2.6	1.2	7.1	5.5	3	1.1	6.6	6.6	6	7.6	1.1	2.6	1.2	7.1
1965-10-01	-4.9	-2.5	3.5	-2.8	0.8	3	0	0.4	-0.3	0.9	3.8	0	1.9	0.9	6.8	7	3.8	0	7.4	8.6	7.1	8.7	0	1.9	0.9	6.8
1965-10-02	-5.1	-3.3	0.9	-4.9	1.9	5	-0.3	-0.5	-1.3	-0.8	2.1	0.2	-0.1	-0.8	6	5.2	2.1	0.2	8.1	7.1	7.2	9.5	0.2	-0.1	-0.8	6
1965-10-03	-5.7	-2.9	1.3	-4.2	-0.3	4.6	-0.7	-1.8	-2	-0.5	2.4	0.1	-0.7	-0.5	6.8	6.2	2.4	0.1	7.3	7.5	8.3	10.7	0.1	-0.7	-0.5	6.8
1965-10-04	-3.6	-0.8	3.9	-1.1	0	4.4	0.8	-0.7	0.1	0.5	4.4	-0.4	2.1	0.5	7.5	7	4.4	-0.4	8.8	9.6	9.8	11.8	-0.4	2.1	0.5	7.5
1965-10-05	-2.1	-0.2	6.6	0.9	1.9	6.1	2.7	2	1	4.3	5.8	3.2	6.3	4.3	9.5	8.5	5.8	3.2	9.9	9.7	9.3	12.2	3.2	6.3	4.3	9.5
1965-10-06	-0.5	1.5	6.7	-0.5	4.6	8.7	3.9	3.6	2.5	5.1	8.3	5.2	5.8	5.1	13.2	9.5	8.3	5.2	11.5	11.9	11	13.4	5.2	5.8	5.1	13.2
1965-10-07	-3	1.4	3.3	-2.2	5	8	4.5	4.4	3.4	1.9	1.6	5	3.5	1.9	7.9	4.7	1.6	5	7.5	6.2	5.5	6.5	5	3.5	1.9	7.9
1965-10-08	-5.2	-2.9	0.2	-5	0.5	4.7	-1.4	-2.8	-2.2	-1.9	-3.6	-2.8	-0.6	-1.9	0.8	1.9	-3.6	-2.8	3.1	3	1.5	3	-2.8	-0.6	-1.9	0.8
1965-10-09	-2.8	-0.9	1.1	-2.7	1.3	5.5	-0.8	-2.4	-1.1	-0.6	-0.9	-1	1.1	-0.6	4.8	5.1	-0.9	-1	6	6	5.6	7.1	-1	1.1	-0.6	4.8
1965-10-10	-4.5	0.2	1.7	-3.3	4	7.5	1.3	-3.6	-0.2	0.7	2.7	-0.3	0.3	0.7	6.3	6.4	2.7	-0.3	6	6.9	5.7	9	-0.3	0.3	0.7	6.3
1965-10-11	-4.9	-2.4	2.1	-3.8	0.8	6.2	2	-2.2	-1.2	1	4.4	0.7	2.3	1	10.1	8	4.4	0.7	9.9	10.7	9.1	12.6	0.7	2.3	1	10.1
1965-10-12	-3.5	-1.6	4.2	-2.7	0.6	4.4	-0.3	-0.2	-1.4	1.1	4.3	0.1	1.5	1.1	7.6	7.2	4.3	0.1	9.1	9.4	9.7	11.6	0.1	1.5	1.1	7.6
1965-10-13	-2	-1.8	4.3	-1.5	1.3	6	-0.3	0.2	-0.3	0.1	2.3	2.7	4.8	0.1	5.4	7.3	2.3	2.7	9	7.7	7.7	9.4	2.7	4.8	0.1	5.4
1965-10-14	-5.8	-1.2	3.1	-4.3	3.8	6.3	0.7	1	1.2	1.8	2.3	1.3	1.5	1.8	4.6	7.1	2.3	1.3	7.9	8.5	7.4	8.7	1.3	1.5	1.8	4.6
1965-10-15	-6	-2.2	0.5	-6.8	2.8	6.9	1.3	0.9	0.4	0.9	1.9	1	-0.9	0.9	6.7	5.7	1.9	1	7.1	8.1	7.1	9.6	1	-0.9	0.9	6.7
1965-10-16	-6.9	-3.5	0.3	-5.4	-0.4	5.1	-2	-2.7	-2.6	-0.7	1.8	-0.9	-1.3	-0.7	6.9	5.7	1.8	-0.9	6.7	7	7.6	10.6	-0.9	-1.3	-0.7	6.9
1965-10-17	-5.1	-3.2	2.6	-4.5	-0.4	4	-2.2	-2.6	-2.4	-1	2.8	-0.1	0.5	-1	6.7	6.4	2.8	-0.1	6.9	7.3	9	11.8	-0.1	0.5	-1	6.7
1965-10-18	-2.8	-1.5	5	-3.1	0.2	4.7	-1.6	0.2	-0.5	1	3.5	-0.5	1.1	1	6.5	6.6	3.5	-0.5	8.5	9.3	10.1	11.2	-0.5	1.1	1	6.5
1965-10-19	-1.7	-0.2	5.3	-1.5	0.6	5.4	0.1	-0.1	-0.2	2.4	5.2	1.7	4	2.4	9.5	9.2	5.2	1.7	10.6	10.6	11.2	13.5	1.7	4	2.4	9.5
1965-10-20	0.2	0.5	5.3	-0.6	2.6	6.6	2.1	4.5	1.9	2.7	5.5	3.5	3.3	2.7	7	9	5.5	3.5	9.9	9.6	10.1	11	3.5	3.3	2.7	7
1965-10-21	-0.8	2.6	4.1	-1.6	6.7	8.8	5.9	6	3.5	6.2	7.7	5.5	3	6.2	10.4	8.7	7.7	5.5	13.1	12.2	11.3	10.5	5.5	3	6.2	10.4
1965-10-22	-0.1	2.1	5.7	0.7	3.9	8.4	3.8	4.6	1.9	4.4	8.3	3.1	3	4.4	10.9	9.2	8.3	3.1	11.4	9.8	10.7	12.3	3.1	3	4.4	10.9
1965-10-23	0.9	3.9	4.3	-1.4	3.4	7.9	4.6	3.7	2.2	4.6	7	4.7	2.4	4.6	10.1	7.9	7	4.7	7.9	6.9	7.3	8.2	4.7	2.4	4.6	10.1
1965-10-24	-2.8	1.4	2.6	-3.9	6.4	8.4	6.2	3.9	1.5	2.2	-1.7	2.8	2.3	2.2	3	1.1	-1.7	2.8	3	2.1	0.5	2	2.8	2.3	2.2	3
1965-10-25	-3	-0.6	-0.3	-4.7	5.8	3.7	-0.2	-2.6	-1.1	-0.6	-4.5	-2	0.2	-0.6	-1.4	-3.1	-4.5	-2	1.2	0.2	0.3	0.2	-2	0.2	-0.6	-1.4
1965-10-26	-7	-3.1	-3.5	-8.8	2.2	2.2	-3.5	-6.2	-3	-1.8	-3.1	-4.6	-3.9	-1.8	0.1	0.5	-3.1	-4.6	1.3	1.8	0.4	1.2	-4.6	-3.9	-1.8	0.1
1965-10-27	-6.2	-5	-6.1	-8.4	-0.5	4.1	-1.6	-4.2	-3.3	-3.7	-2.9	-3.8	-6.9	-3.7	3.3	-0.9	-2.9	-3.8	2.5	1.7	1	1.2	-3.8	-6.9	-3.7	3.3
1965-10-28	-5	-3.1	-4.5	-6.4	2.2	2.4	-0.4	-0.6	-0.1	-1.8	-2.9	-2	-4.6	-1.8	1.2	-0.4	-2.9	-2	2.6	2.6	1.2	1	-2	-4.6	-1.8	1.2
1965-10-29	-2.3	1.9	-3.1	-1.6	4.2	4.5	0.9	0.5	-0.6	-0.3	0	-1.2	-3	-0.3	3.7	0.1	0	-1.2	2.7	2.9	1	2.2	-1.2	-3	-0.3	3.7
1965-10-30	-1.5	0.4	0.3	-3.5	1.8	2.7	-0.9	-1.1	0.3	0.9	-0.8	-0.1	0.6	0.9	2.7	2.1	-0.8	-0.1	4.5	4.4	2.2	4.7	-0.1	0.6	0.9	2.7
1965-10-31	-6.9	-2.6	-3.7	-8.9	0.5	2.5	-1.4	-1.9	-1.3	-0.8	-0.3	-1.1	-4.2	-0.8	4.1	2.2	-0.3	-1.1	4.9	4.2	3.5	5.1	-1.1	-4.2	-0.8	4.1
1965-11-01	-9	-5.8	-4.7	-9.1	-1.8	3.8	-1.6	-2.9	-3.1	-4.3	-1.9	-3.6	-6.6	-4.3	3.7	0.7	-1.9	-3.6	2.8	3	2.7	4.2	-3.6	-6.6	-4.3	3.7
1965-11-02	-14.5	-7.2	-3.1	-8.2	-1.8	2.1	-2.7	-2.8	-4.1	-1.8	0.2	-2.6	-4.9	-1.8	3.9	3.8	0.2	-2.6	4.3	4	3.1	5.9	-2.6	-4.9	-1.8	3.9
1965-11-03	-10.9	-7.8	-3	-8.7	-3.2	1.6	-4	-4.2	-6.3	-3.9	-2.5	-3.7	-3.7	-3.9	2.4	0.8	-2.5	-3.7	2.6	3	2.9	4.7	-3.7	-3.7	-3.9	2.4
1965-11-04	-13.6	-8.5	-4.8	-11	-4.1	0.9	-4.4	-6.1	-6.3	-6.2	-2.5	-3.7	-4.2	-6.2	3	1.6	-2.5	-3.7	2.9	3.5	3.2	5.4	-3.7	-4.2	-6.2	3
1965-11-05	-11	-8.2	-3.9	-10.7	-3.4	0.6	-5.5	-5.8	-5.7	-5.4	-2	-5	-6.1	-5.4	1.8	1.7	-2	-5	2.1	3.4	4.3	7.1	-5	-6.1	-5.4	1.8
1965-11-06	-10.5	-7.4	-4.1	-9	-2.4	0.9	-3.5	-5.3	-4.6	-4.5	-1.3	-3.2	-5.2	-4.5	2.2	1.5	-1.3	-3.2	2.4	3.9	5.4	6.9	-3.2	-5.2	-4.5	2.2
1965-11-07	-9.1	-7.2	-2.2	-8.9	-3.5	0.6	-4.6	-6.3	-6.2	-5.1	-1.6	-4.1	-4.6	-5.1	2.8	3	-1.6	-4.1	2.9	4.1	4.5	6	-4.1	-4.6	-5.1	2.8
1965-11-08	-10.2	-6.6	-3.9	-10.1	-2.9	2.3	-3.1	-3.6	-4.5	-4.2	-1.3	-2.5	-3.3	-4.2	3.4	1	-1.3	-2.5	4.1	3.3	3.6	7	-2.5	-3.3	-4.2	3.4
1965-11-09	-10.6	-6	-3.4	-11.9	-2.5	2.6	-1.7	-2.6	-2.7	-3.3	-0.8	-1.1	-5.7	-3.3	3.1	3.2	-0.8	-1.1	4.6	4.6	4.6	6.4	-1.1	-5.7	-3.3	3.1
1965-11-10	-13.2	-9.5	-4.2	-11.3	-5	-0.5	-4	-6.9	-6.7	-6.7	-1.8	-6.5	-7.5	-6.7	0.9	-0.4	-1.8	-6.5	1.9	3.7	4.2	6.4	-6.5	-7.5	-6.7	0.9
1965-11-11	-10.3	-7.1	-1.8	-9	-5.2	0.5	-3.5	-5.3	-6	-4.6	-0.6	-5.6	-4.9	-4.6	2.2	1.2	-0.6	-5.6	4.1	4.5	3.1	6.4	-5.6	-4.9	-4.6	2.2
1965-11-12	-6.2	-5.3	-3.2	-8.3	-3.2	1.3	-3.2	-3.4	-4.8	-3.3	0.3	-2.5	-5.2	-3.3	2.8	2.1	0.3	-2.5	3.9	5.2	3.6	6.1	-2.5	-5.2	-3.3	2.8
1965-11-13	-7.3	-4.5	-1.4	-7.4	-2.1	2.1	-3.9	-1.6	-3.7	-2.3	0.1	-1.6	-1.4	-2.3	4.4	1.9	0.1	-1.6	5.1	3.8	1	2.5	-1.6	-1.4	-2.3	4.4
1965-11-14	-8.6	-6.6	-3.5	-7.3	-2.4	1.1	-4	-3.7	-4.5	-3.9	-4.7	-3.7	-3.4	-3.9	-1.2	-3.5	-4.7	-3.7	0.6	-0.4	-1.5	-1	-3.7	-3.4	-3.9	-1.2
1965-11-15	-9.1	-3.8	-7.3	-7.6	-1.1	-0.5	-3.7	-3.5	-3.6	-3.1	-3	-4.3	-6.5	-3.1	-0.6	-3.8	-3	-4.3	-0.7	-1.1	-2.5	0.1	-4.3	-6.5	-3.1	-0.6
1965-11-16	-7.8	-4.5	-6.9	-8.2	0.3	-0.2	-2.3	-3.3	-2.8	-2.6	-2.6	-2.9	-6.5	-2.6	-1.7	-0.4	-2.6	-2.9	1.6	0.8	0.2	1.7	-2.9	-6.5	-2.6	-1.7
1965-11-17	-8.6	-5.7	-6.4	-9.8	0.7	1.1	-3.6	-4.6	-5.2	-4.9	-4.6	-4.7	-8.2	-4.9	-1.2	-1.1	-4.6	-4.7	1.2	0.4	-0.2	0.5	-4.7	-8.2	-4.9	-1.2
1965-11-18	-10.9	-6.6	-6.9	-10.9	-0.8	1.2	-3.5	-5.3	-4.5	-5.6	-2.6	-4.6	-8.3	-5.6	-1.6	1.2	-2.6	-4.6	0.6	1.1	0.4	1.6	-4.6	-8.3	-5.6	-1.6
1965-11-19	-14.7	-9.6	-6.9	-12.4	-4.4	1	-5.2	-6.4	-6.7	-7.1	-3.5	-7	-9.5	-7.1	-0.6	-1.1	-3.5	-7	0.2	-0.2	0.4	0.6	-7	-9.5	-7.1	-0.6
1965-11-20	-12.7	-8	-7.1	-13.1	-3.4	2.2	-4.3	-4.4	-5.7	-5.6	-5	-4.3	-9.8	-5.6	-1.1	-2.7	-5	-4.3	-1	-1.7	-2.5	-1.8	-4.3	-9.8	-5.6	-1.1
1965-11-21	-9.8	-7.5	-5.8	-10	-4.3	0.7	-4.9	-5.5	-6.6	-6.4	-6.5	-5.6	-7.1	-6.4	-4.2	-5.3	-6.5	-5.6	-4.1	-5	-6.3	-5.6	-5.6	-7.1	-6.4	-4.2
1965-11-22	-10.2	-7.1	-7.8	-10.3	-3.3	-0.3	-5.6	-5.2	-5.7	-6.6	-4.4	-6.7	-8.4	-6.6	-3.8	-6.1	-4.4	-6.7	-4.4	-3.9	-5.4	-4.7	-6.7	-8.4	-6.6	-3.8
1965-11-23	-9.8	-7.8	-7.2	-11.2	-1.7	1.4	-6.1	-4.6	-3.5	-5	-5.2	-4.3	-8.2	-5	-2.9	-4.1	-5.2	-4.3	-2.8	-2.8	-4.7	-3.6	-4.3	-8.2	-5	-2.9
1965-11-24	-7	-5.2	-7.6	-10.2	-2.3	-0.6	-3.4	-3.9	-3.6	-3.9	-7	-4.1	-6.4	-3.9	-2.6	-4.4	-7	-4.1	-2.2	-2.2	-3.3	-3.1	-4.1	-6.4	-3.9	-2.6
1965-11-25	-13.5	-8.7	-9.4	-15.2	-3.2	-0.7	-3.8	-5.9	-4.9	-6.6	-7.1	-6.7	-9.7	-6.6	-1.6	-5.4	-7.1	-6.7	-1.2	-1.5	-4.1	-3.6	-6.7	-9.7	-6.6	-1.6
1965-11-26	-21.5	-9.5	-12.5	-22.5	-5	-0.6	-4.6	-5.7	-8.4	-7.2	-5.9	-7.1	-14.6	-7.2	-1	-4.4	-5.9	-7.1	-1.7	-2	-3	-3.4	-7.1	-14.6	-7.2	-1
1965-11-27	-18.8	-12.3	-13.5	-20.1	-6	-0.4	-5.9	-7.7	-8.3	-10.2	-6.9	-7.4	-18.1	-10.2	-0.4	-6.9	-6.9	-7.4	-2	-1.9	-1.7	-1.9	-7.4	-18.1	-10.2	-0.4
1965-11-28	-23.9	-10.6	-12	-20.5	-6.1	-0.8	-7.2	-7.7	-7.5	-9.2	-7.5	-8.3	-13	-9.2	-0.2	-4.8	-7.5	-8.3	-1.9	-2.8	-3.2	-3.6	-8.3	-13	-9.2	-0.2
1965-11-29	-21	-12.5	-10.9	-18.8	-8.5	-4.4	-8.2	-8.9	-9.4	-10.5	-7	-8.9	-13.8	-10.5	-2.7	-5.5	-7	-8.9	-2.1	-3.6	-3.6	-3.2	-8.9	-13.8	-10.5	-2.7
1965-11-30	-21.6	-12.3	-8.1	-19.8	-5.7	-2.2	-6.5	-6.2	-6.5	-8.9	-5	-7.5	-9.7	-8.9	-2.1	-3.8	-5	-7.5	-1.4	-1.1	-2.1	-1	-7.5	-9.7	-8.9	-2.1
1965-12-01	-19.5	-13.1	-8.7	-18.8	-6.7	-1.3	-5.4	-7.2	-8.5	-8.7	-6.9	-7.4	-9.4	-8.7	-3.3	-4.2	-6.9	-7.4	-1.4	-2.5	-3.4	-2.9	-7.4	-9.4	-8.7	-3.3
1965-12-02	-20.1	-12.4	-9.5	-18.3	-6.5	-1.4	-8.4	-8.5	-11	-9.1	-7.3	-8.8	-11.1	-9.1	-3	-5.5	-7.3	-8.8	-2.8	-2.8	-4.4	-2.9	-8.8	-11.1	-9.1	-3
1965-12-03	-15.2	-11.9	-10.2	-13.9	-6.2	-1.2	-5.7	-7.5	-8.2	-8.3	-6.3	-7.3	-11.4	-8.3	-2.6	-4.8	-6.3	-7.3	-1.9	-2.1	-3.8	-2.4	-7.3	-11.4	-8.3	-2.6
1965-12-04	-17.1	-11.4	-7.3	-16.2	-7.3	-0.4	-6.8	-9.1	-10.1	-8.9	-6	-7.6	-9.5	-8.9	-2	-3.2	-6	-7.6	-1.6	-2.9	-3.4	-3.1	-7.6	-9.5	-8.9	-2
1965-12-05	-17.8	-13.4	-8.5	-16.7	-8.9	-3	-8.2	-8.5	-10.9	-9.5	-6.6	-8.9	-9.3	-9.5	-2.2	-2.7	-6.6	-8.9	-1.8	-2.5	-3	-1.7	-8.9	-9.3	-9.5	-2.2
1965-12-06	-10.5	-10.6	-7.4	-12.7	-5.7	-3.1	-6.1	-5.5	-8.2	-8.4	-6.4	-6.8	-7.5	-8.4	-0.9	-4.1	-6.4	-6.8	-1.7	-1.8	-2.8	-1.2	-6.8	-7.5	-8.4	-0.9
1965-12-07	-20.7	-12.4	-9.4	-17.5	-6.1	-1.6	-7.3	-9.4	-8.6	-9.1	-7.6	-9.3	-11.2	-9.1	-2.1	-4.6	-7.6	-9.3	-3.6	-4.5	-5	-4.6	-9.3	-11.2	-9.1	-2.1
1965-12-08	-21	-15.8	-10.4	-19.5	-9.6	-4.2	-12.1	-11.7	-13.5	-11.4	-7.5	-10.7	-10.4	-11.4	-3.2	-3.2	-7.5	-10.7	-2.4	-2.6	-4.9	-0.6	-10.7	-10.4	-11.4	-3.2
1965-12-09	-22	-16.2	-10.6	-18.8	-10.3	-5.4	-11.4	-12.7	-12.7	-12.1	-8.5	-10.3	-12.9	-12.1	-4.6	-6.2	-8.5	-10.3	-2.9	-3.9	-5	-2.2	-10.3	-12.9	-12.1	-4.6
1965-12-10	-17.5	-13	-10.1	-16.1	-7.8	-3.6	-7.1	-11.3	-10.9	-9.7	-7.9	-8.7	-12.7	-9.7	-4.8	-5.1	-7.9	-8.7	-2.3	-3.2	-4.3	-1.6	-8.7	-12.7	-9.7	-4.8
1965-12-11	-14.3	-11	-7.2	-16.5	-6.6	-2.5	-9.2	-8.3	-9.1	-8	-6.1	-7.4	-8.1	-8	-2.9	-4.1	-6.1	-7.4	-3.2	-4.1	-5.3	-4.3	-7.4	-8.1	-8	-2.9
1965-12-12	-14.7	-14	-10.3	-16.1	-9.9	-4.1	-11.7	-12.3	-12.5	-9	-9.7	-8.7	-10.2	-9	-5.8	-8.4	-9.7	-8.7	-5.3	-5.5	-8.2	-7	-8.7	-10.2	-9	-5.8
1965-12-13	-19.3	-13.6	-10	-18.6	-8.6	-3.2	-9.9	-11.5	-10.7	-8.3	-6.8	-7	-12.2	-8.3	-4.9	-5.5	-6.8	-7	-3.2	-4.3	-5.6	-3.6	-7	-12.2	-8.3	-4.9
1965-12-14	-19.4	-14.6	-9.1	-18.4	-10	-5.5	-11.5	-13.4	-13.1	-9.8	-7.5	-12.2	-13.1	-9.8	-4	-3.7	-7.5	-12.2	-3.3	-1.3	-3.8	-1	-12.2	-13.1	-9.8	-4
1965-12-15	-16.3	-11.3	-6.6	-16.1	-7.2	-4.2	-9.4	-9.2	-11.2	-7.9	-5.2	-7.8	-7.5	-7.9	-3	-3.4	-5.2	-7.8	-2.2	1.2	-0.5	2.3	-7.8	-7.5	-7.9	-3
1965-12-16	-12.4	-9.2	-3	-12.2	-4.1	-3.2	-6.8	-8	-7.3	-7.6	-3.2	-5.8	-7.1	-7.6	-2.2	-2	-3.2	-5.8	-1.8	-0.7	-2.2	1.9	-5.8	-7.1	-7.6	-2.2
1965-12-17	-6.3	-3.4	-5.1	-5.5	-1.1	-0.2	-1.9	-0.1	-3.5	-1.2	-6.9	-1.1	-2.2	-1.2	-2.7	-4	-6.9	-1.1	-2.4	-2.9	-3.9	-3.5	-1.1	-2.2	-1.2	-2.7
1965-12-18	-12.8	-5.2	-8.5	-9.1	-1.3	-2.9	-3.7	-5.4	-4.1	-4	-9.1	-4.2	-8.5	-4	-3.8	-6.1	-9.1	-4.2	-3.2	-3.8	-6.1	-4.8	-4.2	-8.5	-4	-3.8
1965-12-19	-16.6	-8.6	-11.3	-14.7	-2.9	-1.4	-8.6	-9.5	-8.1	-8.2	-7.7	-9.8	-12.6	-8.2	-4.5	-7.9	-7.7	-9.8	-5.3	-6	-7.7	-6.2	-9.8	-12.6	-8.2	-4.5
1965-12-20	-13.6	-9.5	-11.4	-12.2	-4	-2.4	-6.8	-8.2	-9.2	-9	-8	-8.3	-13.3	-9	-4.9	-7.6	-8	-8.3	-4.6	-5.1	-6.3	-6	-8.3	-13.3	-9	-4.9
1965-12-21	-8	-6	-8.5	-9.9	-1.8	-0.6	-3.3	-4.1	-2.4	-2.7	-8.1	-2.8	-7.7	-2.7	-4.5	-6	-8.1	-2.8	-3.4	-4.5	-6.7	-5.2	-2.8	-7.7	-2.7	-4.5
1965-12-22	-10.8	-7	-9.3	-8.5	-3.7	-1	-5.8	-4	-4.8	-5.3	-7.4	-5.8	-12.2	-5.3	-3.9	-6.9	-7.4	-5.8	-5	-6.2	-8.2	-7.5	-5.8	-12.2	-5.3	-3.9
1965-12-23	-9.2	-7.5	-8	-10.4	-2.9	-0.5	-5.3	-4	-4.6	-4.5	-6.2	-4.7	-10	-4.5	-2.9	-5.1	-6.2	-4.7	-3.3	-3.8	-5.8	-6.4	-4.7	-10	-4.5	-2.9
1965-12-24	-13.5	-9.7	-11.8	-14.8	-4.3	-2.6	-6.4	-7.9	-6.2	-7.9	-9.6	-6.1	-12.5	-7.9	-4.2	-9	-9.6	-6.1	-6.5	-7.4	-9.8	-8.8	-6.1	-12.5	-7.9	-4.2
1965-12-25	-16.2	-14	-10.9	-15.6	-11.8	-1.5	-12.4	-9.2	-10.8	-10.2	-9.5	-9.9	-13	-10.2	-4.9	-6	-9.5	-9.9	-5.8	-7.5	-9.6	-8.9	-9.9	-13	-10.2	-4.9
1965-12-26	-15.5	-8.3	-11.5	-13.5	-3.2	-2.8	-9.8	-5.7	-5.9	-5.1	-8.2	-4.6	-10.4	-5.1	-4.1	-8.3	-8.2	-4.6	-4	-5.9	-8.1	-9.9	-4.6	-10.4	-5.1	-4.1
1965-12-27	-18.1	-12.3	-11.1	-15.9	-6	-3.9	-10.1	-10.1	-8.7	-7.7	-9.5	-8.1	-13.9	-7.7	-3.7	-8	-9.5	-8.1	-5.9	-6.8	-8	-7.7	-8.1	-13.9	-7.7	-3.7
1965-12-28	-19.5	-13.1	-10.1	-17.4	-6.2	-2.3	-7.2	-6.2	-11.1	-9.9	-8.6	-7.7	-11.8	-9.9	-5.3	-6.8	-8.6	-7.7	-4.9	-6.7	-7.4	-7.4	-7.7	-11.8	-9.9	-5.3
1965-12-29	-19.3	-13.5	-10.1	-17.8	-6.8	-4.6	-10.9	-10.2	-8.9	-10.2	-9.4	-9.5	-12.9	-10.2	-6.3	-8.8	-9.4	-9.5	-6.6	-7.9	-9.5	-9.2	-9.5	-12.9	-10.2	-6.3
1965-12-30	-19.6	-16.5	-11.9	-19.4	-9	-3.8	-10.9	-12	-12.5	-12.4	-11.9	-11.6	-16.5	-12.4	-7.5	-11.4	-11.9	-11.6	-9.1	-9.3	-10.4	-9.1	-11.6	-16.5	-12.4	-7.5
1965-12-31	-18.1	-12.9	-13.2	-18.2	-7.2	-4.8	-10.1	-11.5	-9.8	-11.3	-11.5	-10.5	-15.7	-11.3	-6.6	-10.7	-11.5	-10.5	-7	-8.2	-9	-8.1	-10.5	-15.7	-11.3	-6.6
1966-01-01	-17.4	-15.1	-13.9	-15.5	-8.8	-7.2	-11.3	-10.6	-13.2	-13	-12.2	-13.1	-14.5	-13	-8.6	-10.7	-12.2	-13.1	-9.1	-8.8	-10.5	-8.2	-13.1	-14.5	-13	-8.6
1966-01-02	-20.4	-14.8	-13.4	-18.2	-9.9	-7	-13.4	-14	-14.6	-12.6	-13.1	-12.6	-15.5	-12.6	-8.9	-10.3	-13.1	-12.6	-8.9	-9.2	-10	-7.6	-12.6	-15.5	-12.6	-8.9
1966-01-03	-18.4	-17.4	-13.2	-19	-12.3	-8.9	-16.5	-16.6	-16.5	-13.8	-11.9	-13.3	-14.7	-13.8	-8.2	-9.7	-11.9	-13.3	-7.3	-7.6	-7.4	-7.1	-13.3	-14.7	-13.8	-8.2
1966-01-04	-16.5	-11.4	-11.7	-15.5	-7.3	-8	-11.4	-8.5	-11.6	-9.9	-11.2	-8.8	-11.4	-9.9	-6.7	-8.1	-11.2	-8.8	-7.5	-7.2	-8.8	-8.6	-8.8	-11.4	-9.9	-6.7
1966-01-05	-19.1	-16.4	-15.2	-20.8	-9.3	-5.7	-12.3	-16.4	-15.3	-13.5	-14.1	-13.6	-16.8	-13.5	-8.1	-10.2	-14.1	-13.6	-9.1	-8.5	-9.5	-9	-13.6	-16.8	-13.5	-8.1
1966-01-06	-14.6	-10.9	-14.3	-17.7	-5.4	-4	-9	-8	-9	-9.4	-10.8	-9.5	-12.7	-9.4	-7.9	-8.7	-10.8	-9.5	-7.7	-6.9	-8.8	-6.8	-9.5	-12.7	-9.4	-7.9
1966-01-07	-21.7	-14.7	-13.6	-19.1	-9.6	-8	-13.3	-16.5	-10.3	-14.3	-10.9	-10.7	-10.4	-14.3	-7.6	-6	-10.9	-10.7	-8.9	-7.7	-9.4	-7.8	-10.7	-10.4	-14.3	-7.6
1966-01-08	-21.2	-16.9	-12.5	-18.6	-11.9	-6.6	-13	-14.2	-14.2	-13.3	-10.4	-11.8	-11.2	-13.3	-7.7	-4.5	-10.4	-11.8	-7.2	-6.9	-6.7	-6.4	-11.8	-11.2	-13.3	-7.7
1966-01-09	-21.6	-16.2	-10.7	-20.1	-11.2	-6.4	-9.9	-14.6	-14	-12.8	-8.2	-11.9	-11.6	-12.8	-7.7	-6.7	-8.2	-11.9	-7.5	-3.9	-3.9	-1.8	-11.9	-11.6	-12.8	-7.7
1966-01-10	-19.4	-14.8	-10.4	-17.7	-9	-5.6	-11.1	-9.9	-11.9	-11.7	-9.5	-8.9	-12.1	-11.7	-6.2	-6.8	-9.5	-8.9	-6.5	-5	-3.4	-3.2	-8.9	-12.1	-11.7	-6.2
1966-01-11	-16.9	-11	-10.8	-17.9	-7.7	-4.1	-8.9	-10.5	-10	-9.5	-9.5	-9.6	-15	-9.5	-6.5	-8.2	-9.5	-9.6	-6.6	-6.3	-7.4	-4.9	-9.6	-15	-9.5	-6.5
1966-01-12	-16.3	-9.9	-9.5	-14.5	-6.6	-3.7	-7.7	-9.5	-8.8	-7.4	-8.2	-6.6	-11.8	-7.4	-5.9	-6.4	-8.2	-6.6	-4.6	-5.4	-5.7	-5.7	-6.6	-11.8	-7.4	-5.9
1966-01-13	-14.3	-9.6	-8.6	-15.3	-7.3	-3.9	-7.9	-9.1	-9.1	-6.6	-8.8	-6.7	-10.7	-6.6	-5.2	-7.6	-8.8	-6.7	-5.6	-5.9	-6	-3.9	-6.7	-10.7	-6.6	-5.2
1966-01-14	-8.8	-9	-7.5	-11.8	-6.8	-2.1	-6.6	-7.1	-8.5	-6.8	-5.9	-7.2	-6.2	-6.8	-4.3	-4.9	-5.9	-7.2	-5.2	-4.2	-4.8	-3.1	-7.2	-6.2	-6.8	-4.3
1966-01-15	-17.1	-10	-8	-14.6	-4.7	0.2	-4.2	-5.5	-8.5	-4.8	-4.2	-5.4	-9.4	-4.8	-0.5	-5.2	-4.2	-5.4	-2.9	-3	-3.2	-2.6	-5.4	-9.4	-4.8	-0.5
1966-01-16	-12.8	-10.9	-6.4	-13.5	-6.3	-2.5	-8.9	-7	-8.9	-7.8	-6.5	-7.2	-7.8	-7.8	-4.5	-3.7	-6.5	-7.2	-2.9	-4.5	-3.2	-2.8	-7.2	-7.8	-7.8	-4.5
1966-01-17	-13.4	-11.7	-7.7	-9.8	-5.3	-2.1	-7.5	-3.7	-6.7	-4.9	-5.8	-4.4	-6.9	-4.9	-1	-3.4	-5.8	-4.4	-2	-3.4	-4	-3	-4.4	-6.9	-4.9	-1
1966-01-18	-18.4	-11.3	-8.5	-15.6	-5.4	-0.4	-5.4	-7.1	-7.7	-6.3	-7.8	-5.2	-8.5	-6.3	-4.6	-6.6	-7.8	-5.2	-6.4	-5.1	-5.6	-4.6	-5.2	-8.5	-6.3	-4.6
1966-01-19	-16.7	-10.1	-13.6	-16.1	-6.1	-2.7	-7.9	-7.8	-8.7	-8.5	-9.4	-8.8	-11.6	-8.5	-4.7	-7.6	-9.4	-8.8	-9.5	-5	-7.1	-4.8	-8.8	-11.6	-8.5	-4.7
1966-01-20	-20.5	-13.6	-12.3	-17.9	-8.1	-4.1	-12.3	-9	-11.9	-9.6	-10.2	-10.6	-12.5	-9.6	-6.2	-7.3	-10.2	-10.6	-7.7	-6.1	-8.5	-7.1	-10.6	-12.5	-9.6	-6.2
1966-01-21	-18.2	-15.2	-15.3	-22.6	-10	-4.8	-14.4	-14.7	-16.3	-14.8	-13.1	-16.1	-16.4	-14.8	-5.6	-10.5	-13.1	-16.1	-7.6	-6.3	-8.3	-5.3	-16.1	-16.4	-14.8	-5.6
1966-01-22	-16.2	-14.4	-12.1	-20.3	-9	-4.8	-10.8	-12.9	-13.7	-13	-10.3	-15.2	-13.7	-13	-6.5	-7.6	-10.3	-15.2	-5.5	-5.1	-7.6	-6.3	-15.2	-13.7	-13	-6.5
1966-01-23	-13.4	-11	-13.2	-14.5	-7.5	-5.4	-9.8	-10.4	-12.3	-9.2	-11.4	-9.5	-12.1	-9.2	-6.5	-9.4	-11.4	-9.5	-5.7	-6.8	-5.8	-5.8	-9.5	-12.1	-9.2	-6.5
1966-01-24	-18.2	-18.1	-17.6	-21.2	-9.7	-7.1	-17	-15.6	-17.4	-14.7	-14.5	-15.8	-17.6	-14.7	-8.8	-12.6	-14.5	-15.8	-12.1	-11	-8	-6.5	-15.8	-17.6	-14.7	-8.8
1966-01-25	-18.2	-18.4	-18.8	-20.8	-10.5	-8.3	-17.2	-18.4	-16.7	-16.7	-14.6	-17.8	-19.5	-16.7	-9.5	-12.4	-14.6	-17.8	-11	-9.5	-9	-7.2	-17.8	-19.5	-16.7	-9.5
1966-01-26	-16.7	-19.5	-16.6	-19.1	-10.9	-9.2	-18	-16.2	-18.2	-15.1	-13.9	-17.3	-18.3	-15.1	-8.1	-11.2	-13.9	-17.3	-9.4	-8.6	-9.2	-7.7	-17.3	-18.3	-15.1	-8.1
1966-01-27	-12.2	-10.1	-14.9	-14.6	-6.3	-6.8	-14.1	-14.4	-12.9	-13	-13.2	-14.9	-14.5	-13	-9.2	-11.4	-13.2	-14.9	-7.8	-8.4	-7.6	-8	-14.9	-14.5	-13	-9.2
1966-01-28	-13.7	-13.7	-18.2	-18.9	-10	-9	-14	-14.9	-15	-15.4	-16.3	-15.6	-16.9	-15.4	-12.2	-13.2	-16.3	-15.6	-12.8	-10.7	-9.9	-9.1	-15.6	-16.9	-15.4	-12.2
1966-01-29	-18.3	-16.1	-17.9	-20.6	-12.4	-10.1	-15.7	-15.8	-16.7	-16.4	-16	-18.5	-16.7	-16.4	-12.5	-13.1	-16	-18.5	-12.5	-11.7	-11.2	-10	-18.5	-16.7	-16.4	-12.5
1966-01-30	-24.9	-22.5	-21.1	-25.7	-14.6	-8.5	-18.9	-21.3	-22.4	-18.6	-17.4	-18.4	-22.5	-18.6	-13.5	-14.5	-17.4	-18.4	-14.4	-12.5	-11.4	-10.1	-18.4	-22.5	-18.6	-13.5
1966-01-31	-21.3	-24.2	-20	-22.5	-18.1	-10.5	-21	-24.8	-22.4	-21.2	-16.6	-22.3	-20.6	-21.2	-13.9	-13.5	-16.6	-22.3	-14	-11.4	-11	-8.5	-22.3	-20.6	-21.2	-13.9
1966-02-01	-17	-15.9	-17.9	-20.2	-11.1	-8.3	-17.6	-19.2	-16.3	-15.7	-14.4	-16.8	-18.9	-15.7	-10.9	-11.7	-14.4	-16.8	-12.2	-9.9	-10.5	-10.8	-16.8	-18.9	-15.7	-10.9
1966-02-02	-22.8	-18.7	-17.9	-20.2	-14	-9.3	-19.2	-21.3	-19.3	-14.3	-14	-17.1	-18.3	-14.3	-10.2	-10.2	-14	-17.1	-12	-9.8	-10.5	-8.1	-17.1	-18.3	-14.3	-10.2
1966-02-03	-20.6	-19.1	-16.7	-17.9	-14.6	-6.9	-19.2	-20.8	-17.9	-15.1	-13.2	-16.2	-13.4	-15.1	-9.6	-10.3	-13.2	-16.2	-10.9	-10.4	-11	-9.7	-16.2	-13.4	-15.1	-9.6
1966-02-04	-17.1	-16.8	-12.1	-14.9	-11.3	-5.7	-15.7	-15.9	-14.1	-11.6	-9.7	-13.1	-11.8	-11.6	-8.7	-8.2	-9.7	-13.1	-9.1	-8.2	-8.1	-7.4	-13.1	-11.8	-11.6	-8.7
1966-02-05	-17.8	-13.2	-11.5	-16.4	-7.5	-6.3	-11.4	-11.5	-11.4	-9.3	-11	-9.3	-11	-9.3	-7.9	-9.6	-11	-9.3	-6.3	-6.3	-7.8	-8.1	-9.3	-11	-9.3	-7.9
1966-02-06	-18.5	-15.9	-16.4	-18.1	-9.7	-5.8	-14	-13.8	-13.8	-12.9	-13.2	-14.5	-15.6	-12.9	-10.1	-12.2	-13.2	-14.5	-10.3	-9.6	-10.4	-7.8	-14.5	-15.6	-12.9	-10.1
1966-02-07	-18	-16.4	-15	-19	-9.9	-5.1	-15.1	-14.4	-12	-11.7	-10.3	-13.1	-15.1	-11.7	-7	-8.6	-10.3	-13.1	-7	-5.2	-6.7	-4.6	-13.1	-15.1	-11.7	-7
1966-02-08	-18	-17.3	-13.3	-16.4	-11.5	-5.2	-13.5	-15	-15.9	-13	-11	-12.9	-15.9	-13	-7.7	-7.5	-11	-12.9	-7.3	-6.5	-6.8	-3.2	-12.9	-15.9	-13	-7.7
1966-02-09	-18.3	-11.9	-11.6	-12.5	-7.1	-2.1	-9.7	-8.6	-11	-9.6	-8.8	-10	-11.1	-9.6	-7	-6.6	-8.8	-10	-5.7	-6.2	-6.2	-2.6	-10	-11.1	-9.6	-7
1966-02-10	-18.3	-15.5	-8.6	-17	-7.9	-2	-9.1	-9.6	-11.2	-8.2	-4.9	-8.3	-9.5	-8.2	-2.8	-4.7	-4.9	-8.3	-0.9	-0.1	-3	-0.4	-8.3	-9.5	-8.2	-2.8
1966-02-11	-15.2	-13.1	-9.1	-13.3	-8.7	-4	-9.5	-10.5	-11.2	-8.7	-9.5	-7.8	-9.3	-8.7	-4.7	-5.9	-9.5	-7.8	-1.7	-2.8	-4.7	-3.9	-7.8	-9.3	-8.7	-4.7
1966-02-12	-16.1	-11.5	-9.6	-14.9	-5.6	-2.4	-5.5	-6.3	-6.1	-6.3	-7.1	-7.3	-9.4	-6.3	-3.8	-4.4	-7.1	-7.3	-1	-1.5	-2.7	-2.4	-7.3	-9.4	-6.3	-3.8
1966-02-13	-18.3	-12.7	-9	-18.4	-5.6	-2.6	-5.5	-6.9	-7.3	-8	-6.3	-7.7	-11.4	-8	-3.7	-3.5	-6.3	-7.7	-2.8	-2.6	-2.3	-1.3	-7.7	-11.4	-8	-3.7
1966-02-14	-20.8	-16	-12	-21.5	-10.7	-6.6	-12.8	-13.9	-14.3	-14.6	-10.9	-12.1	-13.6	-14.6	-2.9	-5.5	-10.9	-12.1	-2.1	-2.1	-2.5	0.1	-12.1	-13.6	-14.6	-2.9
1966-02-15	-19.3	-15.4	-6.7	-17.1	-9.4	-5.8	-10.6	-11.7	-10	-11.8	-4.9	-9.9	-6.6	-11.8	-3.8	-0.7	-4.9	-9.9	-1	0.4	0.1	4.2	-9.9	-6.6	-11.8	-3.8
1966-02-16	-11.8	-8.8	-3	-10.4	-5.1	0.9	-3.1	-7.6	-4.2	-4.7	-3.1	-6.5	-3.5	-4.7	-1	0.1	-3.1	-6.5	-0.2	-1.4	-2.6	-1.4	-6.5	-3.5	-4.7	-1
1966-02-17	-12.1	-7.9	-1.9	-10.4	-3.9	1.4	-4.2	-5.7	-4.9	-4.4	-4	-4.5	-2.9	-4.4	-0.8	-2.2	-4	-4.5	0.4	-0.3	-1.9	0.1	-4.5	-2.9	-4.4	-0.8
1966-02-18	-9.4	-6.4	-1.8	-8.9	-3.7	2.6	-3.7	-2.2	-4.9	-3.2	-4.9	-2.6	-4.7	-3.2	-1.3	-2.6	-4.9	-2.6	0.4	-1	-1.9	0.4	-2.6	-4.7	-3.2	-1.3
1966-02-19	-13.8	-8.1	-4.5	-12.1	-3.2	2.3	-3	-4.6	-5.3	-4.9	-1.4	-3.6	-5.6	-4.9	0.8	-1.4	-1.4	-3.6	2.8	-0.1	1.3	1.8	-3.6	-5.6	-4.9	0.8
1966-02-20	-13.7	-8.8	0.2	-10.7	-3.7	4	-1.4	-2.2	-6.8	-5.5	-0.7	-4.2	-4.7	-5.5	1.5	1.5	-0.7	-4.2	1.3	-0.6	-1	-1	-4.2	-4.7	-5.5	1.5
1966-02-21	-12.4	-8	-3.9	-11.1	-2.6	2.7	-3.2	-2.9	-6.2	-5.5	-2.7	-4.9	-3.5	-5.5	1.3	-0.7	-2.7	-4.9	2.9	2.4	1.6	2.9	-4.9	-3.5	-5.5	1.3
1966-02-22	-13.5	-10.9	-4.4	-11.9	-3.3	1	-3.9	-4.6	-6.9	-6.2	-3.3	-6	-5.3	-6.2	-0.7	-2	-3.3	-6	-2	-2.6	-5	-3.1	-6	-5.3	-6.2	-0.7
1966-02-23	-11.1	-10.3	-3.9	-11.3	-2.8	-0.5	-3.2	-3.9	-6.1	-4.9	-5.7	-5.6	-6.4	-4.9	-3.1	-5.3	-5.7	-5.6	-2	-3.5	-4.3	-2.6	-5.6	-6.4	-4.9	-3.1
1966-02-24	-12.5	-8.4	-6.1	-12.8	-3.2	-0.3	-3.2	-4.8	-5.2	-4.4	-5.1	-3.7	-6.9	-4.4	0.1	-1.8	-5.1	-3.7	-0.2	-1.2	-1.6	0.4	-3.7	-6.9	-4.4	0.1
1966-02-25	-16.8	-10.4	-4.3	-16	-6.8	0.7	-6	-6.4	-7.6	-6.9	-3	-6.5	-4.7	-6.9	-0.3	2.2	-3	-6.5	2.4	3.2	2	2.6	-6.5	-4.7	-6.9	-0.3
1966-02-26	-14	-8.5	-2.2	-11.7	-6.3	-1.3	-6.8	-5.9	-8.3	-6.3	-3.8	-6.5	-7.7	-6.3	0.7	0.7	-3.8	-6.5	3.1	3.4	3.3	2.9	-6.5	-7.7	-6.3	0.7
1966-02-27	-8.1	-6.4	3.2	-5.3	-4.1	1.5	-4.2	-3.6	-6.4	-0.6	-1.4	-3.5	0.9	-0.6	-0.2	0.6	-1.4	-3.5	3.1	2.2	1.7	2.4	-3.5	0.9	-0.6	-0.2
1966-02-28	-5.4	-4.4	2.3	-6.5	-1.8	3	-2.9	-2.5	-4.5	-2.3	0.2	-1.3	-0.5	-2.3	3.6	0.6	0.2	-1.3	2.6	1.4	0.8	2.1	-1.3	-0.5	-2.3	3.6
1966-03-01	-7.9	-2.7	0.3	-8.3	1.9	4	0.4	0.3	1.4	-2.1	-0.6	-1	-2.2	-2.1	1.3	2.5	-0.6	-1	2.8	1.7	0.4	2.7	-1	-2.2	-2.1	1.3
1966-03-02	-13.1	-9.5	-3.3	-11.1	-2.9	3.8	-2.1	-4.1	-7.1	-5.5	-4.7	-4.4	-6.5	-5.5	1.7	-1.7	-4.7	-4.4	2.7	2.5	0.5	1.1	-4.4	-6.5	-5.5	1.7
1966-03-03	-10.4	-6.7	-2.6	-11.6	-2.1	1.6	-2.7	-2.2	-4.8	-2.8	-3.1	-1.7	-3	-2.8	1.7	-0.5	-3.1	-1.7	2.3	2.6	1.3	3.6	-1.7	-3	-2.8	1.7
1966-03-04	-8.6	-4.6	-2.1	-7.2	0.1	2.1	-4.1	-2.8	-3.7	-2.5	-1.9	-1.9	-1.9	-2.5	1.9	0.3	-1.9	-1.9	2.5	1.4	0.7	2.5	-1.9	-1.9	-2.5	1.9
1966-03-05	-4.2	0.2	-0.5	-6	3	3.7	-1.7	-1.1	0.3	0.8	-3.2	-0.8	-1.6	0.8	0.7	-0.5	-3.2	-0.8	1.3	-1.5	-1.5	-0.7	-0.8	-1.6	0.8	0.7
1966-03-06	-6.3	-3.1	-2.9	-9.9	2.1	3.5	-0.5	-1.6	-2.2	-2.9	-5.3	-2.3	-3.1	-2.9	-0.4	-2.6	-5.3	-2.3	0.2	-0.9	-0.3	1.4	-2.3	-3.1	-2.9	-0.4
1966-03-07	-9.6	-6.4	-4.8	-12.4	-1.5	3.8	-1.3	-1.2	-2.7	-1.3	-1.8	-2.6	-4.6	-1.3	1.7	-0.9	-1.8	-2.6	1.9	1.3	-1.1	3.6	-2.6	-4.6	-1.3	1.7
1966-03-08	-17.6	-11.8	-2.6	-16	-1.1	3.7	-2.5	-2.4	-2.7	-2.5	-0.9	-2.2	-5	-2.5	4.1	-1.2	-0.9	-2.2	3.7	2.8	2.1	5.3	-2.2	-5	-2.5	4.1
1966-03-09	-11.6	-8	0.9	-11.4	-1.2	3.2	-2	-3	-3.5	-2.9	0.3	-1.5	-1.6	-2.9	3.8	1.5	0.3	-1.5	4.9	4.8	4.2	6.2	-1.5	-1.6	-2.9	3.8
1966-03-10	-11.1	-3.9	0.2	-10.2	0.9	3.7	-0.4	-1.8	-1.9	-1.3	0.6	0.3	-1.7	-1.3	2.5	2.9	0.6	0.3	4.2	2.8	2.2	2.6	0.3	-1.7	-1.3	2.5
1966-03-11	-12.7	-5.6	-0.1	-11.7	0.1	4.8	-2.4	-1.8	-2.8	-2.1	-1.2	-2.2	-1.2	-2.1	3.4	2.6	-1.2	-2.2	2.9	1.9	1.3	2.6	-2.2	-1.2	-2.1	3.4
1966-03-12	-10.4	-3.2	-0.3	-8.8	0.1	4.7	0	0	-0.9	0.4	-1.4	0.9	-2	0.4	4.3	2.1	-1.4	0.9	5.2	2.7	1.9	2.6	0.9	-2	0.4	4.3
1966-03-13	-9.1	-4.2	-2.1	-10.1	0.6	3	-3.1	-4.4	-3	-1.6	-1.4	-1.9	-4.8	-1.6	4.1	1.7	-1.4	-1.9	5.6	3	3.2	2.8	-1.9	-4.8	-1.6	4.1
1966-03-14	-10.5	-6.9	-3.2	-11.6	-2	1.5	-4.1	-4.4	-5.4	-5.1	-1.2	-3.9	-2.4	-5.1	4.9	2.5	-1.2	-3.9	5	4.2	4	5.3	-3.9	-2.4	-5.1	4.9
1966-03-15	-12.7	-6.4	-0.7	-11.1	-1	2.4	-5.3	-4.8	-4.8	-1.6	0.3	-1.5	0.2	-1.6	4.5	6.9	0.3	-1.5	6.1	6.1	4.7	7.3	-1.5	0.2	-1.6	4.5
1966-03-16	-13.3	-8.3	-2.8	-13.2	-3.2	3	-3.6	-4.5	-5.7	-5.2	-1.7	-3.3	-4.7	-5.2	2.9	3.5	-1.7	-3.3	5.7	4.3	3.1	3.9	-3.3	-4.7	-5.2	2.9
1966-03-17	-10.3	-3.8	-0.1	-8.9	1.1	5.4	1	-0.9	-1	1	-1.5	0.2	-0.6	1	2.4	2.3	-1.5	0.2	4.2	3.3	2.5	3.4	0.2	-0.6	1	2.4
1966-03-18	-11	-4.7	0.8	-6.8	-0.6	3.8	-1.8	-2.2	-1.3	1.2	0.4	0.2	0.1	1.2	3.8	4	0.4	0.2	4.6	4.1	3.2	3.9	0.2	0.1	1.2	3.8
1966-03-19	-5.9	-4	4.2	-6.6	0.5	4.6	-0.8	-0.5	-2.5	-1.6	0.8	-0.1	1.5	-1.6	5.1	5.2	0.8	-0.1	7	5.8	5.5	7.9	-0.1	1.5	-1.6	5.1
1966-03-20	-10.7	-4.6	-1	-9.5	4.2	7	3	1.6	0.4	0.2	0.2	0.8	-2.3	0.2	4.8	2.2	0.2	0.8	7.3	4	3.7	5.2	0.8	-2.3	0.2	4.8
1966-03-21	-12.4	-7.5	-2.7	-11.2	-1.4	1	-2.6	-4.9	-4.4	-4.5	-1.9	-4.3	-4.1	-4.5	0.7	0.1	-1.9	-4.3	4.7	3.8	2.8	3.7	-4.3	-4.1	-4.5	0.7
1966-03-22	-13.1	-6.9	-1	-11.3	-2.7	0.8	-4.9	-5.5	-3.5	-2.8	-1.6	-4.4	-1.5	-2.8	4.7	3.9	-1.6	-4.4	4.9	5.2	6.1	7.7	-4.4	-1.5	-2.8	4.7
1966-03-23	-6.4	-1.2	1.7	-4.9	0.9	5.8	-0.4	0.4	1.5	2.2	2.1	2	0.6	2.2	5.3	6.4	2.1	2	7.8	7.5	7	9.3	2	0.6	2.2	5.3
1966-03-24	-6.5	-2.3	3.3	-6.3	2.7	5.7	-0.2	2.1	0.1	-0.2	2.7	1.1	-0.2	-0.2	6.2	6.5	2.7	1.1	8.7	7.3	8.7	11.5	1.1	-0.2	-0.2	6.2
1966-03-25	-8.8	-1.7	1.8	-6.7	2.1	6.3	1.1	0.6	0.2	1.7	1.5	3.7	2.4	1.7	3.9	3.5	1.5	3.7	6.9	5.7	5.8	7.3	3.7	2.4	1.7	3.9
1966-03-26	-6.4	-1.3	1.6	-3.7	4.1	6.9	0.6	-1.1	0.8	0.3	0.8	-0.6	-0.2	0.3	3.9	2.9	0.8	-0.6	5.2	5.2	5.3	6.6	-0.6	-0.2	0.3	3.9
1966-03-27	-2.1	-0.6	5.5	-2.1	3.1	7.2	0.4	2	0.9	2.9	4.1	3.9	4.8	2.9	7.2	8.7	4.1	3.9	9.9	9.3	8.5	10.1	3.9	4.8	2.9	7.2
1966-03-28	-0.6	0.8	1.5	-2.4	3.8	6.6	2	2.4	0.4	-0.2	0.3	1.4	1.3	-0.2	4.8	4.3	0.3	1.4	6.5	6.4	5	7.8	1.4	1.3	-0.2	4.8
1966-03-29	-6	0.2	1.7	-5.2	4.7	4.6	-1.2	-1.6	-1	-0.5	1.4	-0.7	0.4	-0.5	4.8	5.6	1.4	-0.7	8.6	6.7	6	6.7	-0.7	0.4	-0.5	4.8
1966-03-30	-7.6	-2.7	2.2	-7.6	2.6	4.9	-1	-0.6	-1.4	0.2	3.3	0.2	1.5	0.2	5.7	6.8	3.3	0.2	9.6	8.3	8	8.1	0.2	1.5	0.2	5.7
1966-03-31	-10.5	-4.3	1	-7.5	0.1	5.3	-0.9	-0.8	-1.9	-1.2	2.9	-0.4	-0.1	-1.2	6.9	7.6	2.9	-0.4	8.8	8.5	8.1	10	-0.4	-0.1	-1.2	6.9
1966-04-01	-6.4	-1.4	5.7	-3.7	2.7	6.3	3.3	1.3	0.4	1.9	5.1	2	5.5	1.9	7.8	10.1	5.1	2	10.2	9	8.7	9.8	2	5.5	1.9	7.8
1966-04-02	-3.7	1	6.2	-0.8	6	9.4	4.6	4.6	3	4.6	3.7	5	5	4.6	8.8	9.1	3.7	5	11.1	9.9	10.8	11.1	5	5	4.6	8.8
1966-04-03	-3.1	0.8	5.4	-1.1	4.3	8	2.2	2.4	2.5	2.5	2.8	2.4	5.9	2.5	5.3	6.9	2.8	2.4	10.4	9.6	9	10.2	2.4	5.9	2.5	5.3
1966-04-04	-8.5	-0.6	5.3	-3.9	3.2	5.6	-0.2	-1.2	0.2	1.4	4.9	1.5	4.1	1.4	5.7	8.8	4.9	1.5	11.1	10.8	10.7	13	1.5	4.1	1.4	5.7
1966-04-05	-9.9	-2.8	4.2	-4.9	0.9	4.9	-0.6	-0.9	-0.8	0.9	4.3	0.7	4.2	0.9	7.9	9.9	4.3	0.7	11.7	13.1	13.5	15.6	0.7	4.2	0.9	7.9
1966-04-06	-1.1	-2	5.7	-2.2	1.6	6.5	1.8	2.9	0.8	2.1	3.8	3.6	3.2	2.1	9	8.7	3.8	3.6	12.7	9.2	10.3	11.3	3.6	3.2	2.1	9
1966-04-07	-4.9	0	2.6	-4	1.9	5.3	-0.2	0.4	-0.3	2	-2.3	1.1	2	2	2.6	0	-2.3	1.1	2.6	0.5	-0.1	1.4	1.1	2	2	2.6
1966-04-08	-8.1	-2.6	-1.3	-5.5	1.7	4.2	-1.5	-1.9	0.4	-0.8	-0.8	-1.3	-0.3	-0.8	1.7	-0.5	-0.8	-1.3	2.2	-0.4	-0.5	1	-1.3	-0.3	-0.8	1.7
1966-04-09	-5.2	1.3	3	-3.2	2.6	6.7	1	0.8	0.6	1.6	3.1	1.3	4.1	1.6	6.2	4.8	3.1	1.3	6.5	5.8	5.7	7.8	1.3	4.1	1.6	6.2
1966-04-10	-1.2	0.8	5.8	-0.9	4.8	8.7	4.1	5	3.3	4.1	5.5	4.3	6.3	4.1	8.1	8.3	5.5	4.3	9.3	9.5	9.1	11.8	4.3	6.3	4.1	8.1
1966-04-11	-1.8	4.6	7.9	1	7.7	9.2	5.3	5.2	4.5	5.3	3.3	4.6	6.7	5.3	6.4	8.3	3.3	4.6	9.4	9.4	8.3	9.7	4.6	6.7	5.3	6.4
1966-04-12	-5.8	-0.2	5.1	-3.2	5	9.6	3.8	1.6	1.9	2.7	0.3	2.2	4.3	2.7	3.7	5.2	0.3	2.2	5.3	5.3	6.4	7.5	2.2	4.3	2.7	3.7
1966-04-13	-3.1	1.7	3.7	-2.1	6.1	5.6	2.7	2.6	2.2	4.9	2	3.4	2.6	4.9	4.9	5.2	2	3.4	6.6	5.7	6.1	6.5	3.4	2.6	4.9	4.9
1966-04-14	-1.7	3.2	4.8	-1.4	6.9	7.8	7	4.6	4.5	4.7	2.4	4.7	3.8	4.7	4.7	5.1	2.4	4.7	7.4	7.3	7.4	8.4	4.7	3.8	4.7	4.7
1966-04-15	0.2	3.6	0.7	-1.3	9.3	8	6.4	3.2	5.3	3	0.5	1.8	1.7	3	3.6	4.8	0.5	1.8	6.7	6.9	7.2	8.3	1.8	1.7	3	3.6
1966-04-16	-4.1	0.4	3.9	-2.2	3.9	6.6	1.7	0.4	0.7	1.4	1.2	1	2.7	1.4	3	6.6	1.2	1	7.3	7.5	6.5	8.7	1	2.7	1.4	3
1966-04-17	-4.9	1.4	0.7	-3.9	3.5	5	1.1	0.8	1.2	1.5	1.7	1.8	0.4	1.5	4	4.6	1.7	1.8	6.1	6.7	5.4	6.7	1.8	0.4	1.5	4
1966-04-18	-6.6	-3.2	0.7	-5.8	3.6	5.5	0.2	-1	-1.3	-0.7	-0.2	-0.6	-0.1	-0.7	3.7	4.1	-0.2	-0.6	5.6	5.8	4	6.2	-0.6	-0.1	-0.7	3.7
1966-04-19	-3.9	-2.4	0.9	-6	1.4	3.5	-0.9	-0.8	-1.4	-1.2	2	-0.1	0.5	-1.2	5.5	5	2	-0.1	8.1	8.8	6.4	9.6	-0.1	0.5	-1.2	5.5
1966-04-20	-4.5	-1.4	2.6	-4.8	3	5.7	1.2	0.9	0.5	1.5	3.9	2.1	0.8	1.5	7.7	8.1	3.9	2.1	9.7	11	10.8	12.8	2.1	0.8	1.5	7.7
1966-04-21	-0.3	1.6	8.2	-0.3	5.2	6.2	4.8	3.3	2.8	2.5	4.6	2.8	7.2	2.5	9.3	9.8	4.6	2.8	11.9	12.5	12.1	14.4	2.8	7.2	2.5	9.3
1966-04-22	0.7	3.2	10	0	7.8	9.3	6.3	5	4.1	4.5	7.6	5.6	7.4	4.5	11.3	12.8	7.6	5.6	14.3	15.1	15.1	16.7	5.6	7.4	4.5	11.3
1966-04-23	-0.6	2.8	8.9	-0.9	7.8	10.5	7.3	6.2	5.4	5.7	7.3	5.7	6.4	5.7	11.8	10.3	7.3	5.7	14.4	14.5	14.4	16.5	5.7	6.4	5.7	11.8
1966-04-24	-3.4	1.4	4.9	-1.4	5.2	6.8	3	1.5	1.5	2.7	4.6	1.7	3.6	2.7	8	8.5	4.6	1.7	13.2	12.7	12.2	15	1.7	3.6	2.7	8
1966-04-25	-2.3	0.8	5	-1.7	2.2	6.5	2.4	1.3	1.6	2.9	4.3	1.7	3.8	2.9	8.1	8	4.3	1.7	13.4	11.9	12.9	13.9	1.7	3.8	2.9	8.1
1966-04-26	-4.6	-0.1	4.1	-3.9	2.2	7.2	3.8	3.1	1.2	2.6	5.2	2.1	2.9	2.6	9.8	9.8	5.2	2.1	12.9	12.5	13.9	13.5	2.1	2.9	2.6	9.8
1966-04-27	-1.8	3	5.5	0.5	4.7	8.2	5.3	3.4	4.6	4.3	7.8	4.4	6.4	4.3	11.3	12.4	7.8	4.4	14.5	14.3	13.3	14.4	4.4	6.4	4.3	11.3
1966-04-28	-0.3	3.6	8.8	1.5	5.9	10.1	5	5.9	4.7	6.8	8.2	6.2	8.8	6.8	12.6	13.6	8.2	6.2	14.8	13	12.8	13.5	6.2	8.8	6.8	12.6
1966-04-29	0.9	4.2	10.1	2.4	5.8	9.6	5.6	5.4	5.1	7	8.6	6.9	9	7	11.1	12.7	8.6	6.9	14.5	14.6	13.8	15.1	6.9	9	7	11.1
1966-04-30	2.2	5.3	12.1	4.1	6.2	11.1	7.2	7.4	5.5	8.1	9.6	8.7	10.2	8.1	13.3	13.5	9.6	8.7	16	15.1	15.6	17.4	8.7	10.2	8.1	13.3
1966-05-01	1.8	4.3	11.5	3.4	5.4	8.4	5.3	8.2	4.2	7.9	9.9	7.8	8.9	7.9	15.3	13.4	9.9	7.8	15.3	15.2	14	15.9	7.8	8.9	7.9	15.3
1966-05-02	-2.7	1.3	2.2	-1.5	3.9	8.6	0.3	1.4	2.7	1.4	-1	1.2	3.1	1.4	4.8	3.2	-1	1.2	3.4	2.8	2.7	4.2	1.2	3.1	1.4	4.8
1966-05-03	-1.9	0.9	4.7	-1.4	3.4	3.4	0.1	-0.2	1.4	2.1	1.3	0.7	3.9	2.1	6.3	6.7	1.3	0.7	7.8	6.6	6.1	8.4	0.7	3.9	2.1	6.3
1966-05-04	-2.3	0.6	3.6	-1.9	3.3	5.7	2.3	1.8	-0.4	2.1	0.1	1.4	3.8	2.1	3.4	5.7	0.1	1.4	5.5	6	5.3	5.9	1.4	3.8	2.1	3.4
1966-05-05	-2.7	0.6	2.6	-1.7	2.6	5.6	1.5	0.8	0.7	1.2	1.2	0.5	0.9	1.2	5	5.9	1.2	0.5	6.5	6.2	6.8	7.3	0.5	0.9	1.2	5
1966-05-06	-2.2	-0.7	6.3	-0.2	2.8	5.6	1.9	1.2	0.9	3	3.6	2	3.9	3	7.5	8.4	3.6	2	9.3	9.1	9.3	11.4	2	3.9	3	7.5
1966-05-07	-0.1	2.3	6.4	-0.8	6.1	8.5	4.1	3.4	2	4.4	5.4	4.5	6	4.4	9.3	10.7	5.4	4.5	11.6	12.2	12.6	14.4	4.5	6	4.4	9.3
1966-05-08	-1.1	1.5	9.4	2.6	4.3	7.3	4.4	5.2	2.8	5.2	6.9	4.8	7.5	5.2	11.6	11.9	6.9	4.8	13.4	13.9	14.5	16.2	4.8	7.5	5.2	11.6
1966-05-09	-0.4	2.1	9.6	1.2	5.2	8.5	5	5.5	4.1	5.5	8.7	7.2	7.3	5.5	13	14	8.7	7.2	15	15.3	15.3	17.4	7.2	7.3	5.5	13
1966-05-10	0.5	1.3	9.7	3.2	4	9.4	4.8	6.4	4.7	6.2	8	6.7	8.3	6.2	11.8	13.6	8	6.7	14.9	15.7	15.5	17.8	6.7	8.3	6.2	11.8
1966-05-11	0.6	2	10.4	0.7	4	10.8	5.9	4.6	3.8	5.2	6.7	5.2	7.8	5.2	12.5	14	6.7	5.2	15.4	15.7	16.9	16.8	5.2	7.8	5.2	12.5
1966-05-12	1.8	4.9	11.4	3.9	7	10.5	6.5	7.1	5	6.4	8.7	7.3	9.8	6.4	12.7	15.4	8.7	7.3	17.7	16.8	17.3	19	7.3	9.8	6.4	12.7
1966-05-13	2.7	6.7	11.7	3.3	9.2	10.2	8.1	6.2	7	7.9	10.1	8	10.5	7.9	11.8	15.2	10.1	8	16.6	15.3	16.7	17.7	8	10.5	7.9	11.8
1966-05-14	0.3	5.8	10.4	1.8	10.6	13	8.6	7.9	8.6	7.9	10.6	8	9	7.9	13.8	14.7	10.6	8	14.6	14.1	14.6	14.9	8	9	7.9	13.8
1966-05-15	3.3	5	12.8	3.5	8.9	12.8	7.2	8	4.8	8.7	10.1	9.4	9.4	8.7	13.5	14.4	10.1	9.4	15.9	15.6	16.3	17.1	9.4	9.4	8.7	13.5
1966-05-16	0.3	4.5	4.8	1.4	8.1	9.8	7.2	6.6	5.6	6.1	6	5.9	3.7	6.1	9.9	8.9	6	5.9	11.7	10.1	11.3	10.5	5.9	3.7	6.1	9.9
1966-05-17	-0.7	3.6	5.1	1.1	6.4	9	3.8	3.3	4.1	3.8	2.6	3.7	4.7	3.8	7	6.8	2.6	3.7	7.7	7.5	7.5	9.9	3.7	4.7	3.8	7
1966-05-18	-0.7	2.7	5.4	0.9	5.1	9.7	6.1	3.8	4.3	5.6	6	5.1	4.3	5.6	10.6	10	6	5.1	10.8	11.8	11.9	13.1	5.1	4.3	5.6	10.6
1966-05-19	0.6	4.3	8.1	1.3	6	10.4	7.1	6.1	5.3	5.3	6.8	5.8	6.3	5.3	12	11.9	6.8	5.8	14.2	14.6	15.6	15.9	5.8	6.3	5.3	12
1966-05-20	1.4	5.9	11.5	2.9	7	10.2	6.5	6.6	5.1	8	10	7.6	9.6	8	13.3	14.7	10	7.6	16.5	16.8	18.4	17.9	7.6	9.6	8	13.3
1966-05-21	2.9	5.6	14.2	4.1	4.7	8.1	6	7	4.4	6.6	9.9	8.1	10.8	6.6	11.6	14.6	9.9	8.1	14.2	14.7	16.8	17.4	8.1	10.8	6.6	11.6
1966-05-22	-2.6	2.5	3.4	-1.5	7.6	9.3	4.5	4.8	2.6	4.1	2.8	3.5	3.1	4.1	6.1	7	2.8	3.5	8.9	9.2	8.6	10.3	3.5	3.1	4.1	6.1
1966-05-23	-1.5	2	6.2	0.1	3.3	6.3	0.1	1.3	2.2	4.7	5	3.8	4.9	4.7	8.9	10.2	5	3.8	11.1	11.7	12.4	13.4	3.8	4.9	4.7	8.9
1966-05-24	0	2.5	9.4	-0.8	6.7	9	6	5.7	3.3	3.8	7.1	5.2	7.3	3.8	11.1	12.6	7.1	5.2	14.1	13.9	15.4	15.2	5.2	7.3	3.8	11.1
1966-05-25	-1.2	2.6	6.8	-0.7	6.5	11.8	7.4	5.3	4	4.9	6.9	4.3	6.8	4.9	10	10.1	6.9	4.3	14.2	12.9	14.9	14.5	4.3	6.8	4.9	10
1966-05-26	-2.4	1.1	7.5	-1.3	4.5	7.9	4.2	3.5	2.7	4	6.2	4.8	6.5	4	9.3	11.4	6.2	4.8	12.1	11.5	12.4	12.2	4.8	6.5	4	9.3
1966-05-27	-1.6	3.2	8.4	0.8	5.6	8.2	4.7	5.5	5.3	6	7.3	5.7	8.2	6	9.8	10.7	7.3	5.7	12.2	12.2	12.3	13.4	5.7	8.2	6	9.8
1966-05-28	0.4	3.7	9.4	1.5	6.8	10.6	5.9	6	5.1	5.9	9	6.7	8.4	5.9	12	13.1	9	6.7	14.5	15.2	16.7	17.2	6.7	8.4	5.9	12
1966-05-29	2.8	4.3	10.3	1.9	6.3	9.5	5.2	4.3	2.3	4.8	7.6	5.1	8.6	4.8	11.9	14.2	7.6	5.1	14.4	15.2	17.4	19	5.1	8.6	4.8	11.9
1966-05-30	0	3.3	11.3	2.2	6.6	12.3	7.2	7.1	5.2	7.3	10.9	5.5	9.5	7.3	14.8	15.9	10.9	5.5	17.9	18.3	19.8	20	5.5	9.5	7.3	14.8
1966-05-31	2	5.2	12.4	3.7	9	12	9.6	8.4	9.6	10	10.8	10	10.6	10	14.8	16.3	10.8	10	16.5	14	15.5	15.3	10	10.6	10	14.8
1966-06-01	3.3	4.4	11	4.6	7.8	11.2	6.8	7.2	5.5	6.5	9	7.4	9	6.5	13.1	11.5	9	7.4	13.6	12.4	13.7	13.8	7.4	9	6.5	13.1
1966-06-02	1.9	4.4	12.6	2.2	8.1	12	6.5	6	5.7	8.3	7.9	6.5	12	8.3	11	14.2	7.9	6.5	12.1	11.8	11.5	13.7	6.5	12	8.3	11
1966-06-03	4.8	7.9	12.2	5.7	8.9	11.5	8.9	8.8	8.2	10	10.4	8.9	11.7	10	13.5	16.1	10.4	8.9	15.2	15.4	15.4	16.1	8.9	11.7	10	13.5
1966-06-04	3.7	8.1	10.5	3.5	12.7	12.1	9.3	8.2	9.8	8.8	9	8.3	11.6	8.8	11.8	12.5	9	8.3	15	15.7	15.1	16.6	8.3	11.6	8.8	11.8
1966-06-05	2.9	5.1	12.1	5.7	6.9	9.6	7	5	4.9	8.2	8.9	7.1	11.8	8.2	12.8	14.6	8.9	7.1	15.7	14.8	17.8	16.9	7.1	11.8	8.2	12.8
1966-06-06	4.4	7.6	12.2	5.5	11.6	12.4	10	9.2	9.2	10.5	10.5	10.2	11.9	10.5	14.1	14.3	10.5	10.2	17.4	16.4	17.3	17.1	10.2	11.9	10.5	14.1
1966-06-07	4.9	7.8	14.1	5.7	10.9	15.6	11.6	10	9.6	10.5	12.1	11.1	12	10.5	15.5	14.4	12.1	11.1	16.5	15	15.8	15.3	11.1	12	10.5	15.5
1966-06-08	5.9	8.3	15.8	7.8	11.2	14	11.9	10	9.4	11.5	11.3	11.3	17.5	11.5	15.8	12.9	11.3	11.3	15.4	14.1	15.7	14.9	11.3	17.5	11.5	15.8
1966-06-09	4.1	8.5	12.6	8.2	11.3	13.4	11.5	11.5	8.4	10.6	11.4	11.2	14	10.6	13.6	14.1	11.4	11.2	17.3	16	16.2	15.6	11.2	14	10.6	13.6
1966-06-10	3.8	7.1	10.1	4.3	10.5	11.1	7	5.3	7.2	7.2	5.9	6.4	8.9	7.2	10.6	11.8	5.9	6.4	15.3	14.6	16.9	19	6.4	8.9	7.2	10.6
1966-06-11	2.6	4.8	7.5	2	6.7	9.1	2.8	3.7	2.8	4.8	7.6	4.5	5.7	4.8	12.3	11	7.6	4.5	16.2	15.6	17.5	17.3	4.5	5.7	4.8	12.3
1966-06-12	1.2	3.1	6.5	1.3	5.1	10.4	4.1	3.2	3.2	5.2	6.9	4.6	4.8	5.2	11.3	12	6.9	4.6	15.5	15.6	17.6	18.9	4.6	4.8	5.2	11.3
1966-06-13	4.5	5.5	8.2	3.1	9.1	11.4	6.7	7	6.7	8.7	10.3	7.6	7.3	8.7	13.1	13.3	10.3	7.6	17.2	16.4	18.6	18.7	7.6	7.3	8.7	13.1
1966-06-14	2.3	5.8	9.4	1.8	9.4	12.5	8.9	8.7	7.6	9	9.5	8.5	7.6	9	15.5	13.4	9.5	8.5	16.6	16.3	16.9	17.4	8.5	7.6	9	15.5
1966-06-15	3	5.6	11.5	2.2	9.1	11.3	6.5	6.2	6.1	6.9	10.8	6.5	9.3	6.9	15.4	15.8	10.8	6.5	19.6	19.1	19.9	19.9	6.5	9.3	6.9	15.4
1966-06-16	1.1	4.6	13.1	5	8.8	10.4	6.3	6	5.3	6.8	9.4	6.1	11.8	6.8	11.9	15.6	9.4	6.1	16.9	16.1	17.8	19	6.1	11.8	6.8	11.9
1966-06-17	2.8	6	13	4.5	8.6	10.9	7.6	5.2	6.3	7.8	10.4	6.7	10.2	7.8	13.1	16.4	10.4	6.7	16.8	17.2	19.4	19.2	6.7	10.2	7.8	13.1
1966-06-18	2.5	7.2	10.7	3.8	10.6	10.2	7.5	7.5	7.9	9.1	11.5	9.2	10.5	9.1	13.4	16	11.5	9.2	19.2	19.1	19.5	21.3	9.2	10.5	9.1	13.4
1966-06-19	2.4	6.1	12.7	6.1	9.5	11.9	8.8	8.1	6.4	8.6	11.4	8.6	10.6	8.6	14	16	11.4	8.6	18.7	17.3	19.2	19.3	8.6	10.6	8.6	14
1966-06-20	2.1	5	7.6	4.2	8.1	11	7.7	6	4.1	6.7	8.5	6.7	7.5	6.7	11.9	10.6	8.5	6.7	15.6	14.5	16.7	13.9	6.7	7.5	6.7	11.9
1966-06-21	2.8	5.5	9.8	4	7.4	12.5	8.4	6.3	6.4	6.5	9.2	7	8.4	6.5	14.1	12.3	9.2	7	13.5	13.8	16.3	15.7	7	8.4	6.5	14.1
1966-06-22	3.9	7.1	11.6	5.1	8.6	10.2	8.7	8.7	8.4	9.1	9.3	8.4	10.6	9.1	14.5	15.2	9.3	8.4	15.6	16.5	17.5	17	8.4	10.6	9.1	14.5
1966-06-23	2.1	6.2	13.3	4.6	8.1	10.5	9	7.7	7	7.1	10.2	7.7	11.5	7.1	14.6	14.6	10.2	7.7	17.9	17.8	18.1	19	7.7	11.5	7.1	14.6
1966-06-24	3	6.7	11.4	4.1	11.2	13.2	9.7	9.1	7.8	8.2	10	9	11.3	8.2	13.3	14.2	10	9	16.3	14.9	13.7	15.5	9	11.3	8.2	13.3
1966-06-25	3.2	5.6	11.3	3.9	8.4	11.9	8.1	7.3	7.3	8.5	10.5	9.1	11	8.5	14.6	15.1	10.5	9.1	16.2	15.9	15.3	16.8	9.1	11	8.5	14.6
1966-06-26	4.5	7.4	11.4	6.1	9.7	13	9.5	8.1	7.7	8.9	10.6	10.1	11.2	8.9	14.3	15.4	10.6	10.1	17.5	16.6	17.6	17.9	10.1	11.2	8.9	14.3
1966-06-27	4.6	5.5	9.7	6.5	9.3	14.4	11.3	10.3	7.1	9.1	9.4	8.7	8.5	9.1	12.9	12.4	9.4	8.7	16.6	16.4	18.9	17.2	8.7	8.5	9.1	12.9
1966-06-28	4.6	8.8	12.1	6.5	12	13.7	10.3	9.7	9.8	10.2	10.8	10.1	10.2	10.2	14.2	13.9	10.8	10.1	16.6	16	16.5	16.9	10.1	10.2	10.2	14.2
1966-06-29	4	4.7	11.7	4.3	8.5	13.2	8.8	8.9	6.6	7.6	9.7	8	9.9	7.6	13.4	15	9.7	8	16.3	16.4	18	18.2	8	9.9	7.6	13.4
1966-06-30	1.2	6	10	3.9	10.5	14.1	8.9	8.5	8.6	8.9	12.4	9.4	9.1	8.9	15	16.1	12.4	9.4	18.9	17.9	18.1	18.9	9.4	9.1	8.9	15
1966-07-01	4	6.5	11.9	4.7	9.5	12.5	8.7	9.1	6.8	9.6	12.3	9.8	10.7	9.6	15.5	15.5	12.3	9.8	19.7	19.1	18.6	21.3	9.8	10.7	9.6	15.5
1966-07-02	4.5	8.4	14.2	6.8	10.3	13.6	10	10.2	8.9	9.4	13.4	9.9	12.9	9.4	16	18.4	13.4	9.9	20	19.7	23.1	22.4	9.9	12.9	9.4	16
1966-07-03	7.9	9.7	17.2	7.9	14	14.1	12.3	12.4	11.2	13	15.7	13	16.8	13	18.5	20.4	15.7	13	21.3	21.2	22.2	22.8	13	16.8	13	18.5
1966-07-04	9.2	11.6	16.7	11.1	14.2	17.4	13.8	14	13.4	14.6	15.8	14.2	16	14.6	18.6	21.6	15.8	14.2	23.1	21.9	22.9	24.3	14.2	16	14.6	18.6
1966-07-05	9.5	14.2	17.3	12.4	16.2	15.9	14.2	13.2	14	15.2	16.9	14.6	15.6	15.2	19.9	22	16.9	14.6	23	22.5	23.3	23.6	14.6	15.6	15.2	19.9
1966-07-06	9	12.8	15.5	10.5	15.2	17.8	15.3	14.3	14.5	15.7	16.1	14.6	11.4	15.7	20.7	17.4	16.1	14.6	21.6	20.2	20.9	21.4	14.6	11.4	15.7	20.7
1966-07-07	8.8	10.6	14.1	9.8	13.3	15.1	11.8	10.8	10.4	10.3	12	10.1	12.3	10.3	15.1	14.5	12	10.1	17.2	15.6	16.9	17.5	10.1	12.3	10.3	15.1
1966-07-08	7.9	10	11.4	7.8	12.3	15.2	12.2	11.6	10.3	11.1	9.9	11	11.2	11.1	13.2	12.7	9.9	11	14.4	13.8	15.1	15.3	11	11.2	11.1	13.2
1966-07-09	4.1	8.4	10.3	5.3	11.4	13.5	9.2	9.3	9.7	10	10.7	9.6	10.3	10	13.8	13.6	10.7	9.6	16.5	14.7	15.4	16.1	9.6	10.3	10	13.8
1966-07-10	2.4	6.7	11.2	3.2	10.2	12.1	8.4	8	8.3	8.8	9.5	8.6	11.4	8.8	14	13.8	9.5	8.6	16.1	15.5	16.4	16.1	8.6	11.4	8.8	14
1966-07-11	3	7.1	12.2	4.3	10.6	13.9	9.9	10	8.2	9.7	10.6	10.2	10.6	9.7	15.5	14.6	10.6	10.2	17.6	17.9	18.9	18.1	10.2	10.6	9.7	15.5
1966-07-12	3.8	4.7	12	2.9	9.6	14.1	11.7	10.6	9	9.7	12.8	10.2	8.7	9.7	14.3	17.2	12.8	10.2	18.4	18.3	19.8	19.4	10.2	8.7	9.7	14.3
1966-07-13	3	6.8	11.8	4.9	10	15.3	11.3	10.5	10	10.2	13.5	10	10.9	10.2	17.9	16.6	13.5	10	19.8	18.1	19	18	10	10.9	10.2	17.9
1966-07-14	5.9	8.7	15	8.9	10.1	13.5	11.2	11.4	9.5	10.8	14.7	12	13.6	10.8	17.8	18	14.7	12	21.5	20.3	22	21	12	13.6	10.8	17.8
1966-07-15	6.5	9.8	18.1	10	12.5	15.3	12.6	12.9	11	11.8	16.1	12.5	16.3	11.8	19.4	21.1	16.1	12.5	22.7	21.8	23.2	23.7	12.5	16.3	11.8	19.4
1966-07-16	7.8	9.2	16.8	11	11	15.9	13.9	13.8	10	12.5	16.3	13.2	15.9	12.5	19.7	21.7	16.3	13.2	23.9	22	23.6	23.8	13.2	15.9	12.5	19.7
1966-07-17	8.4	8.4	13.9	10	11.8	16.3	13.5	13	8.7	10.5	16.6	12.3	13.5	10.5	20.3	17	16.6	12.3	23.6	21.4	24.1	22.2	12.3	13.5	10.5	20.3
1966-07-18	7.9	10.2	16.2	8.9	12.1	14.7	11.7	11.3	11.1	13.4	15.2	12.7	14.6	13.4	17.7	18.8	15.2	12.7	22.5	20.7	23.4	22.7	12.7	14.6	13.4	17.7
1966-07-19	8.4	11.1	16.7	10.8	12.8	14.8	11.4	11	10.3	12.9	13.7	11.9	15.2	12.9	17.2	19	13.7	11.9	22.1	21.4	23.2	23.1	11.9	15.2	12.9	17.2
1966-07-20	9.2	10.9	16.9	11.5	12.4	15.2	10.6	11.5	9.9	12.7	14.7	13.7	15.6	12.7	17.8	19.8	14.7	13.7	22.5	22.2	23.7	23.9	13.7	15.6	12.7	17.8
1966-07-21	9.2	11.4	17.9	12	13.6	15.6	12.3	12.5	10.3	12.2	15.2	13.8	15.9	12.2	18.7	20.2	15.2	13.8	22.7	22.7	25.3	24.4	13.8	15.9	12.2	18.7
1966-07-22	9	12.1	18.8	11.8	13.4	14.7	12.2	12.4	10.6	12.6	14.9	13.1	15.7	12.6	17.4	20.5	14.9	13.1	23.1	22.7	24.8	24.1	13.1	15.7	12.6	17.4
1966-07-23	9.4	12.9	17.3	11	13.4	15.9	13.1	13.4	11.7	13.7	15.5	14.1	17.1	13.7	19.3	20.4	15.5	14.1	23.6	22.7	25.2	24.4	14.1	17.1	13.7	19.3
1966-07-24	9.6	13.3	18.5	11.9	14.1	16.5	14.4	15.9	13.3	15	17	15.8	16.9	15	20.7	21.3	17	15.8	24.9	23.6	25.1	25.4	15.8	16.9	15	20.7
1966-07-25	10	13.3	15.8	11.9	15.2	16.4	14.4	13.9	13.1	14.8	16.3	14.9	15	14.8	19	17.1	16.3	14.9	20.2	18.2	18.1	17.9	14.9	15	14.8	19
1966-07-26	7.1	11.4	12.2	7.1	14.6	18.7	13.2	13.7	13.1	11.7	11.7	13.3	11	11.7	16.6	13.1	11.7	13.3	17.4	16.5	17.3	17.8	13.3	11	11.7	16.6
1966-07-27	5.2	8.7	12.5	7.8	10	14.8	10.6	10.2	10.8	11.2	12.6	11.1	12.4	11.2	15.5	15.2	12.6	11.1	18.8	17.7	19.1	19	11.1	12.4	11.2	15.5
1966-07-28	4.5	8.6	12.8	6.9	11.4	16	11.5	11.6	10.2	11.4	15.3	11.4	11.9	11.4	16.8	16.1	15.3	11.4	21.3	19.7	22.1	20.5	11.4	11.9	11.4	16.8
1966-07-29	6.7	9.5	15.4	9.7	12	16.6	12	12.6	10	10	12.1	11.7	13.9	10	18.2	18	12.1	11.7	19.5	20.5	23.6	21.9	11.7	13.9	10	18.2
1966-07-30	5.1	8.3	14.8	9.4	13	15.3	12.8	13	11.7	11.6	13	11.5	13.9	11.6	20	17.6	13	11.5	21.9	20.9	24.2	23.4	11.5	13.9	11.6	20
1966-07-31	5.5	10	16.1	9	11.2	16.1	11.4	11.4	10.1	11.8	14	12	15.8	11.8	18.8	19.1	14	12	22.8	21.4	22.9	23.9	12	15.8	11.8	18.8
1966-08-01	6.6	9.8	16.7	11.6	11.1	14.3	10.7	12.3	9	11.3	14.8	11.3	16.3	11.3	18.5	17.5	14.8	11.3	23.1	20.9	19.8	21.6	11.3	16.3	11.3	18.5
1966-08-02	6.3	9.3	17.1	10.1	11.8	13.4	9.6	10	9.9	11.7	14.7	11.3	14.8	11.7	17.9	18.4	14.7	11.3	22.7	21.1	22.1	22.2	11.3	14.8	11.7	17.9
1966-08-03	7.6	9.3	16.9	9.9	11.4	12.7	9.3	8.9	7	12.2	11.9	9.5	15.7	12.2	17.4	20.1	11.9	9.5	23.7	22.4	23.4	23.5	9.5	15.7	12.2	17.4
1966-08-04	4.6	8.4	14.4	8.6	11	13.8	8.5	9.2	8.4	10	12.7	9.9	13.7	10	15.9	18.3	12.7	9.9	21.4	20.3	22.8	22.3	9.9	13.7	10	15.9
1966-08-05	6.5	9.6	13.8	6.8	11	13	6.6	8.9	8.8	10.7	13.7	10.4	12.2	10.7	14.8	18.1	13.7	10.4	20.1	18.6	20.4	20.3	10.4	12.2	10.7	14.8
1966-08-06	3.8	8.6	13.7	5.6	9.5	15.2	8.4	7	7.5	8.7	11.5	7.8	12	8.7	15.6	15.4	11.5	7.8	19.3	17.7	20	19.2	7.8	12	8.7	15.6
1966-08-07	6.6	7.1	12.9	5.4	8.9	12.5	7.5	8.6	6.9	7.8	11.1	8.6	10.6	7.8	13.3	15.4	11.1	8.6	18.3	18.4	20.2	18.9	8.6	10.6	7.8	13.3
1966-08-08	4.2	7.6	12.4	6.7	11.1	12.8	7.8	8.6	10	9.4	11.9	9.2	11.8	9.4	14	15.7	11.9	9.2	18.9	18.4	19.5	19.3	9.2	11.8	9.4	14
1966-08-09	4.7	8	15.1	8.6	10.7	13.8	8.5	7.9	8.1	9.4	12.8	9.4	12.9	9.4	17.2	17.1	12.8	9.4	21	20.8	21.2	21.9	9.4	12.9	9.4	17.2
1966-08-10	5.6	9.4	16.8	10.7	11.3	14.6	8.9	9.5	8.8	9.6	13.4	11.9	14.5	9.6	17.3	18.9	13.4	11.9	22	20.8	22.2	22.5	11.9	14.5	9.6	17.3
1966-08-11	8.7	10.8	18.7	9.9	11.6	15.2	10.2	12.8	10.2	12.6	15.5	13.4	15.6	12.6	18.5	19	15.5	13.4	22.3	21.4	21.9	22.6	13.4	15.6	12.6	18.5
1966-08-12	8.8	11.6	17.2	9.6	13.7	17.5	11.7	13.8	13.9	15.2	17.3	15.5	17.4	15.2	19.4	20.6	17.3	15.5	22.1	23.1	22.7	23.5	15.5	17.4	15.2	19.4
1966-08-13	9.8	11.9	15.6	10.4	13.4	16.2	11.4	12.8	11.8	14.4	16.6	13.5	14.8	14.4	19.5	21.2	16.6	13.5	23	21.7	21.7	23.5	13.5	14.8	14.4	19.5
1966-08-14	9	11.1	18.1	10.1	11.5	15.8	11.2	12.8	11.2	14.2	16.3	14.8	14.3	14.2	19.6	19.3	16.3	14.8	22.2	20.1	20.8	20.8	14.8	14.3	14.2	19.6
1966-08-15	7.8	12.4	16.5	9.7	13	15.4	12.4	11.6	12.1	12.5	15.5	13.6	15.3	12.5	18.6	19.8	15.5	13.6	21.9	20.5	19.3	22	13.6	15.3	12.5	18.6
1966-08-16	8.4	12.1	15.4	9.7	14.1	16.4	11.5	11.9	13.1	13.8	16.2	14	14.8	13.8	19.4	19.7	16.2	14	22.3	18.8	20.1	20	14	14.8	13.8	19.4
1966-08-17	7.7	11.4	11.2	9.3	14.9	15.9	11.2	13.4	12	13.4	13.8	13.3	10.7	13.4	19.6	16.1	13.8	13.3	18.3	15.6	15.9	15.9	13.3	10.7	13.4	19.6
1966-08-18	6.7	9.4	11.6	7.9	13.3	15.6	10.6	12.2	10.6	12.4	12	13	11.1	12.4	19	13	12	13	15.5	14.1	14.5	15.7	13	11.1	12.4	19
1966-08-19	7.7	10.4	10.7	7.5	14.3	16.8	11.2	12.5	13.5	12.9	11.2	13.9	10.6	12.9	18.3	12.6	11.2	13.9	15.7	14.5	14.3	15.2	13.9	10.6	12.9	18.3
1966-08-20	6.5	8.6	12.3	8.5	12.8	18.4	11.7	12.5	12.3	11.5	12.2	12.6	11.9	11.5	17.2	14.2	12.2	12.6	15.9	15.7	14.8	16.7	12.6	11.9	11.5	17.2
1966-08-21	5.7	8.7	13.9	8.8	12.1	14.5	11.3	11	9.7	11	13.3	11.2	12.8	11	17.1	16.3	13.3	11.2	19.1	18	17.8	18.3	11.2	12.8	11	17.1
1966-08-22	5.3	7.3	9.8	4.8	10.9	12.9	10	9.4	9.2	8.5	12.7	9.3	9.1	8.5	16.9	15	12.7	9.3	18.7	17.6	17.5	17.4	9.3	9.1	8.5	16.9
1966-08-23	2.3	4.5	9	3.1	9.1	11.6	7.2	6.5	5.4	6	9	6.3	7.9	6	12.8	12.8	9	6.3	17.2	15.7	17.7	16.5	6.3	7.9	6	12.8
1966-08-24	-0.4	4.1	5.9	2.2	7.2	10.6	5.7	5.4	5.1	6.8	8.9	5.8	5.5	6.8	12.1	11.9	8.9	5.8	14.6	13.5	13.6	14.1	5.8	5.5	6.8	12.1
1966-08-25	0.1	2	5.9	2.1	3.4	8.1	3.3	3.5	1.1	4.2	6.4	4.3	5.2	4.2	10.8	10.5	6.4	4.3	14	13.4	13.5	15.1	4.3	5.2	4.2	10.8
1966-08-26	1.1	1.9	7.2	2.9	5.6	8.4	5	4	3.3	5	7.7	4	5.8	5	13.4	11.9	7.7	4	14.9	14.9	15.4	15.8	4	5.8	5	13.4
1966-08-27	2.4	4.1	10.2	3.9	5.8	8.8	5.5	5	4.6	6.3	9.3	5.8	8.3	6.3	13	14.8	9.3	5.8	16.9	16.7	18.1	18.3	5.8	8.3	6.3	13
1966-08-28	4.6	6.7	12.2	7.4	8	10.4	6.6	7.3	6.1	7	10.7	7.2	11.3	7	14.9	16.2	10.7	7.2	18.5	18	19.4	19.6	7.2	11.3	7	14.9
1966-08-29	5.7	8.8	12.8	5.6	9.8	12.4	9.3	10.4	6.9	8.2	11.6	10.9	11.9	8.2	18.2	15.6	11.6	10.9	19.2	18.3	19.3	20.3	10.9	11.9	8.2	18.2
1966-08-30	7.1	9.8	11.9	5.9	11.6	15	11.4	11.6	10.7	11	10.3	11.2	10.7	11	17	14.6	10.3	11.2	17.1	16.2	17.1	18	11.2	10.7	11	17
1966-08-31	6.2	10.5	13	7.3	11.7	15.5	13.1	11.8	11.9	11.2	13.1	12.2	11.3	11.2	17.2	16.3	13.1	12.2	18.6	16.9	18.2	19	12.2	11.3	11.2	17.2
1966-09-01	6.7	9	13.9	8	13.1	16.1	13.1	12.2	12.6	12.4	14.4	12	12	12.4	17.5	17.4	14.4	12	19	16.5	17.5	17.3	12	12	12.4	17.5
1966-09-02	4.8	7.6	10.7	6.4	11.3	15	11.8	11.9	10.2	11	9.3	10.7	10.4	11	15	12.4	9.3	10.7	13.6	12.8	12.7	14.1	10.7	10.4	11	15
1966-09-03	4.5	7.8	11	5.5	10.4	12.9	9.5	9.2	8.5	9.7	9	9.5	9.5	9.7	13.2	12.6	9	9.5	13.9	13.4	12.8	13.7	9.5	9.5	9.7	13.2
1966-09-04	5.6	7.9	9.8	6.5	9.9	11.8	8.3	7.4	7.7	8.8	11.4	8.9	8.2	8.8	14.8	13.9	11.4	8.9	14.2	14.3	14.1	15.8	8.9	8.2	8.8	14.8
1966-09-05	6.2	7.1	8.4	7	11.2	11.8	10.4	7.5	10.1	9.5	8.9	8.1	7.9	9.5	10.3	11.7	8.9	8.1	13.6	13.9	14.1	15.6	8.1	7.9	9.5	10.3
1966-09-06	3.5	7.8	10.4	6	10.3	12.8	8.9	8.2	8.3	10	9.9	8.3	7.7	10	13	14.1	9.9	8.3	13.9	14.5	15	16.3	8.3	7.7	10	13
1966-09-07	6.2	8	10.2	6.1	11.1	13.3	10.8	9.4	9.6	10.3	10	9.3	9.2	10.3	13.8	13.8	10	9.3	15.8	15.7	16.2	16.9	9.3	9.2	10.3	13.8
1966-09-08	5.1	8.6	11.3	6.1	10.1	12.5	10	8.2	8.5	9.3	11.3	8.7	10	9.3	14.8	12.6	11.3	8.7	16.6	14.7	15.6	15	8.7	10	9.3	14.8
1966-09-09	3.6	7	9.5	5.6	10.5	12	9.4	7.7	8.3	9	8	8	8.5	9	12.6	10.6	8	8	13.7	12.3	12.6	13	8	8.5	9	12.6
1966-09-10	6.3	6.3	9.3	5.8	10.3	11.2	8	6.3	6.6	7.8	9	6.8	8.2	7.8	11.8	12	9	6.8	14.5	13.2	13	13.7	6.8	8.2	7.8	11.8
1966-09-11	6.3	8.6	9.6	6	10.2	11.5	9.1	7.1	8.9	8.7	9.8	8	8.6	8.7	12.4	13.3	9.8	8	15.5	14.8	14.5	15.6	8	8.6	8.7	12.4
1966-09-12	4.1	7.7	11	6.6	11.3	11.6	10.7	7.8	9	9.1	9.4	8.9	10	9.1	12.1	12.8	9.4	8.9	14.7	14.1	13	14.6	8.9	10	9.1	12.1
1966-09-13	4.6	8	10.2	6.7	10.9	11.6	9.6	8.5	10.6	9.2	9.1	9.9	9.7	9.2	13	11.7	9.1	9.9	14.2	12.8	12.5	13.8	9.9	9.7	9.2	13
1966-09-14	4.6	8.4	10.9	7	11	13.1	11	8.9	11.3	11.6	10.6	10.5	10.3	11.6	12.6	13.8	10.6	10.5	13.9	13.8	12.5	13.9	10.5	10.3	11.6	12.6
1966-09-15	4.6	8.2	10.1	5.2	10.2	12.1	8.3	7.7	8.5	8.8	8.7	8.1	9	8.8	12	11.8	8.7	8.1	13.7	13.3	12.5	13.6	8.1	9	8.8	12
1966-09-16	3.2	5.9	7.8	2.6	8.7	10.6	6.5	5.7	5.9	6.1	8.4	4.9	6.7	6.1	12.4	11.1	8.4	4.9	12.8	12.3	12.4	13	4.9	6.7	6.1	12.4
1966-09-17	2.7	5.6	6.1	4.4	8.6	8.9	5.4	4.1	5.2	6.9	5	4.8	6.6	6.9	9.7	9.3	5	4.8	11.6	11.3	11.6	11.5	4.8	6.6	6.9	9.7
1966-09-18	2.3	4.8	6.4	4.2	9.1	7.8	5.3	4.1	5.6	5.7	5.1	4.8	6.2	5.7	9	8.4	5.1	4.8	10.8	10.4	10	10.5	4.8	6.2	5.7	9
1966-09-19	2	5.3	6.8	2.4	8.9	8.8	5.8	4	6.2	7.6	8	5.6	6.2	7.6	9.7	10.7	8	5.6	11.1	12	10.6	12.2	5.6	6.2	7.6	9.7
1966-09-20	3.8	4.2	7.8	4.2	8.9	10.8	5.8	5.2	6.7	7.6	8.7	6.8	5.6	7.6	11.9	11	8.7	6.8	11.8	12.2	10.7	12.8	6.8	5.6	7.6	11.9
1966-09-21	5	6.4	7.6	4.8	10.5	10.3	7.4	7.8	6.7	7.3	9	8.1	7.4	7.3	12	11	9	8.1	13.2	12.7	11.6	13.5	8.1	7.4	7.3	12
1966-09-22	1.3	3.9	5.1	0.3	8.3	9.8	5.6	4.3	4.5	4.7	3.1	4.5	4.6	4.7	7.6	7.6	3.1	4.5	9.4	9	8.3	9.4	4.5	4.6	4.7	7.6
1966-09-23	0.4	3.7	4.9	-1	7.6	7.7	4.2	3	3.4	4.8	4.2	3.8	3.5	4.8	6.9	7.6	4.2	3.8	8.9	9.3	8.7	9.6	3.8	3.5	4.8	6.9
1966-09-24	-0.4	2.4	4.4	-1.5	6.6	10.2	3.4	3.5	2.7	4.5	6.4	4.4	3.3	4.5	9.4	8.8	6.4	4.4	10.3	9.4	7.7	9.2	4.4	3.3	4.5	9.4
1966-09-25	-2.5	0	3.3	-1.6	3.7	7.3	2.7	1.1	1.1	2.2	4.2	1.5	1.7	2.2	8.5	7.6	4.2	1.5	7.8	7.6	7	8.4	1.5	1.7	2.2	8.5
1966-09-26	1.8	2.7	5.7	2.4	4.6	5.1	2.6	0.9	2.7	3.3	5.1	2.7	4.3	3.3	9	8	5.1	2.7	9.4	9.2	9.1	11.2	2.7	4.3	3.3	9
1966-09-27	2.6	3.4	7.2	2.7	8.3	10.4	7.7	6.3	6.8	6.2	4.3	5.5	7.1	6.2	9.4	8.7	4.3	5.5	11	10.8	9.3	11.7	5.5	7.1	6.2	9.4
1966-09-28	1.9	3.9	6.3	2.4	6.4	9.9	6.7	4.8	4.5	5.4	5.5	5.3	5.8	5.4	9.8	8.5	5.5	5.3	10.8	10.1	8.9	11.5	5.3	5.8	5.4	9.8
1966-09-29	2.8	4.2	4.9	2.3	8.3	9.2	7.5	4.9	5.9	4.5	4.7	4.2	4.9	4.5	9.3	7.8	4.7	4.2	10.5	9.9	10.2	10.4	4.2	4.9	4.5	9.3
1966-09-30	2.8	4.1	4.9	1.3	7.8	8.2	6.2	3.9	3.2	4.4	4.9	3.7	3.4	4.4	9	7.1	4.9	3.7	11	9.9	10.4	11	3.7	3.4	4.4	9
1966-10-01	2.3	4.9	5.7	2.7	7	7.1	5.4	3.4	4.1	5	5	4.4	5.7	5	9.1	8.5	5	4.4	10.8	10.7	10.7	11.2	4.4	5.7	5	9.1
1966-10-02	4.4	6.9	5.5	2.6	10.8	9.8	8.5	4.6	6.8	5.1	5.9	4.4	5.2	5.1	7.9	8.1	5.9	4.4	11.3	10.7	10.4	10.6	4.4	5.2	5.1	7.9
1966-10-03	3.8	6.4	7	2.4	9.5	10.3	6.2	4.2	6.3	4.9	5	5.8	6.5	4.9	8	8.6	5	5.8	10.4	10.6	10.2	10.8	5.8	6.5	4.9	8
1966-10-04	2.6	7.5	6.9	3.9	9.6	9.9	6.9	4.5	6.7	7.4	5.6	6.1	6.5	7.4	9.6	8.3	5.6	6.1	10.3	9.5	9.4	9.7	6.1	6.5	7.4	9.6
1966-10-05	1.6	5.7	6.8	2	9.3	8.4	5.9	5.1	4.5	4.7	6.9	4.6	5.8	4.7	10.6	9.4	6.9	4.6	11.3	11.3	10.7	11.9	4.6	5.8	4.7	10.6
1966-10-06	-1.2	2.1	4.7	0	5.2	6.4	4	2.5	2.7	2.8	2.7	2.4	3.4	2.8	8.4	6.6	2.7	2.4	10.1	9.6	11.1	11.9	2.4	3.4	2.8	8.4
1966-10-07	-3	1	2.6	-1.2	2.8	4.4	1.5	1.2	1	1.9	4.2	2.2	2.7	1.9	7.4	6.8	4.2	2.2	9.1	8.9	9.8	9.5	2.2	2.7	1.9	7.4
1966-10-08	-2.3	0.5	1.5	-1.9	3.9	6.8	2.4	0.2	2.5	1.5	3.4	1.8	1.1	1.5	7.6	6.3	3.4	1.8	8.7	8.7	8.8	9.1	1.8	1.1	1.5	7.6
1966-10-09	-2	-0.4	2.3	0.3	1.1	4.7	-0.1	0.5	-0.9	1.7	3.6	0.8	1.6	1.7	7.2	6.1	3.6	0.8	8.3	8.7	8.8	11.3	0.8	1.6	1.7	7.2
1966-10-10	-3.5	-1.9	1.5	-2.5	0.3	1.4	-2.2	-0.4	-1.6	0.7	3	-0.1	2	0.7	7.1	5	3	-0.1	8.3	7.8	8	7.3	-0.1	2	0.7	7.1
1966-10-11	-4.7	-3.2	3.6	-3.2	-1.2	2.4	-5.7	-2.2	-2.6	-0.7	3	-1.6	0.8	-0.7	5.7	5.5	3	-1.6	7.7	8	6.7	8.7	-1.6	0.8	-0.7	5.7
1966-10-12	-0.4	1.6	4	-0.5	2.1	4.8	0.2	0.9	2.6	3.5	3.2	2.6	1.3	3.5	6.6	6.6	3.2	2.6	8.2	8.1	8.9	8.3	2.6	1.3	3.5	6.6
1966-10-13	-0.6	2.5	3.2	0.1	4.2	6.6	2.1	3.3	2.7	2.8	3.7	1.3	1.9	2.8	8.2	6.6	3.7	1.3	8.6	8.9	8.4	10.9	1.3	1.9	2.8	8.2
1966-10-14	-3.2	1.8	2.1	-1.9	6.4	8.6	5.6	4.8	3.2	4.2	3.4	3.8	3.2	4.2	8.3	6.8	3.4	3.8	9.5	8.9	8.2	10.2	3.8	3.2	4.2	8.3
1966-10-15	-2.7	2.8	3.2	-2.1	7.7	8.1	5.8	3.3	3.1	3.1	2.1	2.6	2.7	3.1	5.7	4.7	2.1	2.6	7.4	6.7	6.1	7.1	2.6	2.7	3.1	5.7
1966-10-16	-2.8	3	1.5	-0.9	6.5	7	3	0.4	1.7	1.9	0.9	1.2	1.2	1.9	3.9	2.8	0.9	1.2	6.3	5.7	6.5	6.7	1.2	1.2	1.9	3.9
1966-10-17	0	4.1	2	0.1	6.4	6.6	3.8	2.1	3.2	3	3.3	2.3	2.2	3	6.4	5.1	3.3	2.3	6.9	6.6	6.2	7.3	2.3	2.2	3	6.4
1966-10-18	-0.8	2.2	4.4	-1.1	4.7	7	3.9	2.7	3.1	3.7	4.9	2.8	4.3	3.7	7.6	6.7	4.9	2.8	8.2	8.1	8	10	2.8	4.3	3.7	7.6
1966-10-19	-1.4	1.2	2.8	0.1	4.6	7.1	5	2.9	4.4	3.4	3.8	3	3	3.4	7.1	6.1	3.8	3	8.1	8.1	7.4	8.6	3	3	3.4	7.1
1966-10-20	-4.3	-0.6	1.6	-4.9	5.1	7.1	2.9	2.8	2.5	2.2	3.9	2	1.1	2.2	6.3	7	3.9	2	6.5	5.5	3	4.8	2	1.1	2.2	6.3
1966-10-21	-6	-2	-1	-5.1	1.9	6	1.2	0	-1.1	-1	1.5	-0.6	-2.7	-1	5.5	2.1	1.5	-0.6	2	0.8	0.6	2.2	-0.6	-2.7	-1	5.5
1966-10-22	-4.4	0	2.2	-3.4	2.2	6.3	2.7	2.7	1.6	4	3.8	2.9	0.6	4	4.7	4.3	3.8	2.9	5	3.7	4.3	5.2	2.9	0.6	4	4.7
1966-10-23	-5.4	-2	1.2	-3.6	0.6	6.6	1.1	0.7	-0.4	0.9	3.5	1.9	0.1	0.9	6.1	2.4	3.5	1.9	6.4	5.5	6.1	6.1	1.9	0.1	0.9	6.1
1966-10-24	-7.7	-3.3	0.8	-5.3	2.5	5.8	2.4	0.3	-0.4	-0.5	-0.2	0.8	0.8	-0.5	2.7	2.1	-0.2	0.8	5.2	4.9	3	4.4	0.8	0.8	-0.5	2.7
1966-10-25	-9	-2.8	-0.9	-4.9	-0.1	2.2	-2.9	-3.7	-4.5	-2.6	-1.2	-2.8	-1.3	-2.6	1.6	2	-1.2	-2.8	2.8	3.4	2.2	3	-2.8	-1.3	-2.6	1.6
1966-10-26	-9.7	-3.6	-0.6	-7.3	0	2.5	-0.8	-1.9	-2.1	-0.7	-0.6	-1.9	-1.8	-0.7	2.9	1.7	-0.6	-1.9	3.9	2.6	2.9	3.6	-1.9	-1.8	-0.7	2.9
1966-10-27	-15	-6.1	-1.5	-12	-2.4	1.7	-1	-1.6	-3.8	-2	-0.8	-2.6	-3.3	-2	2.3	0.9	-0.8	-2.6	3.9	3.3	2.7	4.5	-2.6	-3.3	-2	2.3
1966-10-28	-15.6	-7.4	-2.8	-17.9	-3.9	0.5	-4.3	-5	-5.1	-4	-1.1	-3.9	-4.8	-4	3.1	2.2	-1.1	-3.9	3	3.7	4.3	4.1	-3.9	-4.8	-4	3.1
1966-10-29	-15.4	-7.5	-3	-15.1	-3.1	0.7	-3.5	-3.8	-5	-2.7	-1.8	-3.2	-3.8	-2.7	3.6	3.5	-1.8	-3.2	3.1	4.3	4.5	7	-3.2	-3.8	-2.7	3.6
1966-10-30	-14.8	-6.2	-1.5	-14.2	-2.7	1.1	-3.7	-5.2	-5.3	-3.6	-0.7	-3.1	-2.7	-3.6	3.2	2.8	-0.7	-3.1	3.7	4.4	5.4	7.9	-3.1	-2.7	-3.6	3.2
1966-10-31	-10.4	-4.4	0.4	-10.8	-0.4	2	-1.7	-2.6	-2.6	-0.9	1.3	-2.2	-1.9	-0.9	3.6	3.5	1.3	-2.2	4.3	4.7	4.9	8.5	-2.2	-1.9	-0.9	3.6
1966-11-01	-6.9	-2	3.9	-7.8	1.8	4.6	0.6	1.4	-0.8	0.3	3.4	1	0.2	0.3	5.9	4.5	3.4	1	5.7	5.4	6	7.6	1	0.2	0.3	5.9
1966-11-02	-5.6	0.8	1.2	-6.9	3.2	6.2	3.2	3.2	1.9	2.2	1.9	1.7	1.8	2.2	7.5	5.2	1.9	1.7	6.6	7.9	6.6	8.6	1.7	1.8	2.2	7.5
1966-11-03	-4	-0.9	0.4	-4.6	2.4	6.4	1.3	3.3	-0.5	0.6	2.6	1.1	0.1	0.6	6.2	2.6	2.6	1.1	5.7	5.3	5.2	6.3	1.1	0.1	0.6	6.2
1966-11-04	-4.8	-1.6	-1.5	-4.6	2.2	6.4	1.1	2	0.7	1.1	-2.3	2.5	-0.4	1.1	3.2	0.1	-2.3	2.5	2.9	1.8	1.8	1.9	2.5	-0.4	1.1	3.2
1966-11-05	-4.8	-0.7	-1.4	-6.9	2.1	7	1.8	1.6	-0.1	0.6	1	-1	0.1	0.6	3.2	1.2	1	-1	1.8	1.7	1.2	1.6	-1	0.1	0.6	3.2
1966-11-06	-6.4	-1.2	-0.2	-6.5	1.5	6.5	3	2.7	0.5	1.4	0	1.2	0.2	1.4	4.6	3.4	0	1.2	3.7	3.8	3.2	4.9	1.2	0.2	1.4	4.6
1966-11-07	-9.1	-4.6	-1.6	-7.8	-0.4	6.5	-0.9	-1.1	-2.5	-2.1	-1.4	-1.9	0	-2.1	1.1	1.5	-1.4	-1.9	2.9	3.2	2.5	4.5	-1.9	0	-2.1	1.1
1966-11-08	-18.5	-10.1	-3.4	-11	-2.7	1.8	-5.6	-5.2	-6.6	-4.6	-3.2	-5.7	-2.9	-4.6	3	0.4	-3.2	-5.7	2.8	3.5	2.9	3.9	-5.7	-2.9	-4.6	3
1966-11-09	-19	-15	-4.4	-14	-6	1.1	-6.3	-7.2	-10.2	-11.2	-4.8	-9.8	-5.2	-11.2	-0.1	0.3	-4.8	-9.8	0.7	2.7	0.8	3.1	-9.8	-5.2	-11.2	-0.1
1966-11-10	-20.2	-18.4	-5	-15.2	-7.2	0.5	-6.2	-7.7	-9.2	-11.6	-3.3	-9.6	-6.4	-11.6	1.3	1	-3.3	-9.6	2.8	3.2	3	4.7	-9.6	-6.4	-11.6	1.3
1966-11-11	-17.3	-16.8	-3.6	-13.9	-5.9	-0.9	-4.8	-6.7	-9.7	-11.9	-3.3	-11	-5.3	-11.9	1	0.8	-3.3	-11	2.7	2.9	2.2	5.1	-11	-5.3	-11.9	1
1966-11-12	-17.8	-13.7	-5.5	-15.5	-4.7	1.2	-4.9	-5.4	-7.7	-7.5	-3.8	-5.9	-4.7	-7.5	-0.2	-1.2	-3.8	-5.9	0.8	-0.4	-0.9	0.1	-5.9	-4.7	-7.5	-0.2
1966-11-13	-21.6	-15.7	-8.4	-19.3	-8.9	-3.6	-9.1	-10.2	-11	-9.2	-7.3	-9.4	-9.8	-9.2	-3	-3	-7.3	-9.4	-1.7	-4.2	-2.1	-0.9	-9.4	-9.8	-9.2	-3
1966-11-14	-25.6	-22.1	-8	-20.1	-11	-5.5	-10.7	-11.7	-11.9	-12.6	-5.7	-12.3	-10.3	-12.6	-2.9	-2.8	-5.7	-12.3	-1.5	0.3	-0.9	1.6	-12.3	-10.3	-12.6	-2.9
1966-11-15	-23.6	-19.9	-8	-19.4	-10.4	-4.9	-10.9	-11.5	-12.2	-12.4	-6.2	-12.9	-10	-12.4	-3	-2	-6.2	-12.9	-1.2	0.5	-0.5	2.2	-12.9	-10	-12.4	-3
1966-11-16	-21.2	-19.3	-6.5	-16.9	-8.7	-4.1	-8.5	-9.6	-10.4	-12	-6.2	-11.4	-9.4	-12	-1.2	-2.5	-6.2	-11.4	-0.7	2	-0.5	3	-11.4	-9.4	-12	-1.2
1966-11-17	-18.9	-13.5	-4.6	-13.9	-5.2	-1.8	-6.9	-8.7	-7.8	-8.7	-4.6	-8.1	-4.9	-8.7	-1.7	-1.6	-4.6	-8.1	-0.4	0.4	-0.5	1.3	-8.1	-4.9	-8.7	-1.7
1966-11-18	-14.9	-14	-6.1	-16	-5.4	-2	-6.6	-10.1	-8	-8.2	-4.4	-8.6	-7.5	-8.2	-2.5	-2.2	-4.4	-8.6	-0.5	0.3	-0.2	2.9	-8.6	-7.5	-8.2	-2.5
1966-11-19	-20.5	-16.6	-7.8	-17.5	-8.6	-2.7	-8	-9	-11.1	-9.6	-5.4	-9.1	-7.9	-9.6	-0.6	-1.1	-5.4	-9.1	-0.2	-0.1	-0.1	1.6	-9.1	-7.9	-9.6	-0.6
1966-11-20	-25	-17.7	-6.6	-19.2	-9.7	-3.9	-8.4	-10.3	-11	-9.8	-5.9	-10.3	-8.9	-9.8	-1.3	-1.1	-5.9	-10.3	-0.9	-0.1	-0.1	3	-10.3	-8.9	-9.8	-1.3
1966-11-21	-25	-14.3	-7.8	-16.1	-9.5	-3.3	-9.7	-10.5	-10.2	-7.4	-6.1	-8.3	-6.7	-7.4	-2	-2	-6.1	-8.3	-0.3	-0.7	-1.9	0.9	-8.3	-6.7	-7.4	-2
1966-11-22	-23.6	-15.5	-5.6	-13.9	-7.6	-3.1	-9.1	-9.7	-9.8	-9.6	-6.5	-9	-5.9	-9.6	-1.8	-3.3	-6.5	-9	-1	-1.4	-3.2	-1	-9	-5.9	-9.6	-1.8
1966-11-23	-23.2	-16.2	-5.7	-11.6	-7.2	-2.7	-8.2	-7.8	-9	-8.4	-4.9	-8.9	-8	-8.4	-0.8	-2.6	-4.9	-8.9	0.8	0.4	-1.5	0.7	-8.9	-8	-8.4	-0.8
1966-11-24	-18.2	-16.4	-3.8	-11.2	-5.9	-1.8	-6	-5.8	-7.5	-8.2	-4.5	-7.7	-4.9	-8.2	-0.9	-1.8	-4.5	-7.7	-0.7	-0.2	-0.8	1.4	-7.7	-4.9	-8.2	-0.9
1966-11-25	-12.3	-11.8	-4.9	-10.4	-4.8	-0.4	-5	-6.5	-7.2	-5.3	-3.8	-5.4	-4.7	-5.3	-1.1	-0.8	-3.8	-5.4	-0.2	-0.1	-0.3	1.6	-5.4	-4.7	-5.3	-1.1
1966-11-26	-23.1	-13.9	-4.8	-15.4	-4.8	0.7	-6.1	-5.2	-5.5	-6.9	-3.1	-5.8	-5	-6.9	-0.6	-1.4	-3.1	-5.8	0.3	-0.3	-1.2	0.9	-5.8	-5	-6.9	-0.6
1966-11-27	-21.8	-11	-6.1	-13.5	-5.1	-0.2	-7	-5.6	-7.7	-5.2	-3.9	-4.9	-7.8	-5.2	1.8	-1.4	-3.9	-4.9	0.4	-0.2	-0.6	-0.6	-4.9	-7.8	-5.2	1.8
1966-11-28	-24.3	-13.9	-7.4	-14.7	-5.9	-1.1	-6.9	-8.4	-8.6	-8.5	-9.1	-7.4	-8.1	-8.5	-5.6	-7.1	-9.1	-7.4	-5.5	-6	-9.4	-7.4	-7.4	-8.1	-8.5	-5.6
1966-11-29	-29.2	-16.5	-11.3	-21.4	-6.8	-0.7	-10.4	-10.9	-10.5	-11.6	-12.6	-10.7	-14.4	-11.6	-7	-9.4	-12.6	-10.7	-8	-6.8	-11	-7.2	-10.7	-14.4	-11.6	-7
1966-11-30	-23	-15.1	-10	-16.8	-6.7	-1.6	-8.1	-9.5	-9.4	-9.4	-9.6	-9.6	-10.4	-9.4	-5.5	-6.9	-9.6	-9.6	-4.9	-4.4	-7.1	-3.6	-9.6	-10.4	-9.4	-5.5
1966-12-01	-25.8	-14.6	-10.1	-17.9	-5	0.4	-5.8	-8.4	-9.6	-8.2	-6.7	-7.5	-9.9	-8.2	-3.6	-3	-6.7	-7.5	-4.1	-4	-6.3	-4.2	-7.5	-9.9	-8.2	-3.6
1966-12-02	-24.4	-13.9	-11.6	-18.8	-9.6	-3.8	-8.9	-12.5	-11.1	-10	-7.1	-9.4	-12.7	-10	-4.9	-5.8	-7.1	-9.4	-3.8	-3.8	-5.5	-5	-9.4	-12.7	-10	-4.9
1966-12-03	-22.7	-17.6	-9.8	-18.4	-9.1	-4.3	-8.8	-11	-11.9	-9.8	-8.5	-9.7	-11.4	-9.8	-4.6	-3.9	-8.5	-9.7	-4.1	-4	-4.5	-2.7	-9.7	-11.4	-9.8	-4.6
1966-12-04	-26.7	-15.8	-9.5	-19.4	-8	-2.7	-9	-11.7	-11.1	-8.6	-6.5	-8.2	-7.4	-8.6	-3.3	-2.5	-6.5	-8.2	-2.1	-2.5	-3.9	-2.4	-8.2	-7.4	-8.6	-3.3
1966-12-05	-25.9	-17.7	-8.9	-18.7	-8.1	-3	-9.3	-10.2	-10.8	-8.7	-7.4	-9.1	-5.4	-8.7	-4.2	-3.7	-7.4	-9.1	-2.2	-4	-5.7	-4.9	-9.1	-5.4	-8.7	-4.2
1966-12-06	-24.4	-15.1	-8.7	-17.3	-7.2	-4.2	-8.8	-10.4	-11.1	-8.5	-8.1	-8.5	-9.9	-8.5	-4.6	-4.4	-8.1	-8.5	-3.2	-4.3	-6.4	-3.8	-8.5	-9.9	-8.5	-4.6
1966-12-07	-25	-15.4	-9.4	-15.4	-8.9	-4.5	-12.7	-12.5	-11.3	-9.1	-7.8	-8	-6.9	-9.1	-3.6	-2.6	-7.8	-8	-2.9	-4	-4.9	-3.6	-8	-6.9	-9.1	-3.6
1966-12-08	-23.6	-17	-9.9	-16.8	-9	-4.8	-12.5	-12.6	-12.5	-10.5	-9.4	-9	-11.6	-10.5	-5.1	-4	-9.4	-9	-4.2	-4.5	-5	-4.3	-9	-11.6	-10.5	-5.1
1966-12-09	-25.7	-16.9	-8	-19.3	-10.1	-4.4	-11.5	-13.8	-11.1	-10	-7.9	-10.9	-9.8	-10	-5.1	-2.8	-7.9	-10.9	-3.7	-2.8	-4.7	-1.4	-10.9	-9.8	-10	-5.1
1966-12-10	-24.5	-15.9	-7.1	-18.9	-10.9	-4.8	-12	-11.7	-11.7	-9.8	-5.4	-9.9	-6.1	-9.8	-3.2	-0.9	-5.4	-9.9	-2	-1.6	-3.7	-4	-9.9	-6.1	-9.8	-3.2
1966-12-11	-27.9	-17.2	-8.2	-17.7	-10.5	-4.9	-13.8	-13.9	-12.5	-9.9	-7.2	-9.1	-9.1	-9.9	-4	-0.5	-7.2	-9.1	-3.4	-2.8	-4.9	-3.4	-9.1	-9.1	-9.9	-4
1966-12-12	-22.9	-16.6	-6.8	-17.5	-10	-5.4	-13.2	-10.4	-11.1	-9.1	-6.8	-9.1	-8.1	-9.1	-4.5	-2.5	-6.8	-9.1	-3.4	-3.3	-2.2	0.2	-9.1	-8.1	-9.1	-4.5
1966-12-13	-19.4	-16	-5.9	-15	-8.2	-3.8	-10	-8.6	-12.6	-8.9	-7.6	-7.6	-7.3	-8.9	-6.9	-4.8	-7.6	-7.6	-1.3	-2.4	-4.9	-3.5	-7.6	-7.3	-8.9	-6.9
1966-12-14	-17.1	-13.7	-6	-15.6	-7.1	-3.7	-11.1	-10.2	-9.9	-7.1	-7.1	-7.7	-8.4	-7.1	-2.9	-4.8	-7.1	-7.7	-2.5	-2.3	-3.3	-2.4	-7.7	-8.4	-7.1	-2.9
1966-12-15	-25	-13.7	-9.5	-17.9	-7.5	-2	-9.3	-10.4	-10	-8.8	-8.9	-9.7	-8.1	-8.8	-2.8	-1.1	-8.9	-9.7	-2.8	-3.2	-4.6	-3.4	-9.7	-8.1	-8.8	-2.8
1966-12-16	-27.4	-16.3	-11.6	-21	-12.6	-6.5	-13.4	-14.4	-13.9	-9.5	-9.2	-8.8	-13.7	-9.5	-6	-4.7	-9.2	-8.8	-4.4	-3.5	-6.1	-0.4	-8.8	-13.7	-9.5	-6
1966-12-17	-31.3	-20.2	-8.5	-19.6	-12.6	-7.7	-12.8	-13.1	-13.1	-11.7	-7.5	-11.8	-10.3	-11.7	-5.8	-6.5	-7.5	-11.8	-5.4	-4	-4.9	-1.2	-11.8	-10.3	-11.7	-5.8
1966-12-18	-22.8	-16.6	-9.2	-17.9	-11.3	-6.1	-13.9	-13.1	-13.6	-9.9	-8	-11	-9.6	-9.9	-4.9	-3.1	-8	-11	-3.6	-4.6	-4.4	-2.3	-11	-9.6	-9.9	-4.9
1966-12-19	-26.3	-15.3	-8.3	-18.9	-10.3	-5.1	-11.7	-11.9	-12.7	-10	-7.1	-10.1	-8.4	-10	-4.3	-3.2	-7.1	-10.1	-4	-3.6	-4.9	-0.6	-10.1	-8.4	-10	-4.3
1966-12-20	-27.8	-17.9	-5.4	-17.5	-11	-5.5	-10.7	-9.8	-12.1	-9.3	-4.6	-9.5	-3.9	-9.3	-4.1	-2.3	-4.6	-9.5	-3.6	-4.7	-8.2	-5.5	-9.5	-3.9	-9.3	-4.1
1966-12-21	-20	-17.3	-7.9	-17.1	-12.2	-5.8	-11.3	-12.7	-13.8	-10.9	-9.1	-11.5	-6.9	-10.9	-1.8	-8.3	-9.1	-11.5	-3	-5	-6.4	-7.8	-11.5	-6.9	-10.9	-1.8
1966-12-22	-20.7	-17.3	-8.1	-16.8	-10.7	-4.9	-10.3	-10.6	-10.8	-9.4	-6.8	-9.4	-11.8	-9.4	-4.2	-5.9	-6.8	-9.4	-5	-5.8	-7.2	-4.3	-9.4	-11.8	-9.4	-4.2
1966-12-23	-20.3	-15.7	-8.1	-17.7	-7.6	-4.3	-8.3	-8.4	-10.7	-9.1	-6.2	-8.9	-10.5	-9.1	-2.7	-5	-6.2	-8.9	-3.7	-5.6	-6.2	-5.6	-8.9	-10.5	-9.1	-2.7
1966-12-24	-22.5	-13.5	-8.3	-18.2	-7.2	-3.9	-8.3	-9.2	-8.6	-8.3	-9.7	-8.3	-6.8	-8.3	-3.9	-7.6	-9.7	-8.3	-3.9	-4.3	-8.3	-5.8	-8.3	-6.8	-8.3	-3.9
1966-12-25	-18.2	-13.9	-10.4	-19.7	-6.8	-3	-10.3	-10.9	-10.5	-10.4	-9.1	-10.4	-10.5	-10.4	-5.3	-6.8	-9.1	-10.4	-4.9	-4.6	-6.9	-5	-10.4	-10.5	-10.4	-5.3
1966-12-26	-28.5	-19	-12.4	-22.7	-12	-7.1	-16	-15.9	-14.9	-12	-10.8	-12.5	-12.8	-12	-7.4	-7.7	-10.8	-12.5	-6.3	-6.6	-7.8	-5.6	-12.5	-12.8	-12	-7.4
1966-12-27	-29	-19.9	-11.2	-26.5	-11.3	-8.1	-13.3	-15	-14.3	-12.7	-10.3	-12.6	-13.9	-12.7	-7.4	-8.2	-10.3	-12.6	-7.1	-6.9	-7.2	-6.6	-12.6	-13.9	-12.7	-7.4
1966-12-28	-25.4	-16.8	-10	-23.7	-9.1	-5.6	-8.2	-11.7	-11.6	-9.2	-8.5	-9.3	-10.8	-9.2	-6.4	-5.8	-8.5	-9.3	-5.4	-5.7	-7.2	-6.2	-9.3	-10.8	-9.2	-6.4
1966-12-29	-27.4	-16.3	-7.7	-23.5	-11.3	-6.4	-12.9	-15	-14.6	-10.9	-8.7	-11.9	-10.5	-10.9	-7.6	-5.5	-8.7	-11.9	-6.6	-5.9	-7.4	-5.4	-11.9	-10.5	-10.9	-7.6
1966-12-30	-18	-14.3	-7.1	-18.6	-9.5	-4.7	-10.2	-10.3	-11	-10.7	-9.9	-9.7	-10	-10.7	-7.9	-4.1	-9.9	-9.7	-5.4	-5.7	-6.3	-6.1	-9.7	-10	-10.7	-7.9
1966-12-31	-25.7	-16.7	-12.3	-24.6	-10.1	-4.7	-13.1	-14.2	-13.8	-11	-10.7	-11.5	-15.4	-11	-7.1	-6.7	-10.7	-11.5	-7.3	-7	-8	-6.9	-11.5	-15.4	-11	-7.1
1967-01-01	-22.6	-16.6	-12.4	-21.2	-10.4	-6.4	-12.4	-13.8	-12.7	-11.8	-11.2	-11.8	-15.4	-11.8	-7.3	-7.8	-11.2	-11.8	-8.1	-7.3	-8	-6.1	-11.8	-15.4	-11.8	-7.3
1967-01-02	-13.1	-8.5	-9.2	-13.5	-2.6	-3	-4.6	-4.4	-4.3	-5.6	-8.7	-4.7	-8.2	-5.6	-6.2	-6.9	-8.7	-4.7	-6.9	-6.7	-8.6	-6.6	-4.7	-8.2	-5.6	-6.2
1967-01-03	-19.2	-11.1	-10.7	-16.9	-5.1	-3.4	-9.6	-7.7	-7.9	-6.1	-9.5	-6.2	-11.7	-6.1	-5.9	-9.3	-9.5	-6.2	-7.4	-7.1	-9.5	-7	-6.2	-11.7	-6.1	-5.9
1967-01-04	-19.6	-10.6	-11.7	-17.1	-6.1	-3.3	-10.3	-7.5	-8.7	-7.3	-9.9	-8	-12.1	-7.3	-5.5	-8.8	-9.9	-8	-7.7	-6.7	-8.7	-6.6	-8	-12.1	-7.3	-5.5
1967-01-05	-18.5	-10.1	-12.1	-17.4	-4.2	-4	-9.8	-7.9	-8.9	-7.5	-10.1	-8.1	-13.1	-7.5	-6.1	-8.9	-10.1	-8.1	-7.9	-6.7	-8.3	-6.7	-8.1	-13.1	-7.5	-6.1
1967-01-06	-14.9	-8.6	-11.4	-14.1	-4.3	-4.9	-8.5	-7	-8.3	-6.9	-9.4	-6.8	-12.1	-6.9	-5.5	-7.3	-9.4	-6.8	-6	-5.9	-7	-6.5	-6.8	-12.1	-6.9	-5.5
1967-01-07	-15.9	-9.6	-11.5	-12.1	-3.3	-5.8	-9.9	-9.8	-9	-8.4	-11.8	-8.5	-11.1	-8.4	-6.4	-9	-11.8	-8.5	-5.3	-7.2	-7	-6.3	-8.5	-11.1	-8.4	-6.4
1967-01-08	-22.3	-10	-12.4	-16.7	-4.6	-4	-7.8	-9.7	-11.2	-9.4	-11.3	-10.5	-12.5	-9.4	-6.5	-9.4	-11.3	-10.5	-7.2	-7.6	-8.8	-7.3	-10.5	-12.5	-9.4	-6.5
1967-01-09	-18	-14.1	-10.7	-16.7	-9.1	-6.1	-13.6	-13	-11.8	-10.8	-10.9	-11.2	-14.5	-10.8	-8.4	-8	-10.9	-11.2	-8.3	-7.1	-7.8	-4.9	-11.2	-14.5	-10.8	-8.4
1967-01-10	-16.8	-10.6	-8.9	-14	-4.6	-3.4	-6.5	-8.2	-8.5	-8.3	-9.8	-5.2	-9.8	-8.3	-6.6	-7.2	-9.8	-5.2	-4.8	-5.4	-8.2	-6.5	-5.2	-9.8	-8.3	-6.6
1967-01-11	-20.4	-12.6	-8.3	-13.1	-7.3	-4.6	-11	-10	-11.8	-9.7	-8.5	-9.5	-7.8	-9.7	-6.6	-5.7	-8.5	-9.5	-5.4	-6	-7	-4.9	-9.5	-7.8	-9.7	-6.6
1967-01-12	-16.9	-10.4	-7.5	-14	-7.7	-4.3	-9.8	-9.4	-9.5	-8.7	-8.5	-8.7	-8.1	-8.7	-6.6	-5.9	-8.5	-8.7	-5.4	-5.2	-7	-5.3	-8.7	-8.1	-8.7	-6.6
1967-01-13	-13.6	-7.8	-10	-16	-4.9	-3	-8.1	-9.5	-8	-6.1	-10.6	-6.9	-9.8	-6.1	-5.7	-9.3	-10.6	-6.9	-5.9	-6.7	-7.9	-7.2	-6.9	-9.8	-6.1	-5.7
1967-01-14	-12.9	-11.6	-10.6	-15.5	-7.3	-5.5	-10.7	-10.6	-10.2	-9.5	-11.3	-9.6	-11.7	-9.5	-8.2	-9.2	-11.3	-9.6	-8.3	-7.9	-9.3	-6.5	-9.6	-11.7	-9.5	-8.2
1967-01-15	-12.8	-8.4	-8.6	-12.9	-7.1	-5.1	-10.4	-9	-9.1	-6.6	-9.6	-7	-9.2	-6.6	-5.2	-6.9	-9.6	-7	-7.1	-5.7	-6.4	-5.8	-7	-9.2	-6.6	-5.2
1967-01-16	-18.8	-11	-9.4	-18.3	-5.9	-3.5	-8.1	-9.1	-10	-9.6	-9.1	-9.9	-11.9	-9.6	-5.7	-6.6	-9.1	-9.9	-7.3	-4.7	-6.3	-5.3	-9.9	-11.9	-9.6	-5.7
1967-01-17	-16.9	-13	-7.6	-16.9	-7.5	-4.3	-11.5	-12.2	-12.1	-11.6	-7.6	-10.8	-10.6	-11.6	-5	-5.5	-7.6	-10.8	-5.7	-4.5	-5.4	-3.4	-10.8	-10.6	-11.6	-5
1967-01-18	-18.3	-11.5	-8.6	-15.8	-9.7	-4.6	-12.2	-12.3	-12.1	-7.4	-7.5	-7.6	-6.6	-7.4	-3.8	-1.7	-7.5	-7.6	-4.9	-4.1	-4	-2.7	-7.6	-6.6	-7.4	-3.8
1967-01-19	-19.4	-10.3	-6.7	-14.9	-9	-4.4	-10.9	-10.7	-12.8	-8.4	-6.8	-7.7	-9.3	-8.4	-2.6	-2.7	-6.8	-7.7	-4.3	-2.8	-2.8	-1.7	-7.7	-9.3	-8.4	-2.6
1967-01-20	-15.4	-10	-6.3	-15.9	-7.6	-4	-9.8	-10.3	-11.3	-8.4	-5.7	-6.7	-6.4	-8.4	-3.4	-2	-5.7	-6.7	-2.5	-1.3	-2.8	-2.6	-6.7	-6.4	-8.4	-3.4
1967-01-21	-14.7	-9.2	-2.8	-12.4	-7.4	-3.9	-8.2	-9.1	-9.9	-8	-5	-7.8	-4.5	-8	-4.1	-2.8	-5	-7.8	-3.2	-3.4	-2.7	-0.6	-7.8	-4.5	-8	-4.1
1967-01-22	-8.1	-5.7	-1.5	-9	-3.8	-0.3	-4.6	-1.6	-3.5	-3.8	-1.7	-2.9	-0.8	-3.8	-3.2	-0.7	-1.7	-2.9	-1.8	-2.5	-2.5	-1.7	-2.9	-0.8	-3.8	-3.2
1967-01-23	-13.3	-8.4	-2	-11.5	-4.4	2.8	-1	-2.4	-5.8	-4.3	-6.3	-2.3	-1.8	-4.3	-1.8	-4.3	-6.3	-2.3	-3.8	-4.6	-5.2	-4.7	-2.3	-1.8	-4.3	-1.8
1967-01-24	-15.6	-9.2	-7.3	-14.5	-4.5	1	-2.8	-5.1	-6.2	-3.6	-5	-5.2	-8.2	-3.6	-4.9	-4.4	-5	-5.2	-6.3	-5.7	-6.5	-5.6	-5.2	-8.2	-3.6	-4.9
1967-01-25	-10	-7	-6.4	-10.3	-4.5	-2	-5.8	-5.6	-7.5	-3.5	-5.9	-3.7	-6.5	-3.5	-2.6	-4.7	-5.9	-3.7	-3.5	-3.7	-6.3	-5.2	-3.7	-6.5	-3.5	-2.6
1967-01-26	-13.5	-8.5	-6.7	-13.1	-5.6	0.8	-6.4	-5.5	-5.9	-5.6	-7.7	-5.2	-8.7	-5.6	-4.9	-5.5	-7.7	-5.2	-4.5	-5.3	-5.5	-4.3	-5.2	-8.7	-5.6	-4.9
1967-01-27	-10.5	-7.1	-8.9	-10.7	-4.8	-2	-6.5	-7.9	-9.5	-5.3	-8	-6.8	-9.7	-5.3	-3.5	-5.2	-8	-6.8	-4.3	-5.3	-4.2	-5	-6.8	-9.7	-5.3	-3.5
1967-01-28	-14.4	-9	-6.9	-10.8	-5.6	-0.8	-6.1	-8.4	-12.2	-5.1	-5.6	-5.5	-6.6	-5.1	-0.7	-3.4	-5.6	-5.5	-2	-4.1	-3.5	-2.7	-5.5	-6.6	-5.1	-0.7
1967-01-29	-10	-8.7	-6.2	-10.5	-4.9	-0.6	-6.9	-6.3	-9.1	-6	-6.5	-6	-8	-6	-2.9	-4.1	-6.5	-6	-1.7	-4.1	-3.6	-1.4	-6	-8	-6	-2.9
1967-01-30	-14.2	-8.4	-4.3	-12.5	-4.9	0.2	-5.2	-6.5	-5.2	-3.7	-3.2	-3.8	-3.6	-3.7	-2.2	-1.2	-3.2	-3.8	-0.7	-2.8	-1.7	-2.5	-3.8	-3.6	-3.7	-2.2
1967-01-31	-9.7	-5.6	-3.7	-10.2	-2.2	0.9	-2.9	-3.9	-4	-4	-3	-4	-4.5	-4	-1.7	-2.9	-3	-4	-1.7	-3.4	-4.8	-2.9	-4	-4.5	-4	-1.7
1967-02-01	-5.2	-3.4	-3.8	-9.4	-1.3	0.8	-1.1	-3.7	-1.7	-0.2	-9.6	-1.8	-3.1	-0.2	-6.1	-6.6	-9.6	-1.8	-5.2	-5.1	-6.7	-5.6	-1.8	-3.1	-0.2	-6.1
1967-02-02	-4.4	-0.4	-7.3	-8.7	2.1	-1.6	1	-4.1	-2.5	-2.8	-10.3	-4.6	-6.3	-2.8	-6.5	-8.6	-10.3	-4.6	-6.8	-5.6	-6.3	-5.8	-4.6	-6.3	-2.8	-6.5
1967-02-03	-9	-5.8	-10.8	-12	-2.8	-2.8	-8.7	-9.3	-6.9	-6.7	-12.3	-8.1	-9.8	-6.7	-8.2	-10.3	-12.3	-8.1	-7.7	-8.3	-10.4	-8.8	-8.1	-9.8	-6.7	-8.2
1967-02-04	-13.1	-10.3	-11.9	-13.9	-6.5	-5.5	-11.9	-10.7	-10.6	-10.1	-15	-10.6	-12	-10.1	-12.2	-13.4	-15	-10.6	-12.4	-12.3	-14.5	-14	-10.6	-12	-10.1	-12.2
1967-02-05	-15.9	-13.6	-12.3	-14.9	-7.6	-6.8	-12.9	-12.6	-12.5	-13.9	-14.2	-13.8	-12.5	-13.9	-14.8	-11.9	-14.2	-13.8	-13.9	-13.6	-14.1	-12.6	-13.8	-12.5	-13.9	-14.8
1967-02-06	-14.8	-12.6	-11.3	-14.8	-6.5	-3.5	-7.4	-8.1	-10.2	-11.2	-10.4	-10.3	-11.8	-11.2	-11.4	-9.8	-10.4	-10.3	-11.4	-11	-11	-10.9	-10.3	-11.8	-11.2	-11.4
1967-02-07	-13.6	-13.1	-10.2	-15.5	-5	-4.7	-9.7	-8	-9.7	-8.2	-11.4	-8.3	-9.5	-8.2	-10	-9.2	-11.4	-8.3	-8.7	-8.4	-9.5	-8.6	-8.3	-9.5	-8.2	-10
1967-02-08	-21.3	-20.8	-15.5	-25.7	-11.9	-7.5	-15.5	-15.2	-16.4	-15.2	-14.8	-15.1	-16.3	-15.2	-13.4	-11.2	-14.8	-15.1	-12.8	-13.7	-16.2	-14	-15.1	-16.3	-15.2	-13.4
1967-02-09	-23.9	-23.8	-14.6	-21.4	-14.4	-9.8	-17.4	-17.3	-19.6	-16.1	-14.2	-15.6	-16.7	-16.1	-12.2	-8.7	-14.2	-15.6	-14.2	-12	-13.2	-11.2	-15.6	-16.7	-16.1	-12.2
1967-02-10	-18.7	-20.2	-11.6	-19.9	-13.6	-7.9	-15.9	-16.5	-17.5	-17.4	-12.7	-15.7	-12.1	-17.4	-12.8	-8.7	-12.7	-15.7	-12.7	-9.7	-10	-8.6	-15.7	-12.1	-17.4	-12.8
1967-02-11	-13.3	-8.4	-9.6	-15	-3.4	-0.6	-4.5	-7.2	-8.7	-5.5	-8.5	-6.9	-8.6	-5.5	-6.2	-8.7	-8.5	-6.9	-6.7	-7.4	-9	-7.5	-6.9	-8.6	-5.5	-6.2
1967-02-12	-11	-11.2	-10.2	-15.6	-4.2	-0.9	-5.9	-8.1	-8.4	-6.4	-9.6	-7.1	-8	-6.4	-9.5	-8.9	-9.6	-7.1	-8	-7.5	-9.6	-7	-7.1	-8	-6.4	-9.5
1967-02-13	-13	-8.5	-6.8	-10.1	-4.9	-0.6	-6.8	-5.6	-9.4	-4.6	-5.8	-4.5	-6.1	-4.6	-5.7	-5.2	-5.8	-4.5	-5.3	-5.4	-6.6	-6.1	-4.5	-6.1	-4.6	-5.7
1967-02-14	-9.4	-5.4	-3.4	-10.3	-1.2	0.7	-2.7	-3.4	-5.1	-2	-6.7	-2.4	-3.9	-2	-6	-6	-6.7	-2.4	-5.2	-5.5	-7.9	-5.6	-2.4	-3.9	-2	-6
1967-02-15	-13.8	-8.2	-7.1	-14.4	-1.2	-0.5	-2.7	-4.2	-5.8	-4.9	-11.3	-5.1	-7.7	-4.9	-7.5	-10.5	-11.3	-5.1	-8.3	-9.5	-10.7	-8.5	-5.1	-7.7	-4.9	-7.5
1967-02-16	-11.8	-8.3	-7.6	-14.2	-3.6	0.7	-4.3	-4.8	-5.7	-4.8	-11.4	-5.8	-9.4	-4.8	-7.4	-9.9	-11.4	-5.8	-9.5	-9.2	-10.4	-8.4	-5.8	-9.4	-4.8	-7.4
1967-02-17	-13.1	-11.6	-6.5	-14	-3.8	-2.2	-7.4	-5.6	-7.8	-7.1	-8.3	-6.7	-9.1	-7.1	-5	-7.1	-8.3	-6.7	-9.9	-9.2	-9.4	-7	-6.7	-9.1	-7.1	-5
1967-02-18	-13.7	-10.7	-5.4	-14.6	-4.6	-3.2	-6.9	-5.9	-7.8	-6.3	-4.8	-5.9	-8.4	-6.3	-1.4	-4.6	-4.8	-5.9	-5.4	-5	-6.1	-3.5	-5.9	-8.4	-6.3	-1.4
1967-02-19	-17	-10.2	-6.8	-16.6	-5.5	-1	-4.9	-4.9	-7.6	-5.5	-5.7	-5.6	-6.7	-5.5	-1.6	-4.5	-5.7	-5.6	-4	-5	-6.1	-4.6	-5.6	-6.7	-5.5	-1.6
1967-02-20	-17	-12.6	-6.3	-14.1	-8.1	-1	-7.8	-8	-12.1	-7.8	-4.7	-7.4	-6.4	-7.8	-2.7	-1	-4.7	-7.4	-2.8	-5.2	-6.4	-4.3	-7.4	-6.4	-7.8	-2.7
1967-02-21	-13.3	-11.7	-4.2	-13.3	-7.3	-4.5	-10	-7.9	-11.7	-7.6	-5	-7.9	-5.8	-7.6	-3.4	-4	-5	-7.9	-4.3	-6.2	-7	-4.6	-7.9	-5.8	-7.6	-3.4
1967-02-22	-9.7	-6.2	-3.5	-13.3	-3.6	-1.3	-3.6	-6.5	-6.4	-3.5	-3.7	-4.2	-5	-3.5	-1	-3.4	-3.7	-4.2	-2.8	-3.9	-5.5	-4.6	-4.2	-5	-3.5	-1
1967-02-23	-9	-4.5	0	-10.4	-3.5	0.1	-5.8	-3.2	-5.6	-1.6	-4.2	-1.8	-1.4	-1.6	-0.9	-2.8	-4.2	-1.8	-0.6	-1.3	-2.1	-1.7	-1.8	-1.4	-1.6	-0.9
1967-02-24	-11.2	-4.5	0.2	-7.7	-2.3	1.6	-4.5	-2	-3.8	-0.4	-4.1	-1.3	-1.1	-0.4	-0.7	-2.1	-4.1	-1.3	-0.2	-0.2	-1.8	-1.6	-1.3	-1.1	-0.4	-0.7
1967-02-25	-11.1	-3.9	-1.5	-8.1	-2.1	0.4	-4.8	-2.5	-3.3	-1.1	-7.7	-1	-1.2	-1.1	-5	-6.1	-7.7	-1	-4.3	-5.1	-5.7	-4.3	-1	-1.2	-1.1	-5
1967-02-26	-9.7	-4.1	-6.8	-5.9	-0.9	-2.1	-5.7	-6.6	-4.6	-3.8	-8.2	-5.6	-5.8	-3.8	-4.4	-6.9	-8.2	-5.6	-4.3	-5.3	-6.5	-6.4	-5.6	-5.8	-3.8	-4.4
1967-02-27	-7.1	-2.5	-6	-7.4	0.3	-1.3	-6.1	-5.8	-2.6	-4	-7.9	-5.1	-6.1	-4	-4.4	-5.8	-7.9	-5.1	-3.8	-3.9	-5.5	-5	-5.1	-6.1	-4	-4.4
1967-02-28	-7.6	-3.3	-4.9	-8.9	1.9	-1.9	-4.1	-4.7	-2.4	-2.9	-8.7	-2.7	-5.9	-2.9	-4.6	-6.1	-8.7	-2.7	-3	-3.4	-5.1	-4.6	-2.7	-5.9	-2.9	-4.6
1967-03-01	-8.4	-3.8	-6.6	-8.1	-0.3	-3.2	-7.1	-7.5	-6.2	-6.3	-8.1	-7.3	-6.2	-6.3	-4.7	-5.4	-8.1	-7.3	-2.7	-3.4	-4.8	-5.4	-7.3	-6.2	-6.3	-4.7
1967-03-02	-10.3	-6.5	-7.3	-10.5	-2.8	-3.3	-8.1	-8.1	-7.5	-6.8	-8.6	-7.4	-7.7	-6.8	-4.3	-4.9	-8.6	-7.4	-2.5	-2.8	-4.1	-3.3	-7.4	-7.7	-6.8	-4.3
1967-03-03	-12.3	-7.8	-6.5	-11.4	-3.7	-2.3	-9.1	-9.5	-7.1	-5.9	-6.7	-5.2	-8.5	-5.9	-2.7	-3.6	-6.7	-5.2	-2.7	-1.8	-2.8	-2.6	-5.2	-8.5	-5.9	-2.7
1967-03-04	-9.4	-5.8	-6.3	-7.9	-2.5	-1.1	-7	-4.7	-4.8	-5.8	-5.7	-5.2	-5.9	-5.8	-1.3	-3.5	-5.7	-5.2	-1.1	-0.7	-0.5	1.1	-5.2	-5.9	-5.8	-1.3
1967-03-05	-8.4	-5.2	-3.2	-7.6	-1.7	1.8	-5.3	-5.3	-5	-3.2	-3.5	-2.8	-5.3	-3.2	0.2	-0.6	-3.5	-2.8	1.8	0.9	0.8	2	-2.8	-5.3	-3.2	0.2
1967-03-06	-7	-2.3	1.1	-5.5	0.8	4.6	-3.2	-0.7	-2	1.6	-0.2	0.9	-0.4	1.6	3.6	2.2	-0.2	0.9	5	2.8	3	5.3	0.9	-0.4	1.6	3.6
1967-03-07	-5.1	-1.4	3.2	-4	1.8	3.6	-1.3	0.8	-1.1	1.6	-0.3	1.1	-1.2	1.6	1.2	2.7	-0.3	1.1	3.4	3.5	4	4.5	1.1	-1.2	1.6	1.2
1967-03-08	-7.2	-3.6	-1.1	-6.9	-0.5	3.4	-0.3	-1.5	-1.8	-1.8	1.4	-1	-2.2	-1.8	4.3	2.8	1.4	-1	6.1	5.7	3.9	5.5	-1	-2.2	-1.8	4.3
1967-03-09	-6.3	-3.7	0.8	-7	-2.7	4	-6.1	-2.2	-3.6	-0.3	2.4	-0.7	0.1	-0.3	5.2	3.5	2.4	-0.7	4.9	2.9	1.5	4.1	-0.7	0.1	-0.3	5.2
1967-03-10	-5	-2.1	2.9	-4.2	-2	2.4	-3.8	-3	-4.2	-0.2	-0.7	-2	-1.7	-0.2	1.8	1.7	-0.7	-2	2.6	0.5	0.8	1.5	-2	-1.7	-0.2	1.8
1967-03-11	-10	-7	-2.1	-10	0	3.1	0.7	-0.3	-3.1	-1.7	-3	-1.8	-3.6	-1.7	1.2	-0.2	-3	-1.8	1.2	0.4	-0.9	1.2	-1.8	-3.6	-1.7	1.2
1967-03-12	-10.3	-7.8	-3.6	-10.6	-3.8	1.6	-6.4	-6.6	-6	-4	-2.1	-4	-5.6	-4	2.6	0.8	-2.1	-4	2.9	2.6	1.7	3.6	-4	-5.6	-4	2.6
1967-03-13	-5.4	-2	1.4	-5.3	-0.1	1.9	-5	-4.8	-3.2	-0.6	0.7	-1.7	-1.9	-0.6	4.1	4.4	0.7	-1.7	5.3	5.7	4.9	7.6	-1.7	-1.9	-0.6	4.1
1967-03-14	-0.6	-1.8	3.3	-2.4	1.8	7.3	1.7	2.2	0.9	2.5	2.5	3.4	2	2.5	5.5	5.4	2.5	3.4	6.9	6.1	4.8	5.8	3.4	2	2.5	5.5
1967-03-15	-6.4	-3	1.8	-5.3	1	6.1	1.7	1.3	-0.7	0.8	1.8	1.9	-1.9	0.8	5.5	4.3	1.8	1.9	6.6	5.8	6	7.1	1.9	-1.9	0.8	5.5
1967-03-16	-7.9	-2.7	0.2	-7.1	-0.9	4.3	-2.1	-1.9	-2.5	0.7	1.3	-0.8	-0.5	0.7	5.8	4.8	1.3	-0.8	8.6	7.7	6.2	8.8	-0.8	-0.5	0.7	5.8
1967-03-17	-1.7	-2.4	4	-3.4	-1.6	5.6	-1.8	-1.8	-2.5	-0.1	1.5	-1.6	-0.4	-0.1	5.5	7.5	1.5	-1.6	7.4	6.5	7.3	9.8	-1.6	-0.4	-0.1	5.5
1967-03-18	-6.6	-1.5	1.7	-4.9	2.9	7.2	3.7	2.6	0.8	-0.9	3.7	0.6	1.1	-0.9	7.5	6.9	3.7	0.6	9.2	8.7	7	9.8	0.6	1.1	-0.9	7.5
1967-03-19	-7.8	-3.1	-0.3	-5.9	0.3	2.5	-0.7	-1.1	-2.9	-1.3	-1.6	-2.7	-2.3	-1.3	2.4	4.9	-1.6	-2.7	7.4	6.9	6.5	6.8	-2.7	-2.3	-1.3	2.4
1967-03-20	-8.8	-3.6	-0.3	-6.2	0.5	1	-0.6	-0.5	-4.7	-0.2	-0.3	-0.3	-2	-0.2	4.2	5.2	-0.3	-0.3	4.9	5	4.6	5.5	-0.3	-2	-0.2	4.2
1967-03-21	-5.1	-1.4	3.5	-3.5	2.4	4.4	1.1	-0.4	-1.3	0.5	2	0.1	-1.7	0.5	4.3	3.6	2	0.1	6.3	4.5	4.2	5	0.1	-1.7	0.5	4.3
1967-03-22	-2.9	1.5	5.6	-0.7	3.8	7.3	5.9	5	2.6	5.1	3.9	5.1	6.1	5.1	6.7	6	3.9	5.1	8	7	7.2	7.4	5.1	6.1	5.1	6.7
1967-03-23	-5.7	-3.1	1.3	-4.2	1	7.9	1.9	2.4	1.4	0.9	1.1	2.5	1.3	0.9	6.2	3.7	1.1	2.5	7.5	6.7	5.5	6.2	2.5	1.3	0.9	6.2
1967-03-24	-6.4	-2.5	0	-6.4	0.3	1.8	-3.3	-2.2	-1.8	-1.3	-2.1	-2.2	-1.9	-1.3	1.2	0.6	-2.1	-2.2	3.4	2.4	1.9	2	-2.2	-1.9	-1.3	1.2
1967-03-25	-7.3	-4.2	-1.9	-9.5	-0.8	2.4	-1.9	-2.4	-1.3	-2.9	-5	-2.4	-2.7	-2.9	-1.3	-0.4	-5	-2.4	-0.3	-0.2	-0.5	0.4	-2.4	-2.7	-2.9	-1.3
1967-03-26	-8.4	-3.5	-2.6	-7.5	0.1	3.4	-1.5	-1.4	-1.1	-1.4	-1	-1.6	-2.5	-1.4	2.1	1.3	-1	-1.6	1.7	2.3	1.7	3.5	-1.6	-2.5	-1.4	2.1
1967-03-27	-2	0.8	2.6	-2	3.1	6.9	2.6	1.3	2.6	3.8	3.8	4.3	2.6	3.8	6.2	6.6	3.8	4.3	6.9	6.1	5.4	7.3	4.3	2.6	3.8	6.2
1967-03-28	-2.3	0.9	4.8	-0.1	3.6	6	2.8	4.4	1	5.4	3.7	4.6	4.1	5.4	6.7	6.8	3.7	4.6	8.6	8.6	7.7	10.2	4.6	4.1	5.4	6.7
1967-03-29	-2.5	-0.8	3.5	-0.6	3.9	6.6	1.4	2	1.7	1.9	-0.5	2.9	3.7	1.9	5.7	2.3	-0.5	2.9	5.9	5.7	5.1	7.5	2.9	3.7	1.9	5.7
1967-03-30	-4.5	-1.8	2.9	-3	3.2	6.1	1.9	0.9	-0.2	2.5	3.5	1.7	2.3	2.5	7.2	7	3.5	1.7	7.6	8.3	8	11	1.7	2.3	2.5	7.2
1967-03-31	-1.2	-0.8	3.1	-0.8	2.3	4.7	0.1	0.5	-0.7	1.7	1.7	0.5	1.1	1.7	4.9	5	1.7	0.5	7	6.3	5	6.4	0.5	1.1	1.7	4.9
1967-04-01	-2.4	1.8	1.7	-1	3.1	4.4	0.9	0.5	1.1	2.6	-2.9	1.6	2.6	2.6	-1.8	-0.8	-2.9	1.6	-0.5	-1.2	-2.7	-0.3	1.6	2.6	2.6	-1.8
1967-04-02	-6.2	-0.8	1.4	-3.8	1.2	3.1	0.7	0.1	-1.9	0.4	-0.4	-0.2	0.1	0.4	2.3	0.6	-0.4	-0.2	2.9	3.2	1.5	3	-0.2	0.1	0.4	2.3
1967-04-03	-8.3	-3.5	1.6	-4.8	-0.9	1.3	-3.2	-1.1	-3	-1.4	1.2	-1.7	1.2	-1.4	6.1	5.6	1.2	-1.7	7.5	7.2	6.4	7.9	-1.7	1.2	-1.4	6.1
1967-04-04	-8.5	-2.7	2.1	-4.3	0.9	4.8	-1.4	-1.8	-1.9	-0.9	1.6	-0.9	0	-0.9	5.5	6.3	1.6	-0.9	8.2	8.2	8.5	8.7	-0.9	0	-0.9	5.5
1967-04-05	-3.7	-2	4.9	-3.1	1	5.1	-0.4	0.8	0	1	3.2	0.7	3.7	1	5.6	8.7	3.2	0.7	10.6	8.9	9.4	10	0.7	3.7	1	5.6
1967-04-06	-2.1	-0.7	4.9	-0.9	3.2	7.6	0.6	2.4	1.5	3	1	1.5	1.8	3	4.9	5.3	1	1.5	8.2	7.6	6.4	8	1.5	1.8	3	4.9
1967-04-07	-5.5	-1.3	-1.9	-6	2.2	5.6	0.1	-1.1	-1.2	-1.3	-3.3	-1.6	-1.7	-1.3	0.5	0.3	-3.3	-1.6	1.5	0.9	1.3	2.2	-1.6	-1.7	-1.3	0.5
1967-04-08	-9.4	-5.5	-2.2	-8	-3	0.8	-5.8	-5.6	-6.5	-3	-4.4	-5.4	-2.2	-3	0.4	1.7	-4.4	-5.4	2.9	2.5	2.5	2.5	-5.4	-2.2	-3	0.4
1967-04-09	-7.2	-3.1	0.3	-6.7	-0.9	2.7	-3	-1.5	-2.7	-0.6	-2.6	-1.1	-0.9	-0.6	1.1	1.5	-2.6	-1.1	1.1	-0.5	-0.2	0.2	-1.1	-0.9	-0.6	1.1
1967-04-10	-4.4	0.1	-0.9	-4.9	3.3	2.7	0.5	-0.5	0.9	0.6	-3.1	-0.7	-1.1	0.6	0.2	0.9	-3.1	-0.7	1.8	0.9	0.9	2.4	-0.7	-1.1	0.6	0.2
1967-04-11	-3.6	0.5	1.3	-3.2	4.2	5.4	1.3	-0.3	1.2	0.8	0.1	-0.4	-0.3	0.8	2.8	3.7	0.1	-0.4	4.4	4.3	4.8	5.9	-0.4	-0.3	0.8	2.8
1967-04-12	-2.2	-1.1	3.7	-2.4	5	5.1	1.5	0.8	-0.4	0.4	1.7	-0.2	3.4	0.4	2.7	6.3	1.7	-0.2	7.2	7	6	7.1	-0.2	3.4	0.4	2.7
1967-04-13	-7.2	-2	4	-3.6	1.8	5.3	1.6	0.2	0.3	-0.6	3.9	1.1	2.4	-0.6	5.2	7.3	3.9	1.1	8.7	8.5	8.5	10.9	1.1	2.4	-0.6	5.2
1967-04-14	-7.5	-2.7	3.8	-4.4	0.5	4.8	0.1	-0.3	-0.8	-0.1	2.5	0.3	3.6	-0.1	5.4	7.8	2.5	0.3	9.4	10.1	8.7	10.6	0.3	3.6	-0.1	5.4
1967-04-15	-8.5	-3.1	2.2	-4.5	0.1	4.8	1	-0.6	-1.8	0.3	3.5	-0.8	1	0.3	7.1	7.8	3.5	-0.8	10.2	9	9	9.6	-0.8	1	0.3	7.1
1967-04-16	-5.7	0	5.3	-2.6	1.6	6.4	2.8	2.5	1	3.3	5.9	2.5	4.6	3.3	9.5	10.8	5.9	2.5	12.9	11.7	11	13.5	2.5	4.6	3.3	9.5
1967-04-17	-1.2	2.7	7	0.5	3.8	8.5	5.2	3.7	2.8	5.2	7.1	6.1	5.2	5.2	12.3	11.9	7.1	6.1	14.6	13.6	14.6	16.2	6.1	5.2	5.2	12.3
1967-04-18	-1.2	3.2	12.4	1.1	4.9	9.4	4.7	5.3	4.7	6.8	9.7	7.4	10.6	6.8	13.5	15.8	9.7	7.4	16.6	15.3	17.5	18.2	7.4	10.6	6.8	13.5
1967-04-19	0.9	4.3	11.1	2.3	5.8	8.6	5.1	6	5.4	6.5	8.3	7.4	9.3	6.5	11.9	13.3	8.3	7.4	15	14.4	15.2	16.4	7.4	9.3	6.5	11.9
1967-04-20	0.9	4	8.7	1.9	6.3	7.8	5.3	6.2	5.8	8	7.9	7.1	7.6	8	12.1	10.7	7.9	7.1	15	13.2	13.6	13.5	7.1	7.6	8	12.1
1967-04-21	0.1	4.3	7.1	-1.7	7.3	10	6.9	6.5	5.8	5.7	6.2	6.3	4.5	5.7	9.8	8.1	6.2	6.3	11.6	9.9	9.5	10.7	6.3	4.5	5.7	9.8
1967-04-22	0.8	2.7	4.6	-0.2	7.5	9.3	2.9	5.1	3.2	4.6	1.8	4.8	3.7	4.6	5.3	3.7	1.8	4.8	7.3	4.8	5.9	5.9	4.8	3.7	4.6	5.3
1967-04-23	-2.1	0.3	1.3	-2.2	5	7	3.9	1.1	1.9	1.8	1	1.6	0.6	1.8	4.6	3.3	1	1.6	6.5	5.7	6.7	6.6	1.6	0.6	1.8	4.6
1967-04-24	-5.8	-4.2	0.3	-5.9	3.2	5.6	-0.5	-1	-2.4	0.2	-0.5	-0.9	-0.6	0.2	3.7	2.7	-0.5	-0.9	5.7	4.1	5.6	6.2	-0.9	-0.6	0.2	3.7
1967-04-25	-6.8	-3.3	0.6	-6.8	1.6	4.6	-0.8	-0.7	-2.3	-1.8	0.8	-1.5	-3	-1.8	6	5.2	0.8	-1.5	8.3	7.2	6.5	8.2	-1.5	-3	-1.8	6
1967-04-26	-3.4	-0.2	0.8	-4.4	2.4	4.1	-0.4	-0.3	-0.5	1	1.7	0.8	1.8	1	4.8	5.7	1.7	0.8	8.4	8.2	6.8	9.2	0.8	1.8	1	4.8
1967-04-27	-2.9	0	4.2	-2.3	3.6	5.4	1.6	1.5	0.9	1.4	2.9	1.4	3	1.4	7.6	7.3	2.9	1.4	9.7	9.6	10.4	10	1.4	3	1.4	7.6
1967-04-28	-2.7	-0.9	5.3	-2.6	1.1	4.7	0.7	1.6	0.7	2.7	4.3	2.1	4	2.7	7.3	8.9	4.3	2.1	11.2	11.5	11.8	12.9	2.1	4	2.7	7.3
1967-04-29	-4.7	0.3	5.6	-2.2	3.5	5.9	1.3	1.4	1	2.7	4.7	1.7	5.1	2.7	8.7	9.8	4.7	1.7	11.4	12.4	13	14.3	1.7	5.1	2.7	8.7
1967-04-30	-5.1	-1.4	7.7	-0.5	3.7	6.9	2.5	1.8	2.3	3.6	6.6	3.5	6.2	3.6	10.5	12.3	6.6	3.5	13.1	14.9	14.4	16.8	3.5	6.2	3.6	10.5
1967-05-01	0.1	1.6	7.4	-0.6	3.4	7.5	3.2	3.2	0.7	1.8	6.4	2.9	7.3	1.8	11.9	11.9	6.4	2.9	14.3	13.9	15.1	16.7	2.9	7.3	1.8	11.9
1967-05-02	-0.4	-0.3	7.3	-0.7	4.2	8	2.6	1.9	0.2	1.9	6.7	0.9	5.8	1.9	12	10.8	6.7	0.9	15.7	14.4	14.1	15.1	0.9	5.8	1.9	12
1967-05-03	0	1.8	5.7	-1.6	4.9	9.4	4.7	3.4	2.1	4	5.7	2.5	5.1	4	11.4	9.7	5.7	2.5	15	13.8	14.8	16	2.5	5.1	4	11.4
1967-05-04	-0.2	1.7	7.4	-0.7	3.5	8.7	4.6	4.1	3.2	3.2	8.2	3.2	4.5	3.2	12.3	12.1	8.2	3.2	15.5	15.3	16.4	15.8	3.2	4.5	3.2	12.3
1967-05-05	-1.8	3.3	5.9	-0.5	5.6	9.2	4.3	4.2	3.9	4.4	7.4	3.8	3.8	4.4	13.4	11.6	7.4	3.8	14.8	13.9	16.2	17	3.8	3.8	4.4	13.4
1967-05-06	-0.5	3	5.2	2	5.1	8.7	2.4	2.8	3.8	3.8	4.8	4.9	6.7	3.8	11.2	6.7	4.8	4.9	11.7	10.9	12.9	11.4	4.9	6.7	3.8	11.2
1967-05-07	-0.4	4.1	6.2	0.8	6.8	9.5	5.4	5.2	5.6	6.2	8.5	6.6	6.4	6.2	10.6	10.6	8.5	6.6	14	13.6	13.1	14.9	6.6	6.4	6.2	10.6
1967-05-08	-0.3	4.3	9.2	2.4	6.2	9.8	5.2	5.5	4.1	5.9	9	6.2	9.1	5.9	13.3	12.3	9	6.2	15.3	15.6	15.3	16.6	6.2	9.1	5.9	13.3
1967-05-09	1.8	4.7	10.9	2.8	7.1	11.2	6.1	6.2	5.8	6.9	10.6	7.8	10.3	6.9	13.9	14.7	10.6	7.8	17.3	17.4	17.3	18.5	7.8	10.3	6.9	13.9
1967-05-10	0.2	3.9	11.7	1.2	5.5	9.9	4.4	8	4.6	7.7	10	7.9	8.7	7.7	13.8	13.5	10	7.9	17.5	16.8	18	18.9	7.9	8.7	7.7	13.8
1967-05-11	0.6	5.5	3.8	-0.7	8.4	10.1	4.4	5.8	5.1	4.6	6.9	5.2	6.2	4.6	10.8	9.5	6.9	5.2	13.7	12.8	14.5	16.1	5.2	6.2	4.6	10.8
1967-05-12	1.5	4	7.1	2.8	6.5	10	5.2	6.7	3.9	6.7	7.6	7.3	6.6	6.7	11.6	12	7.6	7.3	14.5	13.3	14.1	15.7	7.3	6.6	6.7	11.6
1967-05-13	-0.4	3	9.4	1.1	5.6	10.8	5.9	5.8	3.7	6.1	8	7.1	7.7	6.1	11.9	12.4	8	7.1	13.7	13.7	15	16.1	7.1	7.7	6.1	11.9
1967-05-14	1.8	5.4	11.1	1.4	7.8	10.9	7.2	7.8	6.8	8.7	9.8	8.1	9.4	8.7	12.4	14.2	9.8	8.1	15	14.8	14.5	16.3	8.1	9.4	8.7	12.4
1967-05-15	2.5	5.6	10.1	3.8	7.9	10.6	8.7	8.1	7.1	9.2	8	9.8	9.4	9.2	9.4	10.2	8	9.8	11	9.6	9.3	9.8	9.8	9.4	9.2	9.4
1967-05-16	4	4.7	9.4	3.6	8.2	12.1	6.6	6.9	7.1	8.4	8.6	7.8	9.3	8.4	10.4	11.3	8.6	7.8	12.2	12.3	11.7	12.5	7.8	9.3	8.4	10.4
1967-05-17	0	5.9	9.7	3	8.8	8.6	5.5	5.7	6.3	7.5	8.5	5.8	9.6	7.5	11	12.7	8.5	5.8	14.8	14.3	14.2	16.6	5.8	9.6	7.5	11
1967-05-18	-1	3.3	9.4	2.3	7.6	11	5.4	4.5	4.6	5.6	7.6	5	8.4	5.6	12	10.8	7.6	5	14.8	14.6	15.9	16.5	5	8.4	5.6	12
1967-05-19	2	4.4	9.4	3.1	7.2	8	5.2	4.8	4.3	6.4	6.9	5.3	8.1	6.4	12.1	11	6.9	5.3	14.5	14.3	15.9	15.9	5.3	8.1	6.4	12.1
1967-05-20	1.6	3	8.8	0.8	7.6	9	4.9	5.4	4.1	6.2	8.1	5.2	7.1	6.2	11.7	12.5	8.1	5.2	15.1	14.6	16.4	16.1	5.2	7.1	6.2	11.7
1967-05-21	0.6	2.4	4.6	1.5	5.7	10.3	5.5	4.8	3.8	4	7.1	4	4.1	4	10.9	10.7	7.1	4	12.9	12.8	12.1	16.1	4	4.1	4	10.9
1967-05-22	1.3	0.5	7.6	3.4	3.4	7.2	2.2	2.4	2.5	4.1	7.5	4.1	6.1	4.1	9.2	12	7.5	4.1	11.9	12.8	11.5	14.1	4.1	6.1	4.1	9.2
1967-05-23	0.7	2.8	9.2	3.7	6.7	7.8	4.4	4.4	3.3	4.7	6.8	4.4	7.3	4.7	12	11.4	6.8	4.4	13.8	12.5	14.1	14.1	4.4	7.3	4.7	12
1967-05-24	2.6	5.8	11.9	4.9	7.2	10.9	6	6.1	6.3	7.2	9.8	6.9	10.1	7.2	12.6	14.8	9.8	6.9	15.3	15.2	15.3	16.5	6.9	10.1	7.2	12.6
1967-05-25	4.6	7.5	13.4	7.1	9.2	12.4	8.9	9.2	7.7	9.1	14.5	8.9	13.3	9.1	16.1	18.3	14.5	8.9	17.6	18.1	17.2	20.6	8.9	13.3	9.1	16.1
1967-05-26	5.1	7.6	14.5	5	10.8	13.4	11.1	9.9	9.4	8.8	12.2	8.6	12.4	8.8	14.9	17.4	12.2	8.6	18	17.7	17.6	20.1	8.6	12.4	8.8	14.9
1967-05-27	5.6	8	12.9	6	11.5	12.9	9.7	8.7	8.6	9.9	9.7	9.1	9.4	9.9	13.8	14	9.7	9.1	15.1	13.6	14.2	16	9.1	9.4	9.9	13.8
1967-05-28	7.5	9.3	10.7	8	12.5	13.1	10	9.8	9.6	10.1	9.6	9.1	10.2	10.1	13.4	11.5	9.6	9.1	14.3	13.4	14.4	14.4	9.1	10.2	10.1	13.4
1967-05-29	6.7	9.7	6.9	4.6	12.9	13.2	10.4	7.3	7.8	6.1	4.3	6.1	6.7	6.1	9.2	7.9	4.3	6.1	9.2	8.9	8.3	9.5	6.1	6.7	6.1	9.2
1967-05-30	4.7	5.3	6.3	4.1	8.5	8.9	2.7	1.6	3.1	3.5	3.8	2.2	4.7	3.5	7.1	9.8	3.8	2.2	10.3	10.8	10.9	11.4	2.2	4.7	3.5	7.1
1967-05-31	5.9	6.1	10.7	4.7	9.3	9.3	6.4	6.3	6.4	7.6	8.9	6.4	9.2	7.6	10.5	12.2	8.9	6.4	13.7	13.8	14	15.2	6.4	9.2	7.6	10.5
1967-06-01	5	6.7	9.5	5.3	9.2	12.2	10.3	8.6	8.4	9.1	8.8	8.3	9	9.1	11.6	11.3	8.8	8.3	15.5	14.5	15.1	16.1	8.3	9	9.1	11.6
1967-06-02	2.1	5.4	8.9	3.7	9.3	10.5	5.3	5	5.9	6.1	7.9	6.6	8.6	6.1	10.9	12	7.9	6.6	14.5	14	16	16.7	6.6	8.6	6.1	10.9
1967-06-03	2.7	6.4	9.5	2.7	6.5	10.4	6	6.3	4.9	6.5	4.9	6.5	10	6.5	10.9	12.8	4.9	6.5	13.4	12.8	14.9	15.8	6.5	10	6.5	10.9
1967-06-04	2	5.1	10.4	2.9	8.1	11.5	7.7	7.2	5.7	6.8	8.8	7.7	10.1	6.8	13	14.2	8.8	7.7	15	15.2	16.8	17.2	7.7	10.1	6.8	13
1967-06-05	3.7	6.6	12.5	6.3	8.9	12.1	8.3	8.4	7.8	9.5	12.2	8.9	12.7	9.5	15	16.7	12.2	8.9	17.4	18.2	19.7	19.8	8.9	12.7	9.5	15
1967-06-06	3.9	9.1	16.7	8.1	11.8	12.6	10	12.1	9.7	11	13.9	11.6	13.4	11	15.9	17.7	13.9	11.6	19.2	17.5	19.7	20.8	11.6	13.4	11	15.9
1967-06-07	4	8.8	11.1	5	12.6	12.2	11.2	10.5	11.9	9.8	9.1	9.6	9.6	9.8	14.3	11.7	9.1	9.6	13.9	13.4	13.5	13.6	9.6	9.6	9.8	14.3
1967-06-08	5.2	6.9	8.2	5.9	8.3	10.1	7	5.3	5.9	7.1	6.4	6.4	7.7	7.1	10	10.5	6.4	6.4	12.7	13.1	13.1	14.6	6.4	7.7	7.1	10
1967-06-09	5.4	6.9	7.7	5.5	10.5	11.1	7.1	5.4	5.7	5.6	9.3	4.8	8	5.6	10.7	12.5	9.3	4.8	13.5	13.3	14.5	15.6	4.8	8	5.6	10.7
1967-06-10	5.4	8	11.8	6.8	11.5	12	8.8	8.6	8.1	9.6	12.4	8.8	10.6	9.6	14.7	15	12.4	8.8	16.5	16.7	17	18.7	8.8	10.6	9.6	14.7
1967-06-11	5	8.7	9.4	6.7	12.1	13.5	9.8	9.2	8.1	8.9	10.6	8.1	8.6	8.9	14.3	12.7	10.6	8.1	16	15.5	16.3	16.8	8.1	8.6	8.9	14.3
1967-06-12	5.6	7.5	10.4	6.4	11.5	12.2	9.2	9.6	9	9.8	11.6	9.9	9.3	9.8	16	14.4	11.6	9.9	16.9	15.7	17.6	19.5	9.9	9.3	9.8	16
1967-06-13	4.5	5.4	8.8	6.3	10.4	11.5	8.9	8.9	7.5	7.7	11	8.5	8.5	7.7	14.3	15.5	11	8.5	17.3	17.1	19.4	21	8.5	8.5	7.7	14.3
1967-06-14	6.3	7.7	10.7	5.1	10.2	11.8	8.4	9.1	8	8.4	10.4	8.4	9.3	8.4	14.4	14	10.4	8.4	17	16.9	20.1	21.5	8.4	9.3	8.4	14.4
1967-06-15	2.8	5.7	11.5	4.1	10.1	12	8.1	8.6	7.6	8.1	11.3	7.5	10.5	8.1	16.1	16	11.3	7.5	18.7	18	19.9	20.6	7.5	10.5	8.1	16.1
1967-06-16	4.1	5.2	10.2	6.2	10.5	10.8	7.7	6.4	6.6	6.7	10.7	6.1	9.3	6.7	12.4	15.1	10.7	6.1	16.6	16.2	18	20.2	6.1	9.3	6.7	12.4
1967-06-17	2.4	4.2	12	3.9	11.4	13.5	8.9	7.1	7.6	9.7	11.4	9	10	9.7	14.6	16.1	11.4	9	18.9	17.6	20.8	22	9	10	9.7	14.6
1967-06-18	4.3	8	12.6	4.5	11.7	13.1	9.2	9.3	9.5	9.7	11.6	10.3	11.4	9.7	15	16.3	11.6	10.3	17.8	17.5	18.8	19.7	10.3	11.4	9.7	15
1967-06-19	4.6	8.3	12	5.2	11.7	13.9	11.1	10	9.3	10.2	11.5	11	12.1	10.2	15.6	16.4	11.5	11	17.7	18.1	17.9	18.1	11	12.1	10.2	15.6
1967-06-20	5.5	7.9	10.9	7.3	10.4	13.1	10.3	10.6	8.4	10.6	11.3	10.4	11	10.6	15.4	15	11.3	10.4	17.6	18.2	19.2	20.2	10.4	11	10.6	15.4
1967-06-21	4.9	6.9	10.7	4.8	11.6	14.5	11.4	10.6	8.9	10.9	11.6	10.6	9.5	10.9	14.5	14.1	11.6	10.6	15.7	14.2	13.9	15.7	10.6	9.5	10.9	14.5
1967-06-22	2.1	6.6	11.4	5.1	8.3	12.2	7.3	8.1	7	8.2	10	7.6	10.7	8.2	12.6	13.6	10	7.6	14.5	14.6	14.5	15.5	7.6	10.7	8.2	12.6
1967-06-23	2.6	5.5	7.1	4	8.7	11.8	7	7	5.4	7.7	9.7	7.7	7.5	7.7	12.9	11.3	9.7	7.7	15.7	13.7	16.5	15.3	7.7	7.5	7.7	12.9
1967-06-24	2.9	4.8	9.2	5.5	7	12.1	8.4	7.6	4.7	5.9	10	5.8	8.6	5.9	14.2	11.7	10	5.8	16.4	16.1	17.3	16.7	5.8	8.6	5.9	14.2
1967-06-25	1.2	4.3	9.4	3.2	9.6	13.8	7.6	7.4	7	7.5	7.9	8.2	8.3	7.5	11.6	11.6	7.9	8.2	14.3	13.5	15.5	16.5	8.2	8.3	7.5	11.6
1967-06-26	4.9	7.9	8.7	4.6	10.5	13.9	10	8.9	7.7	8.2	11.3	8.1	6.2	8.2	14.1	13.2	11.3	8.1	16.3	15.4	16.7	17.7	8.1	6.2	8.2	14.1
1967-06-27	4.8	7.8	11.1	3.8	11.8	14.2	12.3	11.5	11.7	12.3	11.9	11.7	10	12.3	15.6	14.4	11.9	11.7	16.4	17.1	16	18.9	11.7	10	12.3	15.6
1967-06-28	3.8	6.4	11.8	4.7	10.4	14.6	10.8	10.3	9.7	9.7	12.5	10.4	11.1	9.7	16.7	15.5	12.5	10.4	18	17.1	17.2	19.8	10.4	11.1	9.7	16.7
1967-06-29	3.8	7.2	12.7	6.1	8.3	13.8	9.2	8.2	6.7	8.6	12.1	9.1	10.7	8.6	15.3	16	12.1	9.1	17.6	17.7	18.4	19.3	9.1	10.7	8.6	15.3
1967-06-30	5.3	7.7	14.6	8.2	10	13.2	9.3	10.3	8	10	12.7	10.2	13.3	10	16.1	17.9	12.7	10.2	19.4	19.4	21.1	21.3	10.2	13.3	10	16.1
1967-07-01	5.2	9.1	16.5	7.9	11.2	12.8	11.1	11.5	9	11.1	13.6	12	13.1	11.1	16.4	18.8	13.6	12	20.1	20	21.7	21.9	12	13.1	11.1	16.4
1967-07-02	8.7	12	17.7	10.2	13.8	14.5	12.8	13.3	12.8	12.8	14.9	12.7	15.5	12.8	18.5	21.8	14.9	12.7	22.3	21.1	21.9	22	12.7	15.5	12.8	18.5
1967-07-03	7.9	10.3	14.3	8.5	12	16.2	11	12	10.5	11	14.2	12	13.2	11	17	17.2	14.2	12	19.7	18.8	20.3	19.3	12	13.2	11	17
1967-07-04	7.1	11.5	14.5	8	14.3	15.9	13.2	13.3	12.4	13	14.2	12.9	14.7	13	17.8	18.9	14.2	12.9	19.6	19.4	19.2	19.5	12.9	14.7	13	17.8
1967-07-05	7.6	8.9	14.5	8.8	12.9	15.7	11.4	12.8	10	10	13.2	11.7	13.5	10	16.7	16.2	13.2	11.7	20.6	18.7	21.3	19	11.7	13.5	10	16.7
1967-07-06	8.1	11.6	15.6	9.1	13.7	15.4	14.3	13.1	12	12.9	14.4	12.8	14.9	12.9	16.3	18.3	14.4	12.8	19.7	19	20.2	20.4	12.8	14.9	12.9	16.3
1967-07-07	9.4	12.3	14.3	9.6	15.5	18.6	15.8	13.1	13.4	13.6	13	12.6	14.6	13.6	16.1	14.9	13	12.6	16.6	16.3	16.3	17	12.6	14.6	13.6	16.1
1967-07-08	11.2	13.4	15.4	11	14.8	17	15.1	14.5	13.9	14.2	13.3	13.7	14.8	14.2	15.6	15.8	13.3	13.7	17.7	17.4	18.3	18.8	13.7	14.8	14.2	15.6
1967-07-09	10	12.2	14.6	11.4	13.7	14.6	13.4	13.9	13.2	13	12.8	13.2	14.9	13	16.6	16.3	12.8	13.2	17.9	16.9	18.6	19.1	13.2	14.9	13	16.6
1967-07-10	10	12.4	15.7	10.6	14.6	16.3	13.3	13.9	13.2	13.6	12.5	13.3	15.1	13.6	17	15.1	12.5	13.3	17.3	16	17.4	19.3	13.3	15.1	13.6	17
1967-07-11	9.5	12.4	13.7	10.5	13.5	15.5	12.1	12.2	12.2	14	12.9	13.2	13.2	14	15.8	15.3	12.9	13.2	18.2	18.2	18.7	19.4	13.2	13.2	14	15.8
1967-07-12	10.7	11.9	14.5	10.7	14.4	16.2	13.3	11.9	11.3	13.1	14.5	11.5	14.3	13.1	16.9	16.9	14.5	11.5	19.8	19.7	19.7	22	11.5	14.3	13.1	16.9
1967-07-13	11.5	13.5	15.7	10.9	15.1	16.4	14.7	13.6	14.2	14.1	12.8	13.2	14.7	14.1	15.8	15.6	12.8	13.2	17.9	17.6	18.3	20.2	13.2	14.7	14.1	15.8
1967-07-14	11	13.9	11.7	10.8	14.9	16.3	13.5	13.1	13.2	13.7	10.3	12.8	11.8	13.7	13.5	11.7	10.3	12.8	13.7	12.2	12.7	12.9	12.8	11.8	13.7	13.5
1967-07-15	9.8	11.1	11.1	10.2	14.5	15.8	12.7	12.3	12.8	12.8	8.8	12.5	10.6	12.8	12.1	11.7	8.8	12.5	13.3	13.4	13.3	15.6	12.5	10.6	12.8	12.1
1967-07-16	9.7	13.1	15	11.5	14.7	15.1	12.7	11.1	12.6	13.6	12.2	12.3	13.8	13.6	14.9	16.8	12.2	12.3	17.6	17.6	17.7	19.6	12.3	13.8	13.6	14.9
1967-07-17	10.1	12.6	16.4	10.2	14.4	16.1	12.7	12.9	13.2	14.1	13.3	13.6	15.4	14.1	18	18.4	13.3	13.6	18.7	19.2	19.5	22	13.6	15.4	14.1	18
1967-07-18	8.6	11.2	14.7	10	14.1	16.1	12.3	12.8	12.3	13.5	14.2	13.9	13.7	13.5	18.7	19.3	14.2	13.9	20.5	20.4	21.6	23.8	13.9	13.7	13.5	18.7
1967-07-19	10	10.9	15.6	10.7	12.7	15.1	13.7	12.7	11.4	11.1	15.5	12.7	14.7	11.1	18.6	18.8	15.5	12.7	21.4	20.8	21.5	24.3	12.7	14.7	11.1	18.6
1967-07-20	7.6	11.1	15.4	8.9	13.4	16.4	13.6	12.7	12.8	13	13.8	13.5	14.2	13	17.2	17.7	13.8	13.5	19.2	19.3	20.1	22.5	13.5	14.2	13	17.2
1967-07-21	9.5	10.6	12.7	9.8	12.6	16	13.1	11.1	10.4	10.5	10.9	10.3	11.3	10.5	14.8	13.2	10.9	10.3	16.5	15.3	17.7	17.9	10.3	11.3	10.5	14.8
1967-07-22	9.7	10.6	11.9	9.2	13.4	15.8	12.2	10.7	9.7	9.2	9.5	9.6	11.1	9.2	13.6	13.6	9.5	9.6	14.9	15.2	14.4	16.5	9.6	11.1	9.2	13.6
1967-07-23	9.3	11.3	13.8	10.4	13.9	15.2	12	11.1	11.5	12.5	12.4	12.1	14	12.5	14.1	16.1	12.4	12.1	16.8	17.2	17.6	19.3	12.1	14	12.5	14.1
1967-07-24	8.3	11.9	12.2	9.8	13.4	12.4	11	8.7	10.2	10.9	10.6	10	12.4	10.9	14.6	14.7	10.6	10	16.1	15.6	17.7	18.4	10	12.4	10.9	14.6
1967-07-25	7	10.4	13.2	10	13	12.3	10	8.8	9.3	11	11.6	8.7	12.1	11	15	14.5	11.6	8.7	18.4	16.7	19.1	19.5	8.7	12.1	11	15
1967-07-26	6	9.5	14.6	10	9.9	13.3	9.3	10.1	8.8	10.4	12.8	9.4	12.5	10.4	15.9	17	12.8	9.4	19.6	19.5	20.4	21.1	9.4	12.5	10.4	15.9
1967-07-27	7.7	9.3	14.2	8.2	10.6	13.6	10.6	9.8	9.1	10.5	12.3	10.2	13.3	10.5	15.4	17	12.3	10.2	20.1	19.1	20.2	21.4	10.2	13.3	10.5	15.4
1967-07-28	4.2	9.8	13.1	7.3	10.9	13.3	9.3	9.7	8.1	10.2	11.9	10.6	11.5	10.2	15.8	16.7	11.9	10.6	20.2	18.4	21.1	21.3	10.6	11.5	10.2	15.8
1967-07-29	7.3	9.2	13.7	7.6	11.2	12.8	10.6	10.9	10.1	10.5	12.6	11	12.8	10.5	16.6	18.3	12.6	11	21.3	20.5	22.9	23.6	11	12.8	10.5	16.6
1967-07-30	6.8	9	14.3	6.4	11.9	12.5	9.4	10.5	8.9	11.7	12.4	11.3	14	11.7	15.5	18	12.4	11.3	20	20.2	22.5	22	11.3	14	11.7	15.5
1967-07-31	7.6	10.2	14.6	9.7	11	12.9	10.4	11.1	9.5	11.7	13.6	12.1	15.2	11.7	17.5	18.9	13.6	12.1	21.7	20.7	22.8	23	12.1	15.2	11.7	17.5
1967-08-01	9.2	10.8	15.9	9.7	12.6	14.1	10.1	11.3	9.4	10.6	14.3	11.4	14.6	10.6	18.9	19.5	14.3	11.4	22.4	21.9	23.9	24.1	11.4	14.6	10.6	18.9
1967-08-02	8.9	10.9	17.2	10.4	11.9	14	10.3	11.7	9.9	10.9	14.8	11.3	14.8	10.9	18.1	20.3	14.8	11.3	23	23.2	24.7	25.4	11.3	14.8	10.9	18.1
1967-08-03	8.5	9.9	15.2	10.6	10.4	13.6	9.2	10.4	9	11	14.1	12.3	15.5	11	17.4	19.6	14.1	12.3	22.6	22	23.5	25	12.3	15.5	11	17.4
1967-08-04	6.9	9.7	13.4	8.5	11.9	14.5	8.3	8.4	9.7	11	14.1	11.2	13	11	16.3	19.9	14.1	11.2	22.6	22.7	22.6	24.7	11.2	13	11	16.3
1967-08-05	6.7	8.7	12.5	6.9	10.8	13.3	8.1	9.3	9.3	11.8	12.9	11	10.1	11.8	14.4	13.5	12.9	11	18.2	17	17.6	17.7	11	10.1	11.8	14.4
1967-08-06	5.4	5.9	11	5.6	9.8	11.6	8.9	9.2	6.9	9.2	10.1	8	10.3	9.2	14.5	14	10.1	8	18	17.4	17.7	18.6	8	10.3	9.2	14.5
1967-08-07	3.4	5.8	10.7	6.4	9.7	12.8	9.7	8	7.6	8.2	10.2	7.9	11.2	8.2	14.8	15.2	10.2	7.9	17.8	17.8	19	20.2	7.9	11.2	8.2	14.8
1967-08-08	3.5	7.4	12.7	7.3	8	11.7	7.8	8.6	7.4	9.3	13	9.2	13	9.3	15.8	17.7	13	9.2	19.3	20.5	21.4	22.9	9.2	13	9.3	15.8
1967-08-09	5.9	8.3	15	9.2	8.5	12.7	9.1	9.5	8.4	9.9	14	11.3	14.2	9.9	17.4	19.7	14	11.3	21	21.2	23.2	23.8	11.3	14.2	9.9	17.4
1967-08-10	7.1	9.1	17.1	9.8	9.6	14.1	10.1	11	8.6	9.9	15.3	11.1	15.4	9.9	18.4	21.5	15.3	11.1	21.8	21.8	24	24	11.1	15.4	9.9	18.4
1967-08-11	7.5	11.5	17.9	11.8	11.4	14.4	10.8	12.2	10.5	11.4	15.6	11.6	16.1	11.4	18.6	21.4	15.6	11.6	23.3	22.6	23.4	25.4	11.6	16.1	11.4	18.6
1967-08-12	8.2	11.1	17.5	12.3	11.8	15.3	12.1	13.2	11.5	12.8	16.2	12.9	15.6	12.8	19.9	21.2	16.2	12.9	23.3	23.1	23.2	23.5	12.9	15.6	12.8	19.9
1967-08-13	8.1	10.6	17.5	11.5	12.4	15.9	12.4	13.7	11.9	15.1	17.4	14.5	16.7	15.1	20.7	21.8	17.4	14.5	24.5	23	22.3	22.7	14.5	16.7	15.1	20.7
1967-08-14	6.9	11.4	15.8	11.4	11.7	15.9	10.9	13.1	12.1	14.4	18.7	13.8	15.2	14.4	21.5	21.1	18.7	13.8	25.3	23.4	24.7	23.7	13.8	15.2	14.4	21.5
1967-08-15	5.8	8.9	17	10.7	12	16	11.3	12.2	10.6	13.8	16.6	13.8	16.8	13.8	20.1	20.8	16.6	13.8	22.8	20.2	21.7	22	13.8	16.8	13.8	20.1
1967-08-16	6.8	10.1	15.3	10.8	12	14.4	10.1	11.4	9.3	12.5	15.5	12.5	15.3	12.5	20.8	19.6	15.5	12.5	23.1	21.8	22.3	22.2	12.5	15.3	12.5	20.8
1967-08-17	7.6	10	15.5	11.3	11.6	14.6	10.2	11.4	10.3	11.5	14.1	11.8	13.8	11.5	20.3	20.6	14.1	11.8	23.4	22.9	22.3	21.4	11.8	13.8	11.5	20.3
1967-08-18	9.6	10.1	16.3	11.7	11.5	16	10	12.2	9.8	13.6	15.6	12.4	14.3	13.6	17.9	20.8	15.6	12.4	23.3	22.7	22.5	21.9	12.4	14.3	13.6	17.9
1967-08-19	8.9	12.5	15.4	12	13.5	16.6	11.1	12.3	10.6	13.4	15.7	14.8	15.9	13.4	20.5	19	15.7	14.8	19.3	17.7	16.9	18.8	14.8	15.9	13.4	20.5
1967-08-20	9.5	13.2	18	11.9	13.9	16.3	11.6	12.8	12.3	14.5	17.6	14.6	16.2	14.5	22.1	20.7	17.6	14.6	22.7	20.9	21.4	21.7	14.6	16.2	14.5	22.1
1967-08-21	7.8	12.1	16.2	11.4	13.3	16.6	11.6	13.9	12	15.3	17.6	14.3	15	15.3	21.4	19.6	17.6	14.3	23.1	21.4	20.6	20.9	14.3	15	15.3	21.4
1967-08-22	7.4	11.2	15.9	11.3	13.1	16.7	12.4	14.1	11.9	13.6	16.5	14.2	13.7	13.6	21	19.3	16.5	14.2	22.2	21.1	20.6	23.1	14.2	13.7	13.6	21
1967-08-23	8.3	10.3	16.1	10.4	12.6	17.1	13.7	11.7	11.6	12.7	14.1	12.5	14	12.7	19	19.2	14.1	12.5	20.5	18.7	18.7	20.5	12.5	14	12.7	19
1967-08-24	6.6	10.4	14	8.5	12.6	15.3	10.9	11.8	11.4	11.4	11.2	11.6	13.3	11.4	15.3	14.5	11.2	11.6	16.1	14.9	14.3	15	11.6	13.3	11.4	15.3
1967-08-25	8.3	11.2	14.5	9.6	12.8	15.3	11.7	13	10.2	12.1	12.4	12.4	13.7	12.1	15.7	15.3	12.4	12.4	16.4	16.3	15.4	16.8	12.4	13.7	12.1	15.7
1967-08-26	6.6	11.2	16.2	10.4	14.2	17.2	13.8	13.1	12	12.6	16	13.9	15.1	12.6	19.8	19	16	13.9	20.7	19.1	18.9	19.2	13.9	15.1	12.6	19.8
1967-08-27	8.5	10.5	15.2	10.8	13.3	17.3	13.2	14.2	10.3	13	15.2	13.6	13	13	19.3	17.2	15.2	13.6	18.3	17.8	17	18.4	13.6	13	13	19.3
1967-08-28	8.2	10.3	12.8	9.8	14.7	17.7	13.6	11.3	10.9	11.5	9	11.6	13.3	11.5	11.9	11.3	9	11.6	13.4	13.1	13.6	14.3	11.6	13.3	11.5	11.9
1967-08-29	8.1	9.9	12.7	9.5	14.5	17.7	14.3	13.2	13	12	11.5	12.1	12.9	12	14	13.5	11.5	12.1	14.4	13.8	14.3	14.9	12.1	12.9	12	14
1967-08-30	5.3	8.7	11.7	6.9	12.1	16.1	11.7	8.9	9.4	10.2	7	8.8	11.8	10.2	9.6	10	7	8.8	12.8	12.5	13.9	14.1	8.8	11.8	10.2	9.6
1967-08-31	6.5	9.8	10.4	6.9	10.5	11.1	8.3	8.6	8.9	10.5	10	9.2	9.7	10.5	12.7	13.9	10	9.2	15.1	14.4	14.3	15.7	9.2	9.7	10.5	12.7
1967-09-01	5.5	6.8	11.9	7.4	8.9	14.1	10.8	9.1	8.1	9.8	10.5	9.2	11.9	9.8	13.3	13.3	10.5	9.2	14.7	14.5	14.7	16.7	9.2	11.9	9.8	13.3
1967-09-02	4.5	9.1	10.2	4.7	12.9	14	10.8	11.1	11.3	11.3	10.3	11.6	10.1	11.3	12.8	12.9	10.3	11.6	13	13.6	11.7	13.5	11.6	10.1	11.3	12.8
1967-09-03	2.4	5.2	6	3.2	8.5	13.7	8.7	6.8	7.9	7	4.6	6.8	7	7	8.4	9.4	4.6	6.8	9	9	8.6	10	6.8	7	7	8.4
1967-09-04	3.3	5.2	7.1	3.2	8.7	13.1	7.4	7.3	6.2	6.6	6.1	6.2	6.3	6.6	10.2	9.9	6.1	6.2	10	9.7	9.7	10.5	6.2	6.3	6.6	10.2
1967-09-05	1.3	4.3	9	2.4	9.5	10.1	6.9	5.3	5.5	5.6	5.6	5.6	9.3	5.6	8.6	10.2	5.6	5.6	10.1	11.2	10.6	13.1	5.6	9.3	5.6	8.6
1967-09-06	-0.9	1.7	8.8	1.9	4.2	7.8	3.4	4	3.1	3.7	6.9	5.1	8.5	3.7	10.9	11.2	6.9	5.1	11.7	12.3	11.2	14.2	5.1	8.5	3.7	10.9
1967-09-07	-0.7	1.1	7	1.5	6.1	9.9	4.5	3.9	3.9	3.5	8.2	3.4	6.2	3.5	11.9	11.7	8.2	3.4	13.3	11.9	12.6	13.1	3.4	6.2	3.5	11.9
1967-09-08	1.3	3.4	9	1.9	6.1	9	3.3	4.2	3.9	5.5	7.6	5.4	7.3	5.5	11.4	12.2	7.6	5.4	14.1	13.9	14.8	16.1	5.4	7.3	5.5	11.4
1967-09-09	-0.8	1.2	9.1	1.5	6.8	11.4	6.9	6	4.8	4.6	6.9	4	7	4.6	12.1	12.2	6.9	4	14.8	14.9	15.5	17.1	4	7	4.6	12.1
1967-09-10	0.9	3	8.7	2.7	7.8	10.9	6.7	5.5	4.3	5.6	8	5.6	6.6	5.6	12.5	14.3	8	5.6	15.6	15.7	14.8	17.1	5.6	6.6	5.6	12.5
1967-09-11	0	3.1	8	2.6	5.8	10.4	5.3	5.5	4.4	5.7	8.5	5.8	7.2	5.7	11.1	14.3	8.5	5.8	15.2	15.4	14.8	16.9	5.8	7.2	5.7	11.1
1967-09-12	1.1	4.7	7.1	0.7	6.9	8.6	7	5.4	3.8	3.2	5.9	3.8	6	3.2	8.5	11.9	5.9	3.8	12.7	13.3	15	16	3.8	6	3.2	8.5
1967-09-13	0.9	2.2	7.5	1.6	5.6	9.3	4.1	2.9	3.9	5.3	8.1	5	7.9	5.3	11.1	13.5	8.1	5	12.9	14.4	14.4	17.4	5	7.9	5.3	11.1
1967-09-14	3.3	4.4	12.1	4.2	6.3	9.6	6.2	5.7	4.4	6	8.7	6.1	10	6	12.1	14.6	8.7	6.1	14.5	14.9	15.7	16.5	6.1	10	6	12.1
1967-09-15	4.1	6.5	11.8	5.4	9.6	11.3	8.1	8	7.2	8.2	10.8	8.3	11.4	8.2	13.7	15.2	10.8	8.3	15.8	16.4	16.2	18.8	8.3	11.4	8.2	13.7
1967-09-16	3.9	5.5	10.1	4.5	7.7	11.6	6.9	6.5	7.4	7.7	10.1	7.5	9.6	7.7	13.2	14.9	10.1	7.5	17.1	17.2	17.5	18	7.5	9.6	7.7	13.2
1967-09-17	4	6.6	10.9	5.2	9.7	12.8	8.3	8.1	7.1	8.4	11.3	7.4	9.7	8.4	14.1	17	11.3	7.4	17.4	17.6	18.9	19.7	7.4	9.7	8.4	14.1
1967-09-18	3.9	5.6	7.7	3.6	8.2	12.1	8.1	8.2	6	7	8.2	7.7	7.1	7	11.7	15.9	8.2	7.7	15.9	16.9	18.5	20.4	7.7	7.1	7	11.7
1967-09-19	4.9	7	9.8	4.7	9.2	11.1	6.9	7.3	7.7	7.8	10.3	7.6	8.2	7.8	14.3	14.7	10.3	7.6	17	17.5	16.7	18.1	7.6	8.2	7.8	14.3
1967-09-20	4.3	5.3	11.5	5.9	8.5	13	6.8	9.8	7.5	8	12.5	8.5	10.2	8	13.9	17.2	12.5	8.5	17.8	18.4	17.1	18.5	8.5	10.2	8	13.9
1967-09-21	4.3	7.6	11.4	5.5	9.3	13.5	9.3	8.1	7.4	8.6	8.7	7.7	10.2	8.6	13.2	14	8.7	7.7	13.6	12.4	11.3	12.9	7.7	10.2	8.6	13.2
1967-09-22	4	5.4	10	4.7	8.8	12.7	8.7	8.1	6.6	7.7	7.3	7.5	8.9	7.7	10.6	11	7.3	7.5	11.8	10	10	10.8	7.5	8.9	7.7	10.6
1967-09-23	3	5.4	8.9	6.2	9.2	11	8	7.6	5.5	8.3	6.1	7.3	8.5	8.3	9.1	10.6	6.1	7.3	13.5	12.3	11.9	11.8	7.3	8.5	8.3	9.1
1967-09-24	2.9	6.7	5.7	3.9	9.1	8.2	4.9	2.3	3.8	4.8	4.1	4	6.1	4.8	6.5	9.2	4.1	4	10.1	10.8	8.5	9.6	4	6.1	4.8	6.5
1967-09-25	2.9	4.7	6.5	3.7	7.8	7.5	4.6	2.9	3.7	5.5	5.3	4.1	4.9	5.5	8.1	9	5.3	4.1	10.4	9.6	9.6	10.6	4.1	4.9	5.5	8.1
1967-09-26	2.4	4.5	8.7	3.5	8.4	9.2	6.9	5.7	5.1	6.6	5.1	5	7.5	6.6	8.6	10.6	5.1	5	9	8.6	9	12	5	7.5	6.6	8.6
1967-09-27	-0.5	1.5	2.6	-1.1	6.1	8.2	4.3	2.6	2.4	2.5	2	2.5	3.3	2.5	7.1	7.1	2	2.5	7.9	8.7	10.5	11.4	2.5	3.3	2.5	7.1
1967-09-28	-2.8	-0.3	3.7	-1.9	3.5	6.2	1	1.2	1.4	2.4	4.9	2	4.5	2.4	8.4	9	4.9	2	8.4	8.4	9.4	9.1	2	4.5	2.4	8.4
1967-09-29	-1	0.4	4.5	-0.9	3.4	7.6	2.1	0.7	0.9	1.9	4	0.9	1.9	1.9	7.9	8.7	4	0.9	8.7	8.7	9.7	10.1	0.9	1.9	1.9	7.9
1967-09-30	-3	1.7	5.4	-1.2	5	9.2	3.7	2.5	2.1	3.6	6.2	3.3	3.4	3.6	8.5	10.5	6.2	3.3	12.6	12.4	12.8	12.8	3.3	3.4	3.6	8.5
1967-10-01	-1.1	2.3	4.4	-0.6	5.4	7.3	3.7	3.6	3	3.8	5.8	3	2.7	3.8	8.5	9.5	5.8	3	10.8	11	11.7	11.8	3	2.7	3.8	8.5
1967-10-02	-2.7	1	6.2	-2.9	2.7	8.3	2.7	3	2.9	4.9	3.6	4.8	4.1	4.9	8.4	9	3.6	4.8	8	8.1	7.6	9.4	4.8	4.1	4.9	8.4
1967-10-03	-7.3	-2	1.2	-5.1	2.2	7.2	1.6	2	-0.6	2.1	2.5	0.7	1.5	2.1	5.3	5.6	2.5	0.7	6.1	6.1	4.8	6.1	0.7	1.5	2.1	5.3
1967-10-04	-4.9	-1.4	1.9	-4.4	0.5	4.8	0.6	-1.4	-1	3.4	3.3	0.6	1	3.4	6.9	7.4	3.3	0.6	7.6	7.3	6	7.8	0.6	1	3.4	6.9
1967-10-05	-3.5	-1	3.9	-1.8	0.6	5.8	0.2	-0.2	-0.2	2.2	3.9	1.4	4	2.2	8.2	7.8	3.9	1.4	8.5	8.6	8.6	11.6	1.4	4	2.2	8.2
1967-10-06	-2.5	0.3	5.1	-1.5	3.9	8.2	3.3	2.4	1.5	3.4	3.5	2.5	5.1	3.4	8.5	9	3.5	2.5	9	9.6	9.5	11.4	2.5	5.1	3.4	8.5
1967-10-07	-1.8	-0.8	3.6	-0.4	2.9	7.4	2.2	1.2	1.3	2.4	4.7	1.9	1.7	2.4	7.9	8.7	4.7	1.9	9.5	9.1	9.8	11.8	1.9	1.7	2.4	7.9
1967-10-08	-0.4	2.6	5.6	2	4.2	8.7	3.2	3.3	3.1	4	6.1	3.5	3.3	4	9.6	10.1	6.1	3.5	11.1	10.8	11.5	14.2	3.5	3.3	4	9.6
1967-10-09	-0.1	2.1	6.1	0.4	5.3	8.2	3.9	3	2.8	2.6	3.2	2.9	6.6	2.6	9.8	10	3.2	2.9	10.1	10.5	10.8	12	2.9	6.6	2.6	9.8
1967-10-10	-1.8	1.2	5.6	-1.2	3.8	6.9	2.4	3.2	2	3.6	5.5	3.6	5.1	3.6	9.6	8.9	5.5	3.6	11.5	12.4	12.2	12.4	3.6	5.1	3.6	9.6
1967-10-11	-3.9	1.9	6.5	-0.7	5.3	6	3	1	2.1	3.2	2.8	1.4	2.3	3.2	7.6	6.9	2.8	1.4	8.1	8.4	10.2	12.2	1.4	2.3	3.2	7.6
1967-10-12	-2	-0.6	4.3	-3.2	3.4	8.1	2.9	2.2	0.2	0.7	4.1	-2.3	2.5	0.7	7.8	8.8	4.1	-2.3	8.5	11	10.6	13.2	-2.3	2.5	0.7	7.8
1967-10-13	-2.4	0.9	4.9	-0.9	5.1	5.7	1	0.9	0	2.5	4.6	1.7	3.3	2.5	8.6	9.8	4.6	1.7	10.4	10.3	10.7	14.5	1.7	3.3	2.5	8.6
1967-10-14	-2.3	2.1	4.7	-1.4	5.7	7.4	4	3.8	1.6	2.8	3	3.1	3.9	2.8	7	7.5	3	3.1	9.7	8.6	9.1	9.4	3.1	3.9	2.8	7
1967-10-15	-2.2	0.9	2	-1.7	4.8	7	2.7	2.6	2.7	3.5	4.5	2.9	1.2	3.5	7.3	5.4	4.5	2.9	8.6	8.4	8.7	8.8	2.9	1.2	3.5	7.3
1967-10-16	-2.1	-0.8	3.3	-0.5	1.2	6	-0.6	0	-0.4	-0.4	1.9	0.5	0.2	-0.4	4	4.8	1.9	0.5	6	7	7.1	7.3	0.5	0.2	-0.4	4
1967-10-17	-3.5	-0.9	3.7	-1.5	4.4	7.1	3.3	3.4	2.9	3.3	5.6	2.5	2.4	3.3	9.1	7.9	5.6	2.5	10	8.9	9.1	7.6	2.5	2.4	3.3	9.1
1967-10-18	-4	0.7	4.5	-2	3	8.9	3.2	4	1.9	4.7	6.9	4.3	5.4	4.7	10.2	8.5	6.9	4.3	10.5	9.3	9.6	11.5	4.3	5.4	4.7	10.2
1967-10-19	-2.7	1.4	4.9	-0.4	2.7	7.6	2.5	3.5	0.7	3.3	6.2	2.4	3.4	3.3	8.6	7.8	6.2	2.4	8.8	9.6	9.1	9.4	2.4	3.4	3.3	8.6
1967-10-20	-4.7	0.6	5.8	-1.6	1.9	6.8	3.2	2.7	0.8	2.9	3.3	3.3	5.1	2.9	7.8	6.4	3.3	3.3	7.1	5.3	4	5.7	3.3	5.1	2.9	7.8
1967-10-21	-5.4	-1.1	1.3	-4.9	1.4	5.6	-0.3	-1.3	-2.3	-0.4	-6.6	-0.8	1.1	-0.4	-3.7	-4.5	-6.6	-0.8	-2.1	-1.6	-2.7	-2.3	-0.8	1.1	-0.4	-3.7
1967-10-22	-7.8	-0.9	-4.4	-5.5	2.5	2.7	-3.3	-4.1	-2.8	-1.3	-4	-3.4	-4.3	-1.3	-4	-1.8	-4	-3.4	-1.2	0.1	-1.3	0	-3.4	-4.3	-1.3	-4
1967-10-23	-4.7	-2.1	-1.2	-3.1	0.4	3.1	-1.7	-1.5	-3	-1.3	-2.1	-2.3	-1.8	-1.3	1.2	0.3	-2.1	-2.3	1.6	1	0.8	2.6	-2.3	-1.8	-1.3	1.2
1967-10-24	-6.3	-3.3	-2.4	-7.5	0.4	3.1	0.7	-0.1	-0.3	-0.1	-1.3	0.4	-1.5	-0.1	2.1	1.8	-1.3	0.4	2.7	3.3	1.6	2.9	0.4	-1.5	-0.1	2.1
1967-10-25	-7.1	-4.9	-4.9	-6.8	-1.8	2.5	-2.6	-3.9	-3.8	-4.7	-3.3	-4.6	-5.4	-4.7	0.9	0.3	-3.3	-4.6	2.9	1.8	2.3	2.6	-4.6	-5.4	-4.7	0.9
1967-10-26	-15.3	-8.2	-5.1	-8.9	-1.2	3.3	-3.3	-2.5	-4	-2.3	-1.4	-1.4	-6.2	-2.3	3	1.7	-1.4	-1.4	2.8	3.3	2.5	5.9	-1.4	-6.2	-2.3	3
1967-10-27	-11	-6.5	-3.4	-7.2	-2.7	2.9	-2	-2.5	-4.3	-2	-1.2	-0.4	-5.6	-2	3	1.5	-1.2	-0.4	2.4	3.2	3.7	4.5	-0.4	-5.6	-2	3
1967-10-28	-5.4	-1.1	-1.5	-3.4	1.1	4.2	0.9	-0.9	0.3	-0.5	1	0.9	-1.1	-0.5	3.3	2.9	1	0.9	3.6	3.6	3.6	7.3	0.9	-1.1	-0.5	3.3
1967-10-29	-6.4	-3.1	-2.3	-4.7	0.5	3.8	0.6	-2.5	-2.2	-1.7	-0.6	0.4	-0.8	-1.7	4.5	5	-0.6	0.4	3.6	4.1	4.4	6.7	0.4	-0.8	-1.7	4.5
1967-10-30	-2.3	-1.1	0.3	-3.7	2.6	5.2	2.7	-0.4	0.6	0.1	-0.6	1.2	-3.6	0.1	4	3.9	-0.6	1.2	3.1	4.1	4.7	7.5	1.2	-3.6	0.1	4
1967-10-31	-5.4	-3.3	-0.2	-4.4	1.1	3.7	-0.4	-0.9	-1.6	-1.3	-0.2	-1.4	-1.4	-1.3	4.2	3.1	-0.2	-1.4	3.8	4.6	3.9	6.4	-1.4	-1.4	-1.3	4.2
1967-11-01	-13	-4.4	0.2	-7.2	-0.4	2.7	-2	-3	-3.4	-1.2	1.7	-1.7	-0.3	-1.2	6.3	5.2	1.7	-1.7	6	7.2	6.4	8.3	-1.7	-0.3	-1.2	6.3
1967-11-02	-23.8	-10.5	-1.3	-9.2	-3.7	1.8	-3.1	-4.5	-9.4	-2.7	-0.2	-4.1	-2.6	-2.7	4.2	2.6	-0.2	-4.1	5.4	8	6.6	10.2	-4.1	-2.6	-2.7	4.2
1967-11-03	-18.6	-8.5	0.5	-8.9	-2.4	3.3	-1.2	-3.3	-7.5	-2.3	1.2	-4.5	0.1	-2.3	4	3.8	1.2	-4.5	5.1	6.4	5.8	8.8	-4.5	0.1	-2.3	4
1967-11-04	-20.4	-7.6	-0.3	-7.4	0.6	5.8	1.5	-1.2	-4	-1.2	1.6	-0.2	0.1	-1.2	5.8	4.7	1.6	-0.2	6.3	5.9	5.6	5.6	-0.2	0.1	-1.2	5.8
1967-11-05	-13.7	-6.7	-1.6	-9.1	-1.6	4.4	-1.5	-3.7	-5.6	-2.8	-1.3	-2.3	-0.2	-2.8	1.9	3.4	-1.3	-2.3	3.8	4.1	4.1	6.3	-2.3	-0.2	-2.8	1.9
1967-11-06	-20.3	-9.6	-3.2	-10.3	-3.4	3.6	-1.8	-3.7	-4.8	-4.2	-1.5	-4	-4.4	-4.2	4.5	3.7	-1.5	-4	4.3	4.6	2.1	4	-4	-4.4	-4.2	4.5
1967-11-07	-21.1	-10.1	-4.5	-9.4	-6.1	-0.6	-5.5	-6.4	-8.6	-5.9	-2.7	-4.7	-5.6	-5.9	0.7	1.5	-2.7	-4.7	2.3	3.1	1.6	5.6	-4.7	-5.6	-5.9	0.7
1967-11-08	-19.2	-10	-1.3	-9.1	-4.5	1.3	-4.9	-5.9	-7.4	-4	-1.2	-5.1	-3.4	-4	2.1	2.3	-1.2	-5.1	3.2	4.6	3.4	6.5	-5.1	-3.4	-4	2.1
1967-11-09	-19.5	-8.1	-0.3	-8.5	-3.5	2.5	-5.8	-5.7	-5.7	-3.4	-0.1	-4.7	-0.7	-3.4	2.6	3.3	-0.1	-4.7	5.4	4.9	3.6	7.4	-4.7	-0.7	-3.4	2.6
1967-11-10	-16.9	-6.4	-2.5	-8	-2.9	0.6	-4.4	-4.4	-3.9	-0.3	0.4	-0.3	-2	-0.3	5.7	2.9	0.4	-0.3	4.9	4.8	5	5.2	-0.3	-2	-0.3	5.7
1967-11-11	-18	-7.7	-1.6	-8.3	-3.5	0.8	-3.8	-5.4	-6.5	-2.6	-0.5	-2.9	-2.9	-2.6	2.5	3	-0.5	-2.9	4.3	4.2	4.6	7.3	-2.9	-2.9	-2.6	2.5
1967-11-12	-11.5	-5	-1.1	-5.5	-1.6	1.2	-3.4	-3.3	-4.5	-2	-3.4	-1.7	-1	-2	2.9	1.8	-3.4	-1.7	2.2	2.4	2.2	2.7	-1.7	-1	-2	2.9
1967-11-13	-12.4	-5.9	-2.9	-7.4	-1.6	3.3	-3	-3	-3.7	-3.4	-3.1	-3.7	-2.5	-3.4	1.6	-2	-3.1	-3.7	0.3	1	-0.2	2.1	-3.7	-2.5	-3.4	1.6
1967-11-14	-16.8	-8.3	-2.2	-9.3	-1.6	4.1	0.1	0	-2.7	-2.8	0.1	-2.3	-3.1	-2.8	5.6	-0.5	0.1	-2.3	2.4	2	1.2	3.3	-2.3	-3.1	-2.8	5.6
1967-11-15	-19.6	-9.6	-6.9	-14.4	-4.7	2.3	-5.1	-5.2	-7.1	-5.9	-5.6	-5.7	-9	-5.9	-1.9	-3.4	-5.6	-5.7	-1.6	-0.6	-2.1	0.3	-5.7	-9	-5.9	-1.9
1967-11-16	-19	-13.4	-15.4	-17.6	-11.4	-6.6	-12.6	-15.4	-9.3	-10.6	-10.9	-11.9	-13.7	-10.6	-5.7	-9.4	-10.9	-11.9	-8	-5.3	-5.5	-3.4	-11.9	-13.7	-10.6	-5.7
1967-11-17	-23.6	-14.3	-11.7	-16.1	-10.7	-9.5	-11.7	-12.2	-11.4	-8.9	-11.9	-10.1	-12.2	-8.9	-5.7	-9.4	-11.9	-10.1	-8.7	-3	-5.8	-2.8	-10.1	-12.2	-8.9	-5.7
1967-11-18	-22.8	-13.3	-10.5	-15.7	-8.8	-6.1	-9.7	-10.1	-11.1	-8.7	-8.4	-9.4	-12	-8.7	-4.3	-7.4	-8.4	-9.4	-7.3	-2	-3.5	-1.6	-9.4	-12	-8.7	-4.3
1967-11-19	-22.8	-12.8	-9.5	-14.8	-8.1	-4.4	-7.8	-8.9	-9.5	-8.7	-7.2	-8	-9.3	-8.7	-2.5	-5	-7.2	-8	-5.9	-1.2	-3.5	-0.8	-8	-9.3	-8.7	-2.5
1967-11-20	-22.4	-12.7	-9	-14.5	-8.6	-3.2	-8.5	-8.2	-8.8	-8.2	-5.8	-5.8	-9.6	-8.2	-1.8	-3.7	-5.8	-5.8	-3.2	0.5	-3.1	-1.6	-5.8	-9.6	-8.2	-1.8
1967-11-21	-22.9	-12.5	-9	-14.9	-6.9	-2.7	-9.2	-9.9	-9.2	-8.2	-7.2	-9	-11.5	-8.2	-3.4	-2.8	-7.2	-9	-2.8	-1	-4.4	-2.5	-9	-11.5	-8.2	-3.4
1967-11-22	-20.9	-11.6	-7.7	-13.5	-4.6	-1.7	-4.8	-6	-7.2	-7	-6.6	-7	-8.8	-7	-1.5	-3.1	-6.6	-7	-1.9	-0.4	-3.9	-0.4	-7	-8.8	-7	-1.5
1967-11-23	-21.8	-10.2	-6.2	-14.4	-8.1	-2.7	-7	-9.4	-8.2	-8.2	-4.1	-7.3	-7.5	-8.2	-2.1	-0.7	-4.1	-7.3	-2.9	-3.1	-5.4	-4.2	-7.3	-7.5	-8.2	-2.1
1967-11-24	-20.4	-11.3	-9.4	-15	-7.1	-2.1	-7.5	-11.7	-7.7	-8.8	-8	-7.9	-11.7	-8.8	-4.1	-5.7	-8	-7.9	-4.9	-4.8	-8.2	-6.9	-7.9	-11.7	-8.8	-4.1
1967-11-25	-15	-7.7	-8	-11.4	-4.5	-2.9	-7.3	-8.3	-7.2	-6.7	-6.5	-5.9	-8.3	-6.7	-3.6	-4.9	-6.5	-5.9	-3.1	-2.9	-6.2	-4	-5.9	-8.3	-6.7	-3.6
1967-11-26	-20.3	-9.9	-8	-12	-4.7	-0.6	-5.7	-6.3	-7.4	-6.6	-7.7	-5.6	-9.8	-6.6	-4	-5.2	-7.7	-5.6	-3.3	-2.8	-4.6	-3.4	-5.6	-9.8	-6.6	-4
1967-11-27	-16.9	-10.1	-7.5	-12.4	-5.5	-2.1	-8	-8.9	-8.4	-6.1	-6.8	-7.9	-9.6	-6.1	-4.4	-4.8	-6.8	-7.9	-2.4	-3.8	-5.6	-4.3	-7.9	-9.6	-6.1	-4.4
1967-11-28	-12.6	-7.6	-6.9	-10	-3.8	-1.7	-6.4	-4.8	-5.9	-4.1	-4.5	-4.2	-8.5	-4.1	-2.4	-2.9	-4.5	-4.2	-1.5	-1.8	-3.8	-1	-4.2	-8.5	-4.1	-2.4
1967-11-29	-22.4	-10.5	-9.2	-11.8	-3.8	0.4	-6.5	-7.1	-7.1	-6.9	-7.2	-6.4	-9.7	-6.9	-3.1	-3.9	-7.2	-6.4	-2.1	-2.1	-4.4	-0.5	-6.4	-9.7	-6.9	-3.1
1967-11-30	-25.2	-13.9	-8.8	-14.6	-7.8	-2.3	-8.5	-8.2	-9.8	-8.1	-5.8	-6.4	-10.3	-8.1	-3.3	-2.4	-5.8	-6.4	-1.3	-2.1	-3.4	-1.3	-6.4	-10.3	-8.1	-3.3
1967-12-01	-26.1	-15	-9.1	-14.5	-8.3	-3.9	-11.1	-11.1	-12.5	-9.6	-7.2	-9.1	-9	-9.6	-5.4	-3.4	-7.2	-9.1	-3.3	-2.7	-5.8	-1.4	-9.1	-9	-9.6	-5.4
1967-12-02	-17.9	-11.4	-9.1	-12.8	-5.7	-2.1	-6.9	-7.5	-8.8	-8.1	-6.7	-7.7	-8.8	-8.1	-3.1	-5.7	-6.7	-7.7	-3.2	-3.8	-5.3	-1.3	-7.7	-8.8	-8.1	-3.1
1967-12-03	-23.3	-12.8	-8	-15.1	-9.6	-2.5	-9.5	-11	-10.4	-8.2	-7.2	-7.8	-7.2	-8.2	-1.7	-4.1	-7.2	-7.8	-2.2	-2.5	-5.3	-1	-7.8	-7.2	-8.2	-1.7
1967-12-04	-24.6	-12.6	-5.3	-14	-9.1	-2.9	-7.3	-9.5	-10.1	-7.2	-6	-6	-6.2	-7.2	-3.7	-2.8	-6	-6	-1.6	-0.6	-1.6	2.2	-6	-6.2	-7.2	-3.7
1967-12-05	-18.9	-10.9	-3.1	-11.9	-6.5	-1.9	-6.3	-7.6	-7.7	-5.1	-2.3	-3.9	-4.5	-5.1	-1.2	-0.5	-2.3	-3.9	-0.1	0.8	-0.8	3.1	-3.9	-4.5	-5.1	-1.2
1967-12-06	-15.8	-9.8	-4.3	-10.5	-6	-1.3	-7.6	-6.7	-6.6	-5.5	-2.7	-4.5	-7.4	-5.5	-1.4	-2.5	-2.7	-4.5	-1.6	-2.1	-4	-2.9	-4.5	-7.4	-5.5	-1.4
1967-12-07	-14.4	-8.3	-5.6	-10.8	-3.6	0.7	-5.9	-4.5	-6.9	-5.3	-5	-4.3	-3.5	-5.3	-4	-1.9	-5	-4.3	-1	-2.1	-3.3	-3.7	-4.3	-3.5	-5.3	-4
1967-12-08	-19.3	-9	-10.4	-13.2	-2.6	-1	-4.1	-6.5	-6.1	-7	-7.7	-6.1	-11.6	-7	-3.2	-7.9	-7.7	-6.1	-2.8	-4	-7.9	-5.2	-6.1	-11.6	-7	-3.2
1967-12-09	-18	-9.8	-7.7	-12.1	-5.9	-2.7	-9.5	-7.8	-8.9	-7	-6.1	-7.6	-9	-7	-5.1	-4.2	-6.1	-7.6	-2	-3.4	-5	-5.9	-7.6	-9	-7	-5.1
1967-12-10	-17.4	-10.4	-8.7	-11.6	-6.1	-1.9	-8.2	-8.4	-8.6	-6.9	-6.6	-7.6	-7.8	-6.9	-4.3	-5.4	-6.6	-7.6	-3.5	-4.8	-7.5	-5.2	-7.6	-7.8	-6.9	-4.3
1967-12-11	-14.2	-7.1	-8.6	-10.1	-4.4	-1.4	-8	-5.9	-7.4	-5.6	-9.2	-4.6	-3.2	-5.6	-5.2	-5.6	-9.2	-4.6	-3	-4.2	-5.3	-4.4	-4.6	-3.2	-5.6	-5.2
1967-12-12	-13.8	-8.7	-11.4	-16.7	-3.7	-1.2	-5.4	-7	-7.7	-7.7	-10.7	-7.1	-11.1	-7.7	-6.6	-7	-10.7	-7.1	-5.8	-6.2	-8.8	-8.1	-7.1	-11.1	-7.7	-6.6
1967-12-13	-17.6	-14	-15.2	-18.8	-8.1	-5.1	-10.5	-14.2	-12.7	-13.5	-12.8	-11.6	-17.5	-13.5	-9.9	-10.5	-12.8	-11.6	-8.9	-8.4	-12.6	-10.5	-11.6	-17.5	-13.5	-9.9
1967-12-14	-19.6	-12.3	-16.7	-18.6	-9.8	-6.1	-10.2	-12.7	-11.6	-12.3	-12	-12.4	-16.8	-12.3	-8.7	-11.3	-12	-12.4	-9.1	-8.6	-11	-8.1	-12.4	-16.8	-12.3	-8.7
1967-12-15	-22.9	-14.7	-15	-18.4	-12.7	-6.8	-12.3	-13.7	-15.3	-13.4	-12.7	-12.5	-16.2	-13.4	-8.4	-10.6	-12.7	-12.5	-8.5	-6.8	-10.6	-5.3	-12.5	-16.2	-13.4	-8.4
1967-12-16	-16.5	-13.5	-13.6	-17.9	-11.6	-5.2	-11.1	-12.4	-11.2	-13	-9.8	-12.3	-13.9	-13	-7.5	-8.3	-9.8	-12.3	-7.1	-7.1	-9.3	-6.6	-12.3	-13.9	-13	-7.5
1967-12-17	-13.3	-7.8	-8.8	-11.6	-8.5	-3.6	-10.8	-9.9	-9.3	-7.7	-7	-7.4	-7	-7.7	-4.6	-3	-7	-7.4	-4.4	-5.5	-7.8	-5.4	-7.4	-7	-7.7	-4.6
1967-12-18	-12.8	-9.2	-6.8	-14.1	-6.4	-4	-8.4	-8	-4.6	-6.3	-7.5	-3.8	-5	-6.3	-4.6	-6.6	-7.5	-3.8	-6	-7	-10.8	-8	-3.8	-5	-6.3	-4.6
1967-12-19	-15.5	-7.9	-8.2	-12.7	-4	-0.5	-5.9	-7.1	-7.2	-5.1	-6.4	-4.1	-9.8	-5.1	-3.7	-5.2	-6.4	-4.1	-5.8	-6.2	-8.9	-6.9	-4.1	-9.8	-5.1	-3.7
1967-12-20	-15.9	-9.6	-8.7	-11.8	-5.6	-1.7	-7.3	-8.1	-9.3	-7.8	-7.5	-6.9	-9.3	-7.8	-5.4	-5.7	-7.5	-6.9	-6.2	-5.3	-7.1	-2.8	-6.9	-9.3	-7.8	-5.4
1967-12-21	-16.6	-10.6	-5.1	-12	-5.8	-2.5	-7.4	-7	-10	-4.3	-3.9	-3.3	-5.6	-4.3	-3	-1.6	-3.9	-3.3	-5.2	-4.1	-7.5	-6.7	-3.3	-5.6	-4.3	-3
1967-12-22	-19.3	-10.8	-8.2	-14.3	-7.7	-2	-9.9	-9.5	-11.1	-8.3	-5.4	-6.6	-7.5	-8.3	-4.7	-3.5	-5.4	-6.6	-3.2	-3.3	-5.1	-5.7	-6.6	-7.5	-8.3	-4.7
1967-12-23	-22	-13.4	-8.3	-15.4	-6.7	-2.9	-8.3	-8	-11.1	-6.5	-5.8	-7	-10.7	-6.5	-3.1	-3.4	-5.8	-7	-2	-3	-3.6	-4.2	-7	-10.7	-6.5	-3.1
1967-12-24	-19.7	-13.4	-15.6	-16	-10.9	-6.7	-12.6	-14.4	-13.2	-11.2	-13.3	-11.3	-15.4	-11.2	-3.5	-7	-13.3	-11.3	-5.1	-5.2	-6	-3.7	-11.3	-15.4	-11.2	-3.5
1967-12-25	-18.2	-11.8	-14.1	-17.9	-7.2	-3.6	-10.7	-11.4	-11.2	-9.2	-9.7	-9.1	-13.6	-9.2	-3.5	-6.4	-9.7	-9.1	-4.3	-3.9	-6.9	-6.1	-9.1	-13.6	-9.2	-3.5
1967-12-26	-16.8	-11.4	-15.5	-18.1	-8	-4.7	-10.7	-10.5	-9.9	-10.7	-13.1	-9.4	-13.6	-10.7	-6.3	-8.5	-13.1	-9.4	-6.1	-4.4	-7.5	-3.9	-9.4	-13.6	-10.7	-6.3
1967-12-27	-17.1	-11.6	-14.1	-17.9	-5.1	-2	-7.3	-8.9	-10	-8.7	-9	-8.1	-13.2	-8.7	-5.9	-7.1	-9	-8.1	-5.1	-5.2	-7.1	-5.9	-8.1	-13.2	-8.7	-5.9
1967-12-28	-12.9	-8.6	-10.5	-14.5	-5.8	-0.5	-6.7	-9	-9.7	-9	-9.1	-8.9	-8.5	-9	-8.5	-8.2	-9.1	-8.9	-7.4	-8.6	-8.8	-7.5	-8.9	-8.5	-9	-8.5
1967-12-29	-9.3	-6.5	-11.4	-11	-7.3	-2.5	-5.7	-6.1	-6.3	-4.4	-14.1	-3.2	-8.5	-4.4	-10.3	-12.5	-14.1	-3.2	-9.8	-10.9	-12.3	-10.6	-3.2	-8.5	-4.4	-10.3
1967-12-30	-11.8	-8.6	-14.5	-10.8	-5.4	-4.8	-8.9	-9.2	-7.7	-8.3	-12.7	-9.5	-12	-8.3	-11.1	-12.2	-12.7	-9.5	-11.5	-12.5	-14.3	-11.4	-9.5	-12	-8.3	-11.1
1967-12-31	-11.6	-7.7	-13.7	-12	-4.4	-3.6	-6	-8	-4.4	-8.3	-11.4	-8.2	-13.8	-8.3	-8.7	-9.9	-11.4	-8.2	-8.1	-9.3	-11.4	-11.1	-8.2	-13.8	-8.3	-8.7
1968-01-01	-14.4	-9.4	-14.4	-13.2	-7.4	-4.5	-7.1	-11.6	-8.5	-10	-12.7	-10.2	-14.2	-10	-10.3	-10.9	-12.7	-10.2	-8.7	-10.4	-13.1	-11	-10.2	-14.2	-10	-10.3
1968-01-02	-15.7	-11.9	-15.9	-16.8	-5.8	-4.7	-7.9	-9.6	-8.6	-10.1	-12.7	-9.7	-12.8	-10.1	-9.6	-10.1	-12.7	-9.7	-10.3	-11	-12.5	-10.7	-9.7	-12.8	-10.1	-9.6
1968-01-03	-19	-15	-17	-17.6	-10.2	-8.1	-15	-14.4	-13.7	-13.5	-14.1	-13.3	-17.7	-13.5	-12.7	-11.4	-14.1	-13.3	-12.5	-12.9	-16.2	-14.7	-13.3	-17.7	-13.5	-12.7
1968-01-04	-12.5	-10.4	-15.7	-11.7	-8	-6.1	-10.3	-9.3	-8.1	-8.6	-11.7	-7.8	-16.6	-8.6	-10.3	-10.7	-11.7	-7.8	-10.4	-10.3	-13.3	-9.8	-7.8	-16.6	-8.6	-10.3
1968-01-05	-8.7	-8.6	-13.2	-10.3	-6.5	-2.4	-5.1	-7.3	-6.3	-7	-10.8	-7.2	-13	-7	-7.3	-10.6	-10.8	-7.2	-10.3	-9.3	-11.8	-10.3	-7.2	-13	-7	-7.3
1968-01-06	-12.1	-7.4	-11.8	-13.9	-5.1	-4.1	-7.9	-7.7	-4.5	-7.1	-9.3	-8.1	-10.4	-7.1	-6	-7.9	-9.3	-8.1	-6.7	-7.1	-9.2	-7.6	-8.1	-10.4	-7.1	-6
1968-01-07	-19.7	-14.7	-15.8	-18.9	-10	-7.6	-7.5	-13.5	-10.2	-10	-12.7	-11.6	-14.8	-10	-7.4	-9.4	-12.7	-11.6	-9.2	-7.6	-9.3	-8.6	-11.6	-14.8	-10	-7.4
1968-01-08	-13.9	-11.8	-12.1	-12.8	-7.2	-2.7	-9.6	-8.1	-8.8	-7.6	-9.6	-6.8	-9.9	-7.6	-5.9	-8.9	-9.6	-6.8	-8.4	-7.6	-8.6	-5.3	-6.8	-9.9	-7.6	-5.9
1968-01-09	-15.6	-9.9	-10.5	-10.7	-6.3	-1.9	-8.5	-8.6	-8.8	-5.2	-6.8	-5.3	-10.5	-5.2	-3.9	-6.3	-6.8	-5.3	-6.8	-6.2	-8.1	-4.4	-5.3	-10.5	-5.2	-3.9
1968-01-10	-14.4	-12.1	-9.3	-11.2	-5.9	-2.7	-7.3	-6	-8.4	-6.1	-6.7	-6	-9.7	-6.1	-4.3	-5.1	-6.7	-6	-5.8	-5.1	-6.7	-5.1	-6	-9.7	-6.1	-4.3
1968-01-11	-16.7	-12.6	-7.8	-14.7	-5.7	-1.2	-8.6	-7.3	-10.3	-6.8	-6.7	-7	-9.9	-6.8	-2.1	-4.6	-6.7	-7	-5.3	-4.8	-4.6	-4.2	-7	-9.9	-6.8	-2.1
1968-01-12	-16.3	-13	-8.9	-14	-6.4	-3	-9.7	-10.7	-11.2	-8.5	-5.9	-7.7	-10	-8.5	-3.4	-5.3	-5.9	-7.7	-3.6	-3.9	-6.5	-2.2	-7.7	-10	-8.5	-3.4
1968-01-13	-13.9	-11.9	-9.9	-14	-6.5	-2.7	-9.3	-7.4	-10.8	-9.5	-7.3	-9.7	-9.6	-9.5	-5.2	-5.2	-7.3	-9.7	-4.2	-5	-7.1	-5.1	-9.7	-9.6	-9.5	-5.2
1968-01-14	-10.7	-6.5	-10.6	-10.4	-3.1	-3.3	-5	-4.5	-6.1	-5.1	-9.9	-4.7	-9.9	-5.1	-5.5	-6.9	-9.9	-4.7	-5.3	-5.3	-6.5	-4.9	-4.7	-9.9	-5.1	-5.5
1968-01-15	-12.4	-8.2	-10.8	-11.6	-5.4	-4.2	-6.6	-5.9	-7.2	-5.2	-8.3	-7.8	-10.4	-5.2	-4	-6.2	-8.3	-7.8	-2.4	-3.1	-3.3	-2.3	-7.8	-10.4	-5.2	-4
1968-01-16	-19.3	-16	-11.6	-17.1	-7.1	-4.4	-9.1	-9.1	-10.5	-9.3	-7.9	-9.6	-12.5	-9.3	-4.7	-5.8	-7.9	-9.6	-3.2	-4.5	-4.3	-3.9	-9.6	-12.5	-9.3	-4.7
1968-01-17	-18.6	-15.4	-12	-17	-8.4	-3.4	-9.4	-9.4	-13.3	-11.1	-10.3	-11.7	-12.3	-11.1	-5	-7.5	-10.3	-11.7	-5.3	-6.1	-6.3	-6.1	-11.7	-12.3	-11.1	-5
1968-01-18	-21.5	-18.6	-14.8	-19.9	-12.7	-6.3	-13.1	-15.6	-16.1	-13.7	-12.5	-16.7	-15	-13.7	-8.6	-9.3	-12.5	-16.7	-7.2	-5.9	-8.3	-3.8	-16.7	-15	-13.7	-8.6
1968-01-19	-18.6	-15.5	-13.7	-15.4	-9.4	-7.1	-9.8	-13.6	-10.8	-9.8	-11.6	-11.7	-12.6	-9.8	-7.3	-8	-11.6	-11.7	-7.3	-5.9	-6.5	-5.1	-11.7	-12.6	-9.8	-7.3
1968-01-20	-17.3	-15.4	-10.5	-17.3	-7.3	-2.3	-8.4	-6.9	-10.8	-6.6	-7.3	-6.5	-9.6	-6.6	-5	-7.1	-7.3	-6.5	-6.1	-5.8	-6.4	-3.4	-6.5	-9.6	-6.6	-5
1968-01-21	-14.2	-12.5	-7.6	-16.5	-7	-1.7	-8.2	-10.2	-9.8	-7.6	-6.2	-7	-10.2	-7.6	-3.3	-5	-6.2	-7	-4.5	-4.5	-4.6	-3.2	-7	-10.2	-7.6	-3.3
1968-01-22	-9	-9.5	-1.8	-9.9	-5	-0.7	-5.6	-5.5	-6.5	-5.6	-2.9	-5.3	-4.5	-5.6	-2.9	-1.3	-2.9	-5.3	-1.1	-2.2	-2.6	-2.9	-5.3	-4.5	-5.6	-2.9
1968-01-23	-8.8	-5.2	-4.4	-7.6	-2.5	-1.1	-4	-4	-3.2	-1.4	-7.3	-2.8	-1.9	-1.4	-3.1	-6.9	-7.3	-2.8	-3.4	-4.7	-6.1	-5.9	-2.8	-1.9	-1.4	-3.1
1968-01-24	-18.2	-15.3	-10.1	-16.1	-5.4	0.1	-5.1	-7.2	-6.9	-6.6	-8.2	-8.3	-9.6	-6.6	-5.4	-7.7	-8.2	-8.3	-6.1	-5.2	-8.7	-8	-8.3	-9.6	-6.6	-5.4
1968-01-25	-14.9	-9.8	-8.9	-15.6	-6.4	-2.3	-7.1	-8.2	-7	-8.3	-7.8	-8	-10.7	-8.3	-3.9	-6.2	-7.8	-8	-3.9	-4.3	-5.9	-4.2	-8	-10.7	-8.3	-3.9
1968-01-26	-15.5	-12.3	-8.6	-14.1	-7	-2.4	-9.6	-10.1	-11	-7.1	-7.2	-6.8	-10.3	-7.1	-1.2	-4	-7.2	-6.8	-1.9	-3.5	-5.6	-6	-6.8	-10.3	-7.1	-1.2
1968-01-27	-16.2	-12.9	-6.9	-14.2	-5	-4	-10.2	-11.2	-10	-8.3	-8	-8.9	-8.1	-8.3	-2.6	-6.8	-8	-8.9	-3.3	-4.2	-5.1	-6.1	-8.9	-8.1	-8.3	-2.6
1968-01-28	-11	-9	-9.4	-11.4	-4.1	-2.1	-6.1	-7.2	-7.2	-6.7	-8.6	-6.2	-8.8	-6.7	-5.5	-7.6	-8.6	-6.2	-4.6	-5	-6.3	-5	-6.2	-8.8	-6.7	-5.5
1968-01-29	-13.2	-9.2	-9.5	-12	-3.8	-3.3	-5.3	-6.9	-8.6	-7.6	-10.2	-7.1	-11	-7.6	-5.6	-8.6	-10.2	-7.1	-6	-7.2	-9.1	-7.3	-7.1	-11	-7.6	-5.6
1968-01-30	-12.7	-7.1	-9.1	-12.5	-5.6	-3.7	-9.3	-9.7	-8.4	-5.8	-7.1	-7.7	-9.6	-5.8	-4.3	-7	-7.1	-7.7	-4.3	-5.1	-8.1	-6.1	-7.7	-9.6	-5.8	-4.3
1968-01-31	-13.5	-7.3	-9.6	-13.9	-4.5	0.4	-4.8	-4.3	-6.5	-6.1	-6.1	-4.9	-10.5	-6.1	-2.2	-5.7	-6.1	-4.9	-4.2	-4.6	-6.2	-2.8	-4.9	-10.5	-6.1	-2.2
1968-02-01	-14.6	-8.7	-6.6	-11.7	-7.1	1.3	-6.8	-8.8	-9.8	-6.7	-2.6	-6.6	-6.6	-6.7	-0.8	-3.5	-2.6	-6.6	-1.3	-3.2	-4.4	-1.1	-6.6	-6.6	-6.7	-0.8
1968-02-02	-9.8	-8.5	-4.4	-11.5	-5	0.8	-6.6	-4.2	-8.6	-4.9	-2.5	-3.8	-5.2	-4.9	-4.1	-2.7	-2.5	-3.8	-2.9	-2.1	-4	-1.9	-3.8	-5.2	-4.9	-4.1
1968-02-03	-17.4	-9.3	-4	-13.8	-5.1	-0.9	-5.8	-8.7	-6.1	-3.5	-1.7	-3.5	-4.6	-3.5	0.4	-1.4	-1.7	-3.5	0.2	-0.4	-0.4	0.4	-3.5	-4.6	-3.5	0.4
1968-02-04	-15.4	-11.9	-2.7	-13.5	-8.7	-0.9	-8.4	-9.7	-10.3	-8.8	-4.3	-8.5	-6	-8.8	-1.6	-2.6	-4.3	-8.5	-1.9	-2.5	-2.8	0.9	-8.5	-6	-8.8	-1.6
1968-02-05	-14.7	-6.8	-2.6	-12.1	-3.3	1.5	-5.6	-6.8	-3.9	-4.5	-3.9	-3.9	-4.3	-4.5	-3.8	-3	-3.9	-3.9	-0.4	-2.5	-3.5	-3.6	-3.9	-4.3	-4.5	-3.8
1968-02-06	-12.7	-6	-6.8	-12.2	-3.8	1.2	-4.1	-6.1	-7.3	-4	-7.5	-3.9	-7.9	-4	-2.9	-4.3	-7.5	-3.9	-2.6	-3.9	-4.6	-3.4	-3.9	-7.9	-4	-2.9
1968-02-07	-11.8	-9.1	-7	-9.9	-7	-2.4	-8.9	-6.8	-10.2	-8.1	-7.7	-6.8	-6.1	-8.1	-3.6	-3.7	-7.7	-6.8	-2.8	-3.2	-3.4	-1.9	-6.8	-6.1	-8.1	-3.6
1968-02-08	-17.4	-12.1	-5.5	-14.1	-6.8	-2.1	-8.6	-7.1	-10	-7.6	-5.3	-7.3	-7.7	-7.6	-1.6	-2.6	-5.3	-7.3	-1.8	-1.9	-2.9	0.3	-7.3	-7.7	-7.6	-1.6
1968-02-09	-13.3	-8.6	-4.3	-10.4	-6.2	-3.1	-5.8	-9.3	-9.3	-8.9	-5.3	-8.6	-6.3	-8.9	-4.1	-1.8	-5.3	-8.6	-4	-1.9	-3.9	-0.2	-8.6	-6.3	-8.9	-4.1
1968-02-10	-9.1	-4.6	-4.1	-9.1	-0.1	2	-2.8	-2.2	-1.7	-2	-2.5	-0.6	-3.1	-2	-1.7	-1.3	-2.5	-0.6	-2.6	-2.5	-4.4	-3.3	-0.6	-3.1	-2	-1.7
1968-02-11	-14.8	-9	-3.9	-14.8	-4.8	0.7	-3.7	-6	-7.1	-6.5	-4.7	-6.8	-5.2	-6.5	-1.5	-0.9	-4.7	-6.8	-0.8	-1.4	-3.1	-1.6	-6.8	-5.2	-6.5	-1.5
1968-02-12	-18.7	-11.7	-6.5	-17.3	-6.2	-1.4	-9.2	-9.9	-10.4	-8.8	-5.9	-8.9	-8.8	-8.8	-1.5	-2.7	-5.9	-8.9	-0.4	-2.2	-3	0.9	-8.9	-8.8	-8.8	-1.5
1968-02-13	-18.9	-12.8	-7.2	-16.9	-7.4	-0.3	-7.5	-8.6	-10.5	-9.6	-8.6	-9.3	-9	-9.6	-4.3	-3.9	-8.6	-9.3	-3.1	-3	-3.2	-2.4	-9.3	-9	-9.6	-4.3
1968-02-14	-23.4	-15.6	-10.8	-22.9	-10.5	-5.5	-11.2	-12.5	-14	-11	-10.5	-10.6	-13.5	-11	-5.4	-4.7	-10.5	-10.6	-3.5	-3.6	-4.2	-1.2	-10.6	-13.5	-11	-5.4
1968-02-15	-21.7	-14.4	-11.4	-19.8	-8.2	-7	-10.6	-12	-13.1	-11.6	-9.5	-11.4	-13.6	-11.6	-4.6	-4.3	-9.5	-11.4	-3.7	-3.4	-4.1	0.3	-11.4	-13.6	-11.6	-4.6
1968-02-16	-23.6	-12.9	-9.2	-17.5	-7.9	-3	-8.3	-10.8	-10.8	-10.1	-7.1	-10.5	-11.3	-10.1	-2.5	-3	-7.1	-10.5	-1.6	1	-0.7	0.3	-10.5	-11.3	-10.1	-2.5
1968-02-17	-17	-10.9	-6.1	-14	-6.9	-0.1	-6.7	-8.2	-10	-6.2	-6.8	-7.2	-7.8	-6.2	-3.3	-2.6	-6.8	-7.2	-2.1	-2.8	-3.7	-3.3	-7.2	-7.8	-6.2	-3.3
1968-02-18	-14.7	-8.4	-4.8	-10.8	-5.7	-0.3	-7.7	-5.2	-6.9	-4.4	-6	-5.3	-7	-4.4	-2.5	-3.4	-6	-5.3	-1	-2.1	-2.7	-2.1	-5.3	-7	-4.4	-2.5
1968-02-19	-13.4	-9.6	-5.5	-12.8	-4.3	-0.2	-5.2	-7.9	-8.1	-8	-3.3	-7.9	-5.6	-8	-2.2	1	-3.3	-7.9	-0.1	-1.5	-3.3	-2.5	-7.9	-5.6	-8	-2.2
1968-02-20	-16.3	-10	-8.9	-14.6	-6.1	-2.6	-8.7	-11.8	-8.1	-8.8	-7.9	-9.6	-8.8	-8.8	-4.2	-1.8	-7.9	-9.6	-4	-4.1	-5.2	-4.2	-9.6	-8.8	-8.8	-4.2
1968-02-21	-15.2	-9.8	-10.5	-12.9	-5.2	-2.6	-7.7	-9.5	-9.5	-8	-7.5	-7.6	-9.7	-8	-3.4	-4.6	-7.5	-7.6	-2.5	-3.5	-4.9	-3	-7.6	-9.7	-8	-3.4
1968-02-22	-12.3	-6.7	-3.8	-12.7	-0.9	3.2	-4	-5.6	-5.1	-4.5	-1.1	-3.8	-6.2	-4.5	0.9	2.8	-1.1	-3.8	3.9	4.9	3.5	5.9	-3.8	-6.2	-4.5	0.9
1968-02-23	-9.2	-4.6	0.3	-8.4	-4.5	-0.3	-3.5	-3.7	-0.7	-2.9	0.2	-4.1	-0.8	-2.9	-0.5	6.2	0.2	-4.1	3.1	1.5	-0.1	0.5	-4.1	-0.8	-2.9	-0.5
1968-02-24	-12.7	-6.3	1	-11.1	-2.8	2	-4.5	-2.9	-5.1	-2.6	-1.5	-2.1	-1.7	-2.6	1.6	3.8	-1.5	-2.1	0.7	-1.3	-1.3	-1.1	-2.1	-1.7	-2.6	1.6
1968-02-25	-10.5	-5.7	-1.6	-10.9	-1.5	1.3	-3.7	-3.8	-3.8	-3.2	-0.5	-2.9	-5.8	-3.2	0.5	3.4	-0.5	-2.9	2.1	2.2	1.3	4.8	-2.9	-5.8	-3.2	0.5
1968-02-26	-12.8	-5	0.5	-9.5	-1	2.6	-2.9	-2.9	-4.6	-1.4	0.1	-2.5	-1.6	-1.4	3.3	4	0.1	-2.5	3.7	3.3	2.6	5.8	-2.5	-1.6	-1.4	3.3
1968-02-27	-5.4	-5.5	0.5	-4.3	-2.6	2.5	-5.5	-2.5	-6.1	-3.7	-0.9	-2.5	1.5	-3.7	3.6	2.4	-0.9	-2.5	3.3	2.4	3.1	3.6	-2.5	1.5	-3.7	3.6
1968-02-28	-8	-6.1	2.7	-7.3	-2.8	3.4	-4.2	-2.4	-5.1	-1.2	-1.9	-2.6	0.7	-1.2	2.6	-1.1	-1.9	-2.6	3.2	2	-0.4	2.2	-2.6	0.7	-1.2	2.6
1968-02-29	-6.9	-3.9	-4.8	-7.1	-0.9	5.4	-0.9	-0.7	-2.2	-1	-6.2	-1.4	-6.2	-1	0.1	-2.7	-6.2	-1.4	1.2	-1.3	-1	-1.9	-1.4	-6.2	-1	0.1
1968-03-01	-9.2	-5.6	-3.1	-7.8	-2.4	1.7	-3.5	-3.7	-3.1	-2	-4.1	-2.3	-4.1	-2	0.1	-2.1	-4.1	-2.3	-0.9	-1	-1.8	-1.1	-2.3	-4.1	-2	0.1
1968-03-02	-12.3	-7.2	-3	-9.4	-2.4	3.5	-2.5	-1.8	-4.5	-2.3	-1.4	-2.2	-4.8	-2.3	2.9	0.4	-1.4	-2.2	0.5	0.3	-1.6	2.4	-2.2	-4.8	-2.3	2.9
1968-03-03	-11	-7.3	-2.9	-8.8	-0.8	4.3	-2.2	-0.3	-3.6	-2.7	-4.3	-2.4	-4.8	-2.7	0.6	-1.7	-4.3	-2.4	0.6	-0.9	-1.2	-0.3	-2.4	-4.8	-2.7	0.6
1968-03-04	-9.7	-6.5	-3.7	-8	-0.6	2.4	-3.7	-4	-4	-4.3	-6.4	-5.3	-4	-4.3	-3.3	-3.3	-6.4	-5.3	-1.6	-2.7	-2.2	-2	-5.3	-4	-4.3	-3.3
1968-03-05	-10.4	-7.9	-0.8	-7.7	-1.7	-0.5	-6	-5.2	-4.6	-4	-1.8	-4.8	-2.3	-4	-4	1.8	-1.8	-4.8	1.9	0.2	0.7	1.7	-4.8	-2.3	-4	-4
1968-03-06	-9.2	-4.6	-5	-9.2	-0.8	3.6	-1.2	-3.5	-2.4	-3.1	-3.9	-3	-4.1	-3.1	-2.7	-1	-3.9	-3	-0.5	-2	-3	-1.9	-3	-4.1	-3.1	-2.7
1968-03-07	-8.8	-4.9	-5.2	-7.4	-0.4	2.6	-2.2	-3	-4.5	-4.1	-2.3	-4.5	-6.8	-4.1	-1.5	-3.2	-2.3	-4.5	0.7	-1.4	-2.3	-0.9	-4.5	-6.8	-4.1	-1.5
1968-03-08	-8.1	-1.4	-4.6	-7.4	0.1	4	-0.1	0	-1.8	1.9	2	-0.8	-3.2	1.9	1.7	0.9	2	-0.8	2.3	2.6	2.7	4	-0.8	-3.2	1.9	1.7
1968-03-09	-9.4	-5.9	-1.8	-8.5	0.9	5.3	-1.6	-1.4	-2.8	-1.8	-0.5	-1.3	-5.2	-1.8	4	1	-0.5	-1.3	4.7	3.3	3.3	3.3	-1.3	-5.2	-1.8	4
1968-03-10	-9	-3.3	0.1	-11.5	1.3	2.7	0.7	-0.6	-1.5	1.3	0.7	0.3	-0.9	1.3	6.3	3.8	0.7	0.3	6.1	5.6	5.2	7	0.3	-0.9	1.3	6.3
1968-03-11	-5.7	-2.8	3.6	-7.5	-2.4	4.8	-3.7	-0.6	-4.1	-0.2	-3.4	0	2.2	-0.2	1	1.1	-3.4	0	3.6	1.5	3.7	4	0	2.2	-0.2	1
1968-03-12	-7.9	-2.4	-2.5	-4.7	-0.1	4.3	-1.9	-0.4	-4.5	0.2	-3.3	-0.6	-0.8	0.2	0.2	-1.6	-3.3	-0.6	2.6	-0.6	1.7	0.9	-0.6	-0.8	0.2	0.2
1968-03-13	-6.6	-2.5	-3.8	-5.1	0.9	4.6	1.7	0.4	-2.9	-1.3	-3.4	-0.9	-2.1	-1.3	0.5	-0.8	-3.4	-0.9	0.5	-0.5	-0.5	0.2	-0.9	-2.1	-1.3	0.5
1968-03-14	-9.2	-2.8	-2.9	-8.3	0.3	3.9	-1.6	-2.7	-2.1	-2.1	-4.2	-2.8	-3.2	-2.1	-0.6	-0.6	-4.2	-2.8	0.6	0.2	-0.9	0.5	-2.8	-3.2	-2.1	-0.6
1968-03-15	-8.5	-2.8	-2	-9	0.7	3.2	-1.1	-2.4	-3.4	-1.9	-0.9	-2.9	-4.2	-1.9	1.4	0.7	-0.9	-2.9	3.3	3.1	2.1	3.3	-2.9	-4.2	-1.9	1.4
1968-03-16	-7.4	-0.8	0.3	-6.9	3.6	3.3	0.2	0.6	0.4	0.4	-1	0.3	-2.6	0.4	3	2.5	-1	0.3	5.2	4.1	3.7	5.8	0.3	-2.6	0.4	3
1968-03-17	-7.4	-3	-1.2	-7.3	2.9	2.3	0.2	-1.1	-2.3	-2.2	-1.6	-1.5	-0.9	-2.2	2.6	1.8	-1.6	-1.5	6.5	4	4	6	-1.5	-0.9	-2.2	2.6
1968-03-18	-7.2	-2.7	-2.8	-9	1.1	4.4	1.7	0	1.5	0.1	0.3	-1	-3.3	0.1	3.5	1.7	0.3	-1	5.8	5.4	5	6.5	-1	-3.3	0.1	3.5
1968-03-19	-4.9	-3.7	-2.3	-6.5	0.5	4.8	-1.1	-1.8	-2.1	-2.7	-1.6	-2.7	-3.2	-2.7	4.9	2.5	-1.6	-2.7	4.7	4.6	5	6.5	-2.7	-3.2	-2.7	4.9
1968-03-20	-7	-3.2	0.6	-7.1	-0.8	1.5	-2.2	-3.4	-4.3	-1.2	-0.9	-2.5	-3.3	-1.2	2.5	1.3	-0.9	-2.5	5.4	3.2	3	2.5	-2.5	-3.3	-1.2	2.5
1968-03-21	-7.3	-3.2	1.1	-5.7	-2.1	2.1	-2.7	-2.8	-3.3	-0.3	-0.2	-1.7	-2.4	-0.3	4.2	3	-0.2	-1.7	4.1	4.1	4.4	4.4	-1.7	-2.4	-0.3	4.2
1968-03-22	-8.5	-3.2	-1.2	-4.3	-1.5	2	-1.4	-2.9	-3.4	-2.4	-0.7	-1.5	-1.6	-2.4	4.2	2	-0.7	-1.5	6.1	5.5	5.3	5.8	-1.5	-1.6	-2.4	4.2
1968-03-23	-10.7	-6.7	-0.1	-8.7	-1.6	0.9	-4.4	-3.4	-5.9	-3.3	-1.7	-3.5	-0.3	-3.3	1.3	1.7	-1.7	-3.5	3.8	3.7	2.3	4.4	-3.5	-0.3	-3.3	1.3
1968-03-24	-13.5	-5.7	-0.2	-9.1	-2.9	0.3	-5.5	-4.8	-6.4	-2.9	0	-3.5	-2.4	-2.9	3.1	4.5	0	-3.5	6.3	6.6	5.9	7	-3.5	-2.4	-2.9	3.1
1968-03-25	-8.4	-2.6	2.1	-6	0.2	2.7	-1.5	-1.2	-2.6	-0.1	2.7	-0.3	-0.3	-0.1	5.7	8.3	2.7	-0.3	7.2	8.1	7.5	10.1	-0.3	-0.3	-0.1	5.7
1968-03-26	-5.1	0.3	4.8	-3.2	2.9	6.4	1.9	2.7	0.6	2.4	5	3.2	4.1	2.4	9.1	9.2	5	3.2	10.3	10.5	10.8	13.2	3.2	4.1	2.4	9.1
1968-03-27	-1.9	1.1	7.4	-0.8	4	9	3.7	5.3	1.8	3.9	4.6	3.3	3.8	3.9	8.8	9.2	4.6	3.3	11.6	10.9	11.3	11.2	3.3	3.8	3.9	8.8
1968-03-28	-2.1	-0.4	4.8	-3.1	2.7	7.1	2	1.7	0.9	1.8	3	1.6	4	1.8	8.2	7.9	3	1.6	9.7	10.2	10.4	11.4	1.6	4	1.8	8.2
1968-03-29	-2.6	0.6	6.6	-1.5	4.2	6	2.7	-0.1	2.7	3.9	4.9	2.9	5	3.9	8.6	8.4	4.9	2.9	11.3	10.6	10.2	12.1	2.9	5	3.9	8.6
1968-03-30	-2.1	0.9	7.4	-2	3.9	5.8	1.2	1.8	1.8	3	4.1	2	6	3	8.5	8.8	4.1	2	12.1	11.7	11.6	11.5	2	6	3	8.5
1968-03-31	-3.3	1.6	5.3	-4.1	6.3	6.3	4.4	3.3	2.5	3.2	6	3.1	4.5	3.2	8.1	8.6	6	3.1	11.9	11.7	11.2	11.1	3.1	4.5	3.2	8.1
1968-04-01	-4.7	-0.7	4.6	-3.2	4.1	8.2	4	2.9	1.7	2.6	3.3	3.2	1.5	2.6	7.4	7.6	3.3	3.2	9.9	9.5	10.3	9.8	3.2	1.5	2.6	7.4
1968-04-02	-4.6	-1.6	1.2	-3.9	2.5	6.4	0.5	-0.1	0.6	2.2	-1.3	1.3	1.1	2.2	1.5	3.2	-1.3	1.3	3.3	3.7	4.8	5.7	1.3	1.1	2.2	1.5
1968-04-03	-8.2	-3.4	0.6	-7.9	1.2	2.6	-1.6	-1.5	-3.1	-1.3	-0.2	-1.1	0.1	-1.3	3.5	4.7	-0.2	-1.1	5.6	5.8	5	6.3	-1.1	0.1	-1.3	3.5
1968-04-04	-6.4	-1.3	3.3	-5.2	1.9	6.2	1.9	0.6	-0.3	2	2.5	3.2	2.1	2	5.3	5.6	2.5	3.2	8	6.9	7.6	8	3.2	2.1	2	5.3
1968-04-05	-1.4	2	5.6	-1.4	5.7	7.3	2.7	3.5	2.3	3.9	4.7	4.5	5.8	3.9	8.8	8.7	4.7	4.5	11.1	10.2	9.7	11.8	4.5	5.8	3.9	8.8
1968-04-06	-0.9	-0.2	6.9	-0.6	1.3	5.8	2.9	2.6	0.5	2.3	5.3	3.6	3.8	2.3	8.9	8.9	5.3	3.6	11.7	10.9	10.6	12	3.6	3.8	2.3	8.9
1968-04-07	-4.2	0.5	6.4	-2.3	3.6	8.3	2.6	2.1	2.3	4.7	7.1	3.1	6.4	4.7	10.9	10.4	7.1	3.1	12.9	12.7	12.3	13.5	3.1	6.4	4.7	10.9
1968-04-08	-4.5	0.6	7.6	-1.8	5.6	8.9	3.9	5.4	1	4.8	8.2	3.9	5.5	4.8	12.1	14.1	8.2	3.9	15.5	13.2	12.4	13.4	3.9	5.5	4.8	12.1
1968-04-09	-3.2	-1.4	6.9	-1.7	2.8	8	4.2	5.4	2.9	4.3	3.5	5.5	6.8	4.3	5.7	7.5	3.5	5.5	8.6	8.7	7.7	8.8	5.5	6.8	4.3	5.7
1968-04-10	-7.1	-3.6	-2	-5.6	1.4	3.8	-2.1	-3.4	-3.3	-2.5	-1.4	-2.7	-1.9	-2.5	0.9	1.7	-1.4	-2.7	3.1	3.7	4.9	7.1	-2.7	-1.9	-2.5	0.9
1968-04-11	-7.5	-6.4	0.8	-5.7	1.3	3.4	0.9	-1.3	-3.9	-0.5	0.6	-0.7	-2.2	-0.5	3.3	4.8	0.6	-0.7	5.7	5.9	5	6.6	-0.7	-2.2	-0.5	3.3
1968-04-12	-2.4	-0.3	4.1	-3.9	3.2	6.6	1.8	3	1.4	2.6	3.8	2.6	1.5	2.6	5.6	6.8	3.8	2.6	8.3	8.3	7.6	9.7	2.6	1.5	2.6	5.6
1968-04-13	-5.7	-0.7	6.6	-3.5	3.9	7.8	3.5	2.6	2.3	2	5.7	2.4	3.6	2	8.1	10.3	5.7	2.4	11.5	12.9	11.8	13.4	2.4	3.6	2	8.1
1968-04-14	-3.7	-3.6	5.8	-3.5	2.8	7.6	4.6	2.3	0.6	2.9	6	3.8	4.6	2.9	9.8	10.8	6	3.8	11.2	10	9.3	11.3	3.8	4.6	2.9	9.8
1968-04-15	-0.7	1	1.6	-3.7	4.7	8	5.5	3.1	2.9	3.8	1.8	3.2	-0.1	3.8	5.9	5.8	1.8	3.2	6.1	4.4	4.3	3.9	3.2	-0.1	3.8	5.9
1968-04-16	-6.8	-1.4	-0.7	-7.6	4.3	4.1	-2	-2.3	-1.3	-0.3	-4	-0.8	-1.5	-0.3	-1.2	-0.1	-4	-0.8	0.4	0.1	0.4	1.3	-0.8	-1.5	-0.3	-1.2
1968-04-17	-6.4	-4.2	-0.8	-6.3	-1	1.3	-3.4	-4.2	-4.4	-3.7	-2.2	-4.4	-1.6	-3.7	1.7	1.5	-2.2	-4.4	3.4	2.8	2.4	3.6	-4.4	-1.6	-3.7	1.7
1968-04-18	-6.3	-3.4	0.8	-8.5	0.4	2.5	-3.7	-3	-2.7	-0.8	1	-2.2	-0.1	-0.8	5	4.8	1	-2.2	6.3	6.3	6.6	8.1	-2.2	-0.1	-0.8	5
1968-04-19	-6.7	-2.7	1.2	-6.4	-0.3	2.4	-1.7	-0.5	0.2	-0.2	1.9	-0.6	0.5	-0.2	6.4	6.7	1.9	-0.6	8.6	9	8.8	9.8	-0.6	0.5	-0.2	6.4
1968-04-20	-5.2	-1.1	2.6	-5.4	1.3	5.8	0	0.8	-0.2	-0.1	4.2	0.6	0.7	-0.1	7.5	7.5	4.2	0.6	9.4	9.6	10.5	10.5	0.6	0.7	-0.1	7.5
1968-04-21	-2.8	-1.4	2.9	-5.8	3.2	5.8	-0.2	1.2	-0.8	0.5	3.5	0.5	1.1	0.5	9.5	8.7	3.5	0.5	11.3	10.5	11.9	12.7	0.5	1.1	0.5	9.5
1968-04-22	-3.3	0.3	6.5	-2.8	2.4	5.7	-1.1	2	-4.8	2.5	6	3.2	3.8	2.5	12	11.7	6	3.2	12.8	14	14.1	14.5	3.2	3.8	2.5	12
1968-04-23	-0.3	2.6	7.7	-1	4.8	7.8	4.1	4.6	3.4	4.5	6.9	4.7	7	4.5	12.4	12.9	6.9	4.7	12.3	13.8	14.4	16.9	4.7	7	4.5	12.4
1968-04-24	-1.3	3.6	9.1	1.6	7	10.2	5.3	5.4	5	6	9.2	6.9	8.8	6	13.4	15.5	9.2	6.9	15.6	16.1	16.6	17.1	6.9	8.8	6	13.4
1968-04-25	1	4.5	10.3	2.8	9.7	10.5	6.1	7.1	7.1	9.4	10.9	9.4	10	9.4	15.4	16.4	10.9	9.4	17.7	16.6	16.6	17.7	9.4	10	9.4	15.4
1968-04-26	1.3	4	10.2	1.4	6.1	10.3	6.4	6.6	5.6	7	10.5	8.4	9	7	14.3	17	10.5	8.4	17.6	17.9	19.1	19.4	8.4	9	7	14.3
1968-04-27	1.3	4.5	11.8	4.3	6.3	10.6	6.9	7.6	5.5	5.3	9.5	8	9.8	5.3	13.2	15.7	9.5	8	17.5	16.6	18.4	19.6	8	9.8	5.3	13.2
1968-04-28	0.7	4.3	9.7	3.6	6.7	10.7	6.6	5.3	4	4.5	8.9	5.4	8.6	4.5	14.4	13.4	8.9	5.4	14.5	14.6	15.2	16.9	5.4	8.6	4.5	14.4
1968-04-29	-1.7	1.1	6	1.2	5.3	10.9	7	5	2.6	3.5	6.6	4.6	6.1	3.5	9.4	10.3	6.6	4.6	12.5	12.3	13.6	14.8	4.6	6.1	3.5	9.4
1968-04-30	-4.2	0	4.3	-1.6	6.7	11.1	6.3	5.7	4.3	5.6	8.6	6.2	5.6	5.6	12.2	12.3	8.6	6.2	14.5	14.5	15.2	16.4	6.2	5.6	5.6	12.2
1968-05-01	-2.6	4.1	9.1	2.4	8.9	6.2	4.3	4.7	4.8	7.6	8.7	7	7	7.6	12.9	14.6	8.7	7	16	16.1	16.3	16.4	7	7	7.6	12.9
1968-05-02	1	4.1	7	2.1	8.8	8.9	4.5	4.3	5.7	5.5	4.3	4.8	8.4	5.5	8.9	7.5	4.3	4.8	10.1	9.1	8.4	8.3	4.8	8.4	5.5	8.9
1968-05-03	0.9	4.7	7.6	1.9	7.1	10.7	6	5.4	5.2	6.9	6.5	6.1	6.9	6.9	9.7	8.7	6.5	6.1	8.5	8.1	7.7	9.2	6.1	6.9	6.9	9.7
1968-05-04	0.7	5.3	8.4	3	8.7	9.9	7.5	7.1	6.1	7.6	8.1	7.8	8.3	7.6	12.5	9.4	8.1	7.8	12.3	11.6	11.9	13.4	7.8	8.3	7.6	12.5
1968-05-05	-0.9	5.2	9.8	-0.2	8	10.5	7.3	6.7	5.8	7	8.9	6.7	6.7	7	12.5	13	8.9	6.7	14.5	13.5	14.3	14.6	6.7	6.7	7	12.5
1968-05-06	-2	4.3	8.6	-0.9	7.8	9.3	4.7	4.2	4.5	6.4	6	6.2	7.3	6.4	10.7	10.3	6	6.2	12.3	13.3	13.3	13.8	6.2	7.3	6.4	10.7
1968-05-07	-1.9	2.3	6.2	-1.7	4.2	7.9	2.5	3.2	2.3	2.3	1.6	3.9	4.4	2.3	5.2	7	1.6	3.9	7.6	7.9	7.8	9.6	3.9	4.4	2.3	5.2
1968-05-08	-3.3	1.2	4.8	-2.4	3.9	8.6	2.9	2.8	1.4	2.7	4	2.1	2.6	2.7	7.8	6.9	4	2.1	9.2	8.2	9.7	9.1	2.1	2.6	2.7	7.8
1968-05-09	-0.9	3.3	7.2	-0.1	6.8	7.6	4.7	4	3.9	4.1	7.2	3.8	5.1	4.1	10	9.3	7.2	3.8	12.2	11.2	11.5	11.9	3.8	5.1	4.1	10
1968-05-10	-0.3	3.4	5	1.3	8.6	8.3	5.2	4.5	4.8	4.8	4.9	3.8	4.1	4.8	9	8	4.9	3.8	11	11	10.5	12.2	3.8	4.1	4.8	9
1968-05-11	1.6	5	9.3	2.3	7.3	11.2	6.8	6	5.2	7.1	6.8	6.3	7.8	7.1	11.2	11.9	6.8	6.3	12.9	12.7	13.4	14.6	6.3	7.8	7.1	11.2
1968-05-12	2.7	5	7.5	1	9.5	11.2	8.6	7.4	7.5	8	6.6	7.8	5.9	8	11.1	9.6	6.6	7.8	12.2	11.5	14.4	13.8	7.8	5.9	8	11.1
1968-05-13	-1	2.9	6.2	0.3	6.4	10.1	5	5.1	5.1	5.4	6.7	6.1	5.3	5.4	9.7	9.9	6.7	6.1	11	11.3	10.4	12.8	6.1	5.3	5.4	9.7
1968-05-14	-0.3	4.6	8.6	2.3	7.5	9.2	6	5.8	6.9	7	7.9	6.6	7.1	7	12.3	12.8	7.9	6.6	13.3	14.4	13.9	15	6.6	7.1	7	12.3
1968-05-15	2.3	4.4	10.8	2.2	6.4	12.5	7.8	7	5.6	8.2	8.8	7.2	8	8.2	11.3	12.9	8.8	7.2	12.1	13.1	13.4	15.1	7.2	8	8.2	11.3
1968-05-16	0.1	1.1	6.1	-0.8	7	9.6	5.8	5	5	4.2	4.3	5.6	4.9	4.2	7.2	7.1	4.3	5.6	8.8	7.5	8	7.6	5.6	4.9	4.2	7.2
1968-05-17	-1	2.2	6.9	-0.3	6.8	9.9	6.9	4.1	5.6	6.2	5.8	5.2	6.4	6.2	7.5	7.7	5.8	5.2	7.1	6.9	7.2	8	5.2	6.4	6.2	7.5
1968-05-18	2.1	1.9	7	1.4	7.8	8.9	5.6	4.6	3.4	4.6	6.4	4.7	6.9	4.6	9.3	9.8	6.4	4.7	12.5	12.2	12.6	12.8	4.7	6.9	4.6	9.3
1968-05-19	-1.2	0.8	5.6	0.7	6.1	5.1	0.9	-0.1	0	0.8	5.5	0.5	3.9	0.8	9.6	9.6	5.5	0.5	12.9	12.4	13.4	14.5	0.5	3.9	0.8	9.6
1968-05-20	-1	2.5	9.2	2.3	5.1	7.3	2.6	3.2	2.9	4.8	8.2	4.3	7.2	4.8	11.1	12.4	8.2	4.3	13.2	12.4	13.8	14.7	4.3	7.2	4.8	11.1
1968-05-21	-1.8	3.4	8	1.8	7.6	8.9	5.7	5.9	4.2	5.2	7.8	5.7	8	5.2	12.1	12.5	7.8	5.7	14.6	14.2	14.2	15.6	5.7	8	5.2	12.1
1968-05-22	1.5	4.6	10.1	3.3	7.9	11.9	7.3	7.1	6.1	7	8.6	6.8	9.3	7	11.8	14	8.6	6.8	15.1	15.4	16	17.2	6.8	9.3	7	11.8
1968-05-23	-0.5	5.3	8.3	0.8	8.9	10.6	9.1	8.5	5.3	7.4	10	8.6	6.5	7.4	13.3	12.7	10	8.6	16.3	14.4	16.2	16.3	8.6	6.5	7.4	13.3
1968-05-24	0.8	3.8	9.7	0.6	9.7	11.9	5.8	6.2	5.6	6.7	9.1	6.7	7.4	6.7	13.5	12.3	9.1	6.7	15.4	15	15.7	17.2	6.7	7.4	6.7	13.5
1968-05-25	1.8	5.2	11.4	2.2	10.1	12.4	7.8	8.5	7.8	8.8	11.2	8.7	9.5	8.8	13.1	15.5	11.2	8.7	17.2	17.3	18.3	17.1	8.7	9.5	8.8	13.1
1968-05-26	-0.8	3.3	11.4	1.7	5.2	9	2.8	5.9	5.1	5.5	5.2	5.9	9.7	5.5	8.2	12.1	5.2	5.9	11.6	12.1	13.7	14.2	5.9	9.7	5.5	8.2
1968-05-27	-0.1	3.2	11.4	1.2	6.6	9.5	5	5.8	4.1	6.1	6.8	6.1	11	6.1	9.3	11.8	6.8	6.1	11.4	11.5	11.5	12.1	6.1	11	6.1	9.3
1968-05-28	2.8	5.1	10.1	3.8	8.3	9.9	8.6	6.4	6.5	6.7	6.1	7.2	10.5	6.7	8.6	10.1	6.1	7.2	10.7	10.4	10.1	11.8	7.2	10.5	6.7	8.6
1968-05-29	4	4.4	10.2	3.9	8.9	8.6	6.3	5.7	5.1	7.2	7.2	6.3	8.7	7.2	7.5	10.8	7.2	6.3	10.6	11.3	11.9	13.5	6.3	8.7	7.2	7.5
1968-05-30	4.4	5	11.3	2.2	10.5	12.4	9.7	7	6.7	7.3	8.6	7.7	9.8	7.3	12.5	12.2	8.6	7.7	14.9	13.8	15.6	17.6	7.7	9.8	7.3	12.5
1968-05-31	5.4	6.5	9.8	2.7	10.7	11.6	8.5	7.6	6.6	8.1	9.6	7.6	8.1	8.1	14.2	13.6	9.6	7.6	18	17.3	18.6	19.4	7.6	8.1	8.1	14.2
1968-06-01	4	6.8	8.7	3.5	9.3	8	7.1	6.3	5.2	7.5	8.8	6.5	7.2	7.5	11.8	11.6	8.8	6.5	16.1	14.3	16.7	17.2	6.5	7.2	7.5	11.8
1968-06-02	2.2	5.1	9.5	2.9	9	9.7	7.5	6.4	4.9	6.8	9.1	6.4	6.7	6.8	12.8	12.3	9.1	6.4	14.4	14.5	16.2	17.1	6.4	6.7	6.8	12.8
1968-06-03	1	4	7.2	1.4	6.7	8.1	4.5	5	3.4	5.3	8.3	5.1	5.6	5.3	12.6	12	8.3	5.1	15.2	14.6	16.3	15.8	5.1	5.6	5.3	12.6
1968-06-04	0	4.1	7.2	0.4	7.5	9.1	5	3.9	4.8	4.1	6.7	6	4.6	4.1	10.9	10.1	6.7	6	13.8	13.2	15.2	14.1	6	4.6	4.1	10.9
1968-06-05	1.3	3.8	8.2	2.3	8.3	8.1	5.8	3.8	3.6	4.4	7.8	4.2	6.9	4.4	11.4	10.1	7.8	4.2	14.2	13.9	16.5	17	4.2	6.9	4.4	11.4
1968-06-06	1.4	3.8	9.4	1.8	6.9	8.8	5.1	4.3	3.9	5.1	9.1	4.5	6.2	5.1	12.8	12.8	9.1	4.5	15.4	16.9	19	17.3	4.5	6.2	5.1	12.8
1968-06-07	-1.1	4.7	10.6	3.2	6.8	9.5	6.2	6.7	5.9	7.3	8.9	6	8.7	7.3	13.2	14.5	8.9	6	15.8	15.7	17.2	17.7	6	8.7	7.3	13.2
1968-06-08	3.5	6.4	11.4	4	7.1	11.3	7.4	6.6	5.6	8.1	8.2	7.7	10.4	8.1	12.8	14.4	8.2	7.7	13.5	14.1	14.5	15.3	7.7	10.4	8.1	12.8
1968-06-09	3.5	6.8	12.7	3.7	7.3	8.7	5.5	6.8	4.5	7.3	8.6	7.2	11.8	7.3	10.2	12.6	8.6	7.2	14	12.8	11.3	11.7	7.2	11.8	7.3	10.2
1968-06-10	4	6.6	10.6	4.2	9.6	9.7	7.1	6.5	4.8	8.1	8.9	8.5	10.2	8.1	13.4	13.3	8.9	8.5	14.1	13.9	13.8	13.7	8.5	10.2	8.1	13.4
1968-06-11	3.9	5.4	11.6	4.4	9.1	12.8	8	7.1	7.6	9.6	11.1	9	10.9	9.6	13.3	15.2	11.1	9	16.5	15.3	17.7	16.7	9	10.9	9.6	13.3
1968-06-12	2.6	6.2	11.3	4.3	8.1	13.3	9	8.4	6.4	8	9.8	8.5	10.8	8	13.3	15.1	9.8	8.5	15.4	15.2	16.1	16.3	8.5	10.8	8	13.3
1968-06-13	2.3	3.8	11.8	4.7	6.4	11	5	5.2	3.6	7	9.3	6.4	12.1	7	12.4	14.6	9.3	6.4	15.1	14.3	16.6	16.9	6.4	12.1	7	12.4
1968-06-14	2.2	5.5	6.9	2.8	7.1	10.8	5.1	6.4	4.1	7.1	4.5	6	6.6	7.1	8.6	8.4	4.5	6	10.1	10.3	11.2	12.2	6	6.6	7.1	8.6
1968-06-15	3	4.4	9	2.7	6.6	9	3.3	3.8	4.4	6.2	7.3	4.9	7.9	6.2	10.7	10.7	7.3	4.9	12.6	12.7	13.7	13.8	4.9	7.9	6.2	10.7
1968-06-16	2.7	3.7	9.3	3.2	6.2	8.5	4.4	4	3.2	4.7	8	4	6.7	4.7	10.5	12	8	4	13.7	13.6	15.4	16.4	4	6.7	4.7	10.5
1968-06-17	3.1	7.2	9.2	5.4	11.7	11.5	9.1	7.1	8.8	9.1	9.4	8.4	7.9	9.1	11.4	11.8	9.4	8.4	14.2	14.3	15.6	15.8	8.4	7.9	9.1	11.4
1968-06-18	0.3	4.4	9	1.5	8.2	13.2	7.6	6	4.4	5.3	7.9	5.6	7.3	5.3	11.7	12	7.9	5.6	14.4	14.1	16.7	16.9	5.6	7.3	5.3	11.7
1968-06-19	2.2	4.6	9.6	3	6.3	11.2	4.2	4.2	3.9	5.4	7.6	5.3	7.7	5.4	11.1	13	7.6	5.3	15.8	16.1	18.9	18.7	5.3	7.7	5.4	11.1
1968-06-20	5	8.7	12.9	6.5	11.9	13.4	10.7	10.2	10.6	10.3	10.6	10.5	12	10.3	14.7	14.2	10.6	10.5	16.6	16.4	18.2	19.2	10.5	12	10.3	14.7
1968-06-21	4.8	4.8	10.2	5	10.3	13.7	9.1	7.6	5.8	6.5	10	7.2	8.8	6.5	13.3	13.9	10	7.2	16.5	16.3	18.4	18	7.2	8.8	6.5	13.3
1968-06-22	3.6	7.9	12.6	4.8	11.2	14	10.5	9.7	8.4	9.9	10.4	9.2	11.2	9.9	12.8	16.2	10.4	9.2	17.7	17.9	19.3	19.5	9.2	11.2	9.9	12.8
1968-06-23	1.6	6.2	8.5	1.6	12.1	13.8	10.2	9.9	8.4	9.2	9.1	9.1	7.2	9.2	13	12.6	9.1	9.1	14.1	14.3	14.8	15.9	9.1	7.2	9.2	13
1968-06-24	3.4	6.8	9.4	2.6	10.7	14.1	9.6	8.7	7.6	7.5	10.6	8.5	9.8	7.5	14.5	12.6	10.6	8.5	14.8	14.6	15	15.5	8.5	9.8	7.5	14.5
1968-06-25	2.5	5.5	10.4	3.7	7.8	12	8.5	7.7	5.7	7.8	10.1	8	10.7	7.8	12.6	14.1	10.1	8	16.2	15.7	15.2	15.7	8	10.7	7.8	12.6
1968-06-26	3.3	5.4	10.2	3.7	8.5	10.8	6.7	5.1	4.4	6.7	9.6	7.7	9.2	6.7	12.6	13.6	9.6	7.7	15.7	15.2	17	17.4	7.7	9.2	6.7	12.6
1968-06-27	4.6	6.7	12.4	5.4	8.1	12	8.6	8.6	7.6	9.1	11.5	8.4	11.1	9.1	14.4	15.6	11.5	8.4	17.3	18.1	19.7	20	8.4	11.1	9.1	14.4
1968-06-28	4.2	7.7	16	6.5	9.9	13.5	10.7	10.5	10	10.7	13.4	10.6	14.1	10.7	15.6	18.3	13.4	10.6	19	18.6	21.7	21.5	10.6	14.1	10.7	15.6
1968-06-29	4.3	7.3	11.7	4.3	10.9	12	12.2	9.7	9.7	10	13.1	9.7	10	10	16.3	15.6	13.1	9.7	19.3	17.6	19.7	19.1	9.7	10	10	16.3
1968-06-30	1.9	5.9	10.7	3	8.3	10.1	5.5	5.1	4.7	5.3	8.8	5.5	8.7	5.3	12.1	12.5	8.8	5.5	13.2	13.2	12.3	13.8	5.5	8.7	5.3	12.1
1968-07-01	2.5	5.7	11.1	3.7	8.3	10.3	6.4	6.3	6.7	6.5	9.7	7.2	9.8	6.5	12	14.8	9.7	7.2	14.8	15.3	14.3	15.9	7.2	9.8	6.5	12
1968-07-02	5.8	7.2	13.7	6.8	8.2	11.4	9.6	8.6	7.7	8.1	12.9	8.6	12.7	8.1	15.2	16.8	12.9	8.6	16.6	17.2	18.9	18.6	8.6	12.7	8.1	15.2
1968-07-03	6.4	8.7	13.8	6.5	10.9	12.3	9.5	11	9.7	10.4	12.2	10.5	12.9	10.4	15.2	18	12.2	10.5	16.3	16.6	16.4	18.1	10.5	12.9	10.4	15.2
1968-07-04	4.9	6.3	13.1	5.5	7.8	13.1	10.7	10.4	7.2	8.1	12.8	7.7	11.7	8.1	14.5	14.5	12.8	7.7	17	16.7	17.1	17.4	7.7	11.7	8.1	14.5
1968-07-05	6.4	8.2	15.6	7.5	8.6	13.6	10.2	10.2	8.7	9	12.7	9.3	13.7	9	16.1	18.1	12.7	9.3	19.3	18.7	19.6	21	9.3	13.7	9	16.1
1968-07-06	7.3	10.7	19.1	10.4	11.4	14.7	12.1	12.5	10.3	11.3	14	12.9	16.5	11.3	15.5	19.9	14	12.9	19.8	19.8	21.1	21.8	12.9	16.5	11.3	15.5
1968-07-07	9.9	12.1	18.8	9.9	13.3	15.8	14.1	13.5	11.6	14.3	16.7	13.8	17.8	14.3	18.3	20.4	16.7	13.8	21.9	20	21.8	22.9	13.8	17.8	14.3	18.3
1968-07-08	8.3	12.6	16.5	9.8	13.8	16.1	11.1	12.6	12.9	14.9	15.1	13.9	14	14.9	18.2	19.6	15.1	13.9	19.6	19.2	18.8	21.2	13.9	14	14.9	18.2
1968-07-09	8.2	12.7	14.5	10.3	12.5	17.1	13.2	13.2	12.5	13	15.2	13.3	12.7	13	19.3	17.7	15.2	13.3	20	16.3	18.1	18.5	13.3	12.7	13	19.3
1968-07-10	9.8	11.7	15.7	10.7	14.2	17.1	13.4	13	11.7	13.1	15.2	12.1	14.5	13.1	19.7	18.8	15.2	12.1	22.2	19.6	21.3	20.9	12.1	14.5	13.1	19.7
1968-07-11	7.9	9.5	14.3	9.4	13.1	17	11.2	13	11.8	11.8	14.4	12.6	12.8	11.8	18.7	16.9	14.4	12.6	19.3	17.5	17.3	17.6	12.6	12.8	11.8	18.7
1968-07-12	6.7	10.3	14.1	6.8	13.7	13.7	10.2	10.8	11	11.7	12	10.6	13.1	11.7	15.1	17.1	12	10.6	17	17.1	16.4	17.8	10.6	13.1	11.7	15.1
1968-07-13	4.9	7	10.3	6.6	7.6	13.5	7.3	8.8	6.5	7.2	10	6.4	11	7.2	14.1	12.8	10	6.4	15.3	14.7	16.2	16.4	6.4	11	7.2	14.1
1968-07-14	1	4	9.2	3.8	7	11.2	7.5	6.6	5.3	5.7	8.4	6.2	8.7	5.7	13.7	12	8.4	6.2	15.3	15.2	16.2	16.9	6.2	8.7	5.7	13.7
1968-07-15	1.3	3.9	11.7	4.3	7.5	10.4	5.2	5	5.9	5.7	9	6.6	10.4	5.7	11.8	14.2	9	6.6	15.4	15.6	16.9	18.3	6.6	10.4	5.7	11.8
1968-07-16	4.6	5.3	12.5	5.4	7.3	10.8	7.7	6.8	6.1	7.6	10.7	7.4	11	7.6	13.2	16.3	10.7	7.4	16.9	16.7	19	18.2	7.4	11	7.6	13.2
1968-07-17	5.1	7	11.5	5.7	7.8	12.7	9.7	8.7	7.8	8	10.7	9	12.6	8	14.9	14.7	10.7	9	16.5	15.9	17.9	19.4	9	12.6	8	14.9
1968-07-18	4.9	7.7	13	6.7	9.2	13.6	9.9	10.1	8.1	9.9	10.1	11	11.9	9.9	13.6	14.4	10.1	11	15.9	16.1	17.3	17.7	11	11.9	9.9	13.6
1968-07-19	5.6	7	13.9	8.3	8.8	14	7	7.6	7.7	8.4	12.2	8.9	12.4	8.4	15.4	15	12.2	8.9	18.1	17.5	18.6	18.5	8.9	12.4	8.4	15.4
1968-07-20	5.3	8.4	13.9	6.5	10.7	13.2	9.4	7.2	9.3	8.8	12.6	8.2	13	8.8	14.8	17	12.6	8.2	18.5	17.9	20.9	20.2	8.2	13	8.8	14.8
1968-07-21	6.3	8.8	14.6	7.8	10.9	13	10.9	9.2	9.3	10.1	12.4	9.1	12.5	10.1	14.4	15.8	12.4	9.1	19.8	19.6	21.8	21.2	9.1	12.5	10.1	14.4
1968-07-22	4.6	8.2	12.7	5.6	11.4	12.3	11.9	9.3	9.9	10	11.9	9.1	11.8	10	15.3	15	11.9	9.1	19.7	19.3	21.6	21.9	9.1	11.8	10	15.3
1968-07-23	4.2	7.2	11	3.9	10.1	12.3	11.3	10.4	8.8	9.3	11.8	9.8	9.7	9.3	15.2	13.5	11.8	9.8	17.9	16.7	18.5	16.7	9.8	9.7	9.3	15.2
1968-07-24	2.5	7.4	11.6	5.7	10.1	12.9	9	8.5	7.3	8.4	10.2	7.9	9.6	8.4	13.9	13.1	10.2	7.9	15.9	15.6	15.6	17.4	7.9	9.6	8.4	13.9
1968-07-25	4.5	7.1	13.1	5.8	11	13.3	8.6	7.2	8.2	8.6	10.4	9.1	11.9	8.6	13.9	15.8	10.4	9.1	17.4	17.2	18.6	19.2	9.1	11.9	8.6	13.9
1968-07-26	6.1	8.3	16	8.9	9.9	13.3	9.6	9.4	8.9	9.7	13.1	10.1	14.4	9.7	15.3	18.7	13.1	10.1	20	19	21.9	20.8	10.1	14.4	9.7	15.3
1968-07-27	6.3	9.2	15.7	8.9	9.7	14.1	10.1	11.2	8.7	10.4	12.7	11	14.3	10.4	16.3	18.1	12.7	11	19.5	18.4	21.9	21.3	11	14.3	10.4	16.3
1968-07-28	7.2	9.6	15.6	8.1	12	15.1	13	11.9	11	12.4	14.4	13.1	14.6	12.4	19	18.3	14.4	13.1	20.6	20.3	20.9	22.3	13.1	14.6	12.4	19
1968-07-29	8.6	9.8	15.2	8.5	10.7	16.2	12.5	11.8	11.1	11.7	14.3	12.6	14	11.7	17.1	17.9	14.3	12.6	21.7	20.8	22.6	23.4	12.6	14	11.7	17.1
1968-07-30	6.6	10.1	11.6	6.5	11.9	16.5	12.1	11.1	9.7	10.3	9.3	10.5	11.4	10.3	14.9	13.2	9.3	10.5	15.8	14.9	15.5	16.6	10.5	11.4	10.3	14.9
1968-07-31	4.9	6.2	6.6	4.1	10	14.5	6.9	6	5.2	4.5	5.7	4.8	6.2	4.5	9.9	9.1	5.7	4.8	12.6	12.1	13.2	14.3	4.8	6.2	4.5	9.9
1968-08-01	3.8	5.9	9.1	5.9	9.6	11.2	6.8	6.8	6	6.6	8.5	5.9	8.6	6.6	13	10.9	8.5	5.9	14.5	14.3	15.3	16	5.9	8.6	6.6	13
1968-08-02	4	6.2	11.3	4.7	9.9	13.1	9.7	8.9	8	8.2	10.9	8.4	10.8	8.2	15.2	14.8	10.9	8.4	17.7	17.8	18.4	20.7	8.4	10.8	8.2	15.2
1968-08-03	5.3	6.7	12.3	7.3	9.4	12.7	7.7	8.6	8.7	9.1	12.3	9.6	11.6	9.1	15.1	16.1	12.3	9.6	18.9	19.4	21.1	21.7	9.6	11.6	9.1	15.1
1968-08-04	3.8	8.3	13.8	6	8.6	12	8.8	9.1	5.5	7.8	12.3	9	12.4	7.8	15.9	14.3	12.3	9	20.4	20.4	22.2	21.8	9	12.4	7.8	15.9
1968-08-05	6.9	6.8	13.9	8.6	8.7	12.1	8.5	8.6	6.5	8.3	12.1	8.5	13.1	8.3	15.7	15.6	12.1	8.5	20.5	20.3	21.4	22.4	8.5	13.1	8.3	15.7
1968-08-06	5.5	7.4	15.5	8.4	11.4	13.1	12.1	11.3	9.7	9.9	14.3	10.9	13.1	9.9	17.1	18.2	14.3	10.9	22.2	20.9	22.7	23.2	10.9	13.1	9.9	17.1
1968-08-07	5.9	6.3	14.5	8.5	10.4	14	10.5	10.1	9.1	11.2	13.5	11.7	13.3	11.2	17.5	16.8	13.5	11.7	19.6	18.9	20.2	20.5	11.7	13.3	11.2	17.5
1968-08-08	6.4	9.4	15.8	8.2	10.8	14.2	9.1	8.7	9	10.1	13	10.7	13.6	10.1	17.7	18.4	13	10.7	20.9	20.7	20.5	21.5	10.7	13.6	10.1	17.7
1968-08-09	7.7	9.2	17.2	10.3	10.7	14.2	10.1	12.1	9.6	11.6	14.3	12.2	14.1	11.6	17.8	18.8	14.3	12.2	20.8	20.7	22.9	22.9	12.2	14.1	11.6	17.8
1968-08-10	7.2	10.8	19.1	10.4	11.1	14.3	10.8	12.5	10	12.3	16.5	12.5	15.8	12.3	18.2	21.9	16.5	12.5	23.2	22.1	23.2	24.3	12.5	15.8	12.3	18.2
1968-08-11	6.8	9	15.8	10.4	11.3	14.1	10.7	11.8	8.6	11.1	14.7	13.3	14.4	11.1	18	18.4	14.7	13.3	21.9	20.6	21.1	23	13.3	14.4	11.1	18
1968-08-12	5.1	8.2	12.7	8.6	9.1	13.1	9.7	10.7	9.3	12.3	15.5	11.7	11.6	12.3	18.9	17.2	15.5	11.7	21.6	18.9	21.9	21.3	11.7	11.6	12.3	18.9
1968-08-13	7.1	9.7	14.3	8.3	11.7	13.8	10.3	10	9.4	11.5	14.3	11.7	12.3	11.5	16.8	16.5	14.3	11.7	20.9	19.2	20.9	20.6	11.7	12.3	11.5	16.8
1968-08-14	6	10.5	14.1	8	12.2	14.9	12	12	11.5	11.9	14.7	12.8	14.1	11.9	17.4	16.9	14.7	12.8	21.4	20.5	22	22.8	12.8	14.1	11.9	17.4
1968-08-15	7.1	9.8	14.9	8	12.3	14.7	9.9	12.1	10.7	11.7	12.7	12.2	13.2	11.7	15.9	16.1	12.7	12.2	20.1	18	18.7	19.8	12.2	13.2	11.7	15.9
1968-08-16	6.9	9.1	14.4	7.6	12.7	16.4	12.5	11.6	11.9	12.7	13.8	12.5	11.5	12.7	17.6	16.2	13.8	12.5	19.8	17.8	19.4	20.2	12.5	11.5	12.7	17.6
1968-08-17	6.3	8.3	14.1	8	11.4	14.9	10.2	9.8	9.7	9.9	10.8	10.8	13.5	9.9	14	14.9	10.8	10.8	15.7	15.8	15.1	18.1	10.8	13.5	9.9	14
1968-08-18	7.3	9.6	14.9	7.4	11.7	15.6	11.4	11	9.2	9.4	11.9	8.8	13.4	9.4	15	14.5	11.9	8.8	15.9	16.1	16.1	18.5	8.8	13.4	9.4	15
1968-08-19	6.4	9.4	12.5	7.4	13.1	16.2	14.3	12.8	11.7	12.3	13.2	12.4	12	12.3	17	15.9	13.2	12.4	17.6	17.4	17.1	18.3	12.4	12	12.3	17
1968-08-20	6.2	8.8	12.7	6.8	12.6	16.9	12.1	12.6	11.6	11.3	10.6	11.9	11.3	11.3	13.9	14.1	10.6	11.9	15.2	15.5	15.6	16.9	11.9	11.3	11.3	13.9
1968-08-21	7.2	9.1	13.7	8.8	12.5	17.3	12.2	10.8	9.7	11.1	12.1	11	12.5	11.1	13.9	15.4	12.1	11	17	17.7	17.4	19.1	11	12.5	11.1	13.9
1968-08-22	7.3	9.3	14.7	8.5	12.7	16.8	12	11.2	11.4	12.1	13.6	10.6	12.4	12.1	15.5	16.7	13.6	10.6	18.9	18.4	18.5	20.3	10.6	12.4	12.1	15.5
1968-08-23	6.7	9.2	13.8	8.5	11.5	15.7	12.2	11.6	10.8	11	13.4	11.3	11.9	11	16.6	15.8	13.4	11.3	18.5	18.3	19.4	21	11.3	11.9	11	16.6
1968-08-24	8.4	10.9	14.1	9.9	12.2	15.1	11.9	10.1	10.7	12.3	12.7	10.8	13.6	12.3	15.9	16.9	12.7	10.8	18.1	17.8	17.6	19.7	10.8	13.6	12.3	15.9
1968-08-25	4.6	8.5	13.1	6.4	10.8	14.5	12.3	11.1	9.8	10.5	13.2	10.6	10.8	10.5	15.2	16	13.2	10.6	17.8	17	17.3	19.6	10.6	10.8	10.5	15.2
1968-08-26	3.9	7.4	10.6	4.3	9.3	10.3	8.4	8.4	8.6	8.8	10.1	8.9	10.3	8.8	13.2	13	10.1	8.9	14.5	13.4	12.4	15	8.9	10.3	8.8	13.2
1968-08-27	4.6	6.8	11.7	6.2	7.8	12.7	7.8	8.4	7	8.4	9.9	8.1	9.7	8.4	13.7	13.5	9.9	8.1	15.2	14.6	13.8	16.3	8.1	9.7	8.4	13.7
1968-08-28	5.2	6.9	12.5	7.9	9	11.5	8.6	9.5	7.2	10.2	11.5	10.7	13.1	10.2	14.1	14.2	11.5	10.7	18.5	17.5	15.8	18.1	10.7	13.1	10.2	14.1
1968-08-29	1.2	5.8	10.2	3.6	11	12.6	8.4	8.7	8.1	7.4	8.9	9.4	8.2	7.4	14.2	11.9	8.9	9.4	14.9	14.3	15.1	15.2	9.4	8.2	7.4	14.2
1968-08-30	1.1	5.4	9.7	3.1	8.2	11	5.2	6	5.7	6.7	8.8	7.5	8.5	6.7	13	12	8.8	7.5	14.9	14.7	14.7	16.3	7.5	8.5	6.7	13
1968-08-31	3.5	5.3	11.4	4.5	6.8	9.8	5.8	5.6	5.3	6.6	9.1	6.3	8.8	6.6	13.2	13.1	9.1	6.3	16.1	15.8	15.2	16.5	6.3	8.8	6.6	13.2
1968-09-01	4.8	6.9	11.3	5.9	8.4	11.2	6.2	9	6.6	8.3	10	9.1	10.1	8.3	13.7	13.2	10	9.1	15.8	15	15.2	16.3	9.1	10.1	8.3	13.7
1968-09-02	6.2	8.5	13.7	8.5	10.4	11.9	9	9.9	8.8	10	11.4	10.6	11.2	10	14	14.3	11.4	10.6	16.1	15.6	15.8	17.6	10.6	11.2	10	14
1968-09-03	5.2	7.8	11.6	8.2	9.8	12.9	9.7	10.4	8.9	9.4	10.8	10.6	11.2	9.4	15.2	14.6	10.8	10.6	16.2	15.7	15.3	17.3	10.6	11.2	9.4	15.2
1968-09-04	3.6	5.3	12.7	7	9.9	13.2	10.2	8.9	6.7	5.1	10.5	6.2	10.7	5.1	13.5	14.5	10.5	6.2	15	15.6	15	17.1	6.2	10.7	5.1	13.5
1968-09-05	5.3	5.8	11.5	6	10	13.7	9.7	10.3	9.6	8.4	9.6	9.9	9.5	8.4	14.9	14.6	9.6	9.9	16.2	17.4	16.1	18.7	9.9	9.5	8.4	14.9
1968-09-06	5.7	7.5	11	5.6	10.3	14.6	11.1	11.1	10.2	11.4	12.1	11	9.7	11.4	15.1	13.9	12.1	11	16.7	16.8	16	16.4	11	9.7	11.4	15.1
1968-09-07	4.7	6.9	9.2	4.9	9.2	13.9	8.7	8	7.2	7.8	11.6	8.1	7.8	7.8	14.7	13.6	11.6	8.1	16.2	16.3	14.8	15.9	8.1	7.8	7.8	14.7
1968-09-08	5.5	6.5	9.8	4.8	9	11.2	8.6	7.7	7.4	7.6	10.8	7.3	8.8	7.6	14.1	12.5	10.8	7.3	15.5	15.7	15.1	17.2	7.3	8.8	7.6	14.1
1968-09-09	3.8	5.4	8.1	4.8	6.8	9.8	5.9	6.8	4.8	6.9	7.2	6.9	7.5	6.9	11.9	10.7	7.2	6.9	14.5	14.9	13.5	14.2	6.9	7.5	6.9	11.9
1968-09-10	4	6.4	8.5	3.4	8.4	9.5	5.9	5.1	6	6.5	7.4	5.7	6.1	6.5	11.5	11.2	7.4	5.7	13.6	13.2	13.5	13.7	5.7	6.1	6.5	11.5
1968-09-11	2.2	5.2	7.5	2	8.5	10.6	5.9	5.6	6.7	6.2	7.1	6.8	5.7	6.2	11.8	10.4	7.1	6.8	13.1	12.8	12.2	13.7	6.8	5.7	6.2	11.8
1968-09-12	1.8	4.3	8.2	3.4	6.1	8.4	4.1	3.1	4.6	4.6	6.7	4.5	6.5	4.6	10.6	10.5	6.7	4.5	13.3	12.9	12.1	14.2	4.5	6.5	4.6	10.6
1968-09-13	1.1	4	7.2	1.4	6.3	8.6	5.2	4.8	3.9	5.7	6.2	5.3	6.6	5.7	10.6	10.6	6.2	5.3	11.5	11.7	11.2	13.3	5.3	6.6	5.7	10.6
1968-09-14	0	3.9	7.4	0.6	7.9	9.3	5.9	5.9	5.4	6.9	9.4	6.5	6.7	6.9	11.6	12.5	9.4	6.5	13.3	13.9	12.1	14.2	6.5	6.7	6.9	11.6
1968-09-15	0.1	4.4	9.1	0.8	7.8	11.1	6.2	6.6	5.5	5.8	7.2	5.3	5	5.8	11.2	10	7.2	5.3	12.6	12.8	12.9	13.5	5.3	5	5.8	11.2
1968-09-16	0.6	3.9	6.3	-0.7	5.5	8.4	4.1	5.2	4.9	5.7	7.4	6.6	5	5.7	10.9	10.1	7.4	6.6	13.4	12.9	11.4	13	6.6	5	5.7	10.9
1968-09-17	-1.2	3	6	-1.4	4.4	7	4.3	3.6	3.2	4	6	3.7	5.3	4	9.6	9.2	6	3.7	11.7	11.1	9.7	11	3.7	5.3	4	9.6
1968-09-18	-1.7	-0.1	4.4	-3.4	3.9	7.2	3.1	2.6	3.3	4.1	4.8	2.8	3.1	4.1	8.4	8.2	4.8	2.8	10.1	9.7	9.7	10.1	2.8	3.1	4.1	8.4
1968-09-19	-0.5	0.4	4.9	-1.9	3.6	7.2	2.5	1.3	1.9	2.5	5.2	2.8	3.4	2.5	8.7	8.3	5.2	2.8	9.8	10	10.9	11.6	2.8	3.4	2.5	8.7
1968-09-20	0.3	1.2	6.1	-0.6	4.6	8	2.7	3.4	2.4	3.5	5.7	2.8	4.8	3.5	11.5	9.4	5.7	2.8	12.5	11.8	12.4	13.6	2.8	4.8	3.5	11.5
1968-09-21	1	1.8	8	0.6	4.7	9.9	4.2	4.1	3.5	4.2	8.2	4.5	5.1	4.2	12.3	10.6	8.2	4.5	13.3	12.6	13.3	14.5	4.5	5.1	4.2	12.3
1968-09-22	3.7	4.5	9.9	4.9	6.9	10.9	6.1	5.4	5.5	6.2	9.2	5.8	8.6	6.2	13.7	12	9.2	5.8	13.3	13.3	13.7	15.5	5.8	8.6	6.2	13.7
1968-09-23	3.5	6.7	9.7	5.5	9.6	13.5	10.8	9.1	8.9	10	9.8	10.2	8.7	10	13.4	11	9.8	10.2	14.2	13.1	12.3	14.6	10.2	8.7	10	13.4
1968-09-24	2.3	6	11.1	3.9	9.3	10.8	7.6	7.3	8	8.1	8.6	8.5	10.1	8.1	11.7	12.5	8.6	8.5	12.6	13.1	11.8	14	8.5	10.1	8.1	11.7
1968-09-25	2.9	3.8	9.2	3.6	6.8	11.2	6.6	6.5	6.4	8.1	7.6	7.9	8.5	8.1	10.3	10.5	7.6	7.9	12.1	12.3	11.2	13.9	7.9	8.5	8.1	10.3
1968-09-26	5.7	7.4	10.8	5.2	8.3	10.7	7.4	7	8.1	9.7	9.3	8.8	9.6	9.7	11.1	12.4	9.3	8.8	12.8	13.4	11.7	14.1	8.8	9.6	9.7	11.1
1968-09-27	4.9	7.1	10.6	5.1	9.3	10.2	9.1	7.8	8.3	9.7	8.1	9.1	9.3	9.7	11.3	11.4	8.1	9.1	12.1	11.9	10.5	13.2	9.1	9.3	9.7	11.3
1968-09-28	4.9	6.3	8.2	4.5	8.8	12.2	8.2	7.6	6.7	7.1	7.7	7.5	8.3	7.1	10.1	10.6	7.7	7.5	12.1	11.5	9.6	12.4	7.5	8.3	7.1	10.1
1968-09-29	5.5	8	9.6	6.5	9.9	10.9	8.7	7.9	8.9	8.2	10	8.8	8.5	8.2	12	12.6	10	8.8	12.1	12.1	12.3	13.5	8.8	8.5	8.2	12
1968-09-30	6.4	8.5	12.5	9.1	11.5	12.7	9.8	10	9.3	11.4	12.3	9.9	10.7	11.4	11.3	13.3	12.3	9.9	11.7	13.3	12.1	15.1	9.9	10.7	11.4	11.3
1968-10-01	5.6	8.9	16.4	9.2	11.4	13.7	12.1	11.7	10.3	12.6	12	11.5	14.1	12.6	11.8	13	12	11.5	14	14.6	13.5	15.4	11.5	14.1	12.6	11.8
1968-10-02	4.6	8.2	11.2	7.5	10.4	13.6	10.4	11.9	10	10.1	9.2	11.2	11.9	10.1	11.3	10.1	9.2	11.2	11.8	10.7	9.9	10.5	11.2	11.9	10.1	11.3
1968-10-03	6.6	8.3	11	4.8	11.3	15.9	10.3	11.4	11.4	13	10.2	11.3	9.9	13	11.4	9.9	10.2	11.3	11.7	10.5	10	11.3	11.3	9.9	13	11.4
1968-10-04	6.1	9.5	10	5.8	11	15.1	12.1	11.3	12.2	11.5	5.3	10.9	10.1	11.5	9.5	6.9	5.3	10.9	8.7	7.5	6.9	8.2	10.9	10.1	11.5	9.5
1968-10-05	4.8	7.9	4.9	5	11.8	14.7	10	8	8.5	7.5	2.7	7.4	4.7	7.5	6.2	4.9	2.7	7.4	6.8	6.5	6	6.6	7.4	4.7	7.5	6.2
1968-10-06	3.8	5.2	5.8	1	7	7.7	3.7	1.9	3.1	4.8	2.2	3.8	5.1	4.8	5.8	5.4	2.2	3.8	7.5	7.7	7.3	8.2	3.8	5.1	4.8	5.8
1968-10-07	2.3	2.6	5.5	1.9	3.9	6.4	0.6	-0.6	0.6	2	3.1	0.1	4.4	2	5.9	7	3.1	0.1	9.2	9.4	8.5	8.9	0.1	4.4	2	5.9
1968-10-08	2.1	4.3	5.9	1.8	9	7.4	5.5	3.6	3.9	4.9	6.4	4.1	4.8	4.9	6.2	9.3	6.4	4.1	7.9	8.8	7.3	9.8	4.1	4.8	4.9	6.2
1968-10-09	-0.2	6.6	3.4	1.4	9.2	8.1	6.5	4.8	6.4	5.9	4.4	4.9	4.1	5.9	7.9	6.6	4.4	4.9	7.7	8.9	6.7	8.3	4.9	4.1	5.9	7.9
1968-10-10	0.8	4.8	4.3	0.8	7.2	8.2	5.5	3.8	3.4	4.5	4	4	3.7	4.5	8.7	6.9	4	4	8.3	9.1	7.6	9.2	4	3.7	4.5	8.7
1968-10-11	-1.9	3.4	2.5	-0.7	8.2	9.3	6.3	3.6	2	3.7	2.1	3.1	2.3	3.7	6.5	5.2	2.1	3.1	7.4	7.2	7.1	8.1	3.1	2.3	3.7	6.5
1968-10-12	-2.6	0.8	3.7	-2.3	4.4	7	1.7	1.1	0.8	0.9	1.5	1.2	2.5	0.9	4.1	4.7	1.5	1.2	6.2	6.3	5.9	7.3	1.2	2.5	0.9	4.1
1968-10-13	-2.5	0	3.8	-2	3.2	6.6	1.3	0.4	0.3	1.6	3	0.8	2.9	1.6	6	5.6	3	0.8	7.3	6.7	6.3	7.1	0.8	2.9	1.6	6
1968-10-14	-2.5	0.2	4	-1.8	4.3	5.1	1.7	1.8	1.3	2.3	1.9	1.5	2.6	2.3	5.5	4.4	1.9	1.5	6.2	5.3	4.4	5.8	1.5	2.6	2.3	5.5
1968-10-15	-4.1	0.8	3.6	-3.1	5.9	5.6	2.5	2.6	2.8	3.9	4.3	3.1	3.3	3.9	7.3	6.7	4.3	3.1	7.8	7	6.2	5.6	3.1	3.3	3.9	7.3
1968-10-16	-3.2	0.6	2.8	-2.3	5	4.3	2.1	2.3	2.6	1.8	2.7	1.8	2.2	1.8	6	5.4	2.7	1.8	6.8	8.2	6.4	7.2	1.8	2.2	1.8	6
1968-10-17	-6	0.8	2.5	-1.3	5.3	6.8	3.3	2.4	3.8	5.1	4.8	3.1	0.7	5.1	7.6	5.6	4.8	3.1	7.5	7.4	7.1	8.9	3.1	0.7	5.1	7.6
1968-10-18	-4.5	-0.7	2.4	-3.2	2.4	7.6	2	3.1	2.9	2.6	5.6	3.5	0.8	2.6	7.7	5	5.6	3.5	8.4	7	7.1	8.4	3.5	0.8	2.6	7.7
1968-10-19	-6.4	-1.9	0.3	-7.5	3.8	6.9	3.2	1.7	0.4	2.3	1	1.9	-1	2.3	6.4	3.1	1	1.9	6.1	6.2	5.7	5.7	1.9	-1	2.3	6.4
1968-10-20	-7.8	-3	-0.6	-7.8	1.1	6.2	0.5	-1	-0.8	-1.2	0.6	-1.3	-1.3	-1.2	5.8	4.1	0.6	-1.3	5.5	6.7	5.5	6.3	-1.3	-1.3	-1.2	5.8
1968-10-21	-5.9	-3.5	0.1	-7.6	-1.1	1.2	-3.4	-2.2	-2.7	-2.2	-0.2	-2.6	-0.9	-2.2	4.4	3.7	-0.2	-2.6	6.2	5.7	6.4	6.9	-2.6	-0.9	-2.2	4.4
1968-10-22	-8.2	-4	-0.8	-8.2	0.2	4.5	-1.6	-2.6	-1.5	-1.7	-0.7	-1.4	-1.5	-1.7	3.5	2.9	-0.7	-1.4	4	4.8	4.1	5	-1.4	-1.5	-1.7	3.5
1968-10-23	-8.9	-5.5	-2.2	-7.8	-2.4	1.3	-2.8	-4.3	-4.4	-3	-1.7	-2.6	-3.5	-3	2.6	2.3	-1.7	-2.6	2.7	3.7	4	3.9	-2.6	-3.5	-3	2.6
1968-10-24	-9	-4.6	-0.8	-7.2	-1.8	1.9	-2.7	-3.5	-4	-2.6	-0.1	-2.3	-1.8	-2.6	4.2	3	-0.1	-2.3	5.1	5	4.5	6.9	-2.3	-1.8	-2.6	4.2
1968-10-25	-9.6	-5.5	-1.1	-8.6	-3.3	2.4	-2.9	-2.5	-5.8	-3.7	-1.1	-3.2	-1.1	-3.7	4.3	3.2	-1.1	-3.2	5.4	5.3	3.1	5.1	-3.2	-1.1	-3.7	4.3
1968-10-26	-10.6	-4.2	-0.2	-8.6	-3.6	0.4	-1.3	-1.8	-2	-0.9	3	-1.6	-0.8	-0.9	1.8	3.9	3	-1.6	3.2	2.6	1.2	1.8	-1.6	-0.8	-0.9	1.8
1968-10-27	-9.7	-6.1	-1.6	-9.6	-3.5	0.8	-4.1	-4.9	-5.4	-3.6	-0.6	-1.7	-2.8	-3.6	3.5	4.5	-0.6	-1.7	3.7	4	3	3.8	-1.7	-2.8	-3.6	3.5
1968-10-28	-6.2	-3.6	-0.5	-7.3	-0.1	2.5	-0.5	-0.7	-2.1	-1.6	0.3	-1	-0.8	-1.6	4.3	3.9	0.3	-1	4.3	4.6	3.9	7.3	-1	-0.8	-1.6	4.3
1968-10-29	-5.5	-2	-0.1	-6.4	0.6	5.1	0	0.1	-2.5	-1.4	0.7	-1.2	0.3	-1.4	4.9	4	0.7	-1.2	5.2	4.9	4.5	5.7	-1.2	0.3	-1.4	4.9
1968-10-30	-8.4	-4.9	-0.6	-10.8	-2.6	4	-4.5	-3.6	-5.2	-2.4	-0.6	-2	-1	-2.4	4.5	3.5	-0.6	-2	4.8	5.2	4.9	5.7	-2	-1	-2.4	4.5
1968-10-31	-10.5	-7.1	-2	-8.9	-3.8	0.8	-4.2	-5	-6.3	-4.5	-1.6	-3	-4.6	-4.5	3.1	2.5	-1.6	-3	3.6	4.5	4.5	6.6	-3	-4.6	-4.5	3.1
1968-11-01	-9.2	-5.8	-1.4	-8.5	-3.2	0	-3	-3.8	-4.5	-3.3	-0.6	-3.8	-2.4	-3.3	3.6	2.2	-0.6	-3.8	3.8	4.5	4.7	6.5	-3.8	-2.4	-3.3	3.6
1968-11-02	-8.8	-5.1	-1.4	-8.8	-1.2	2.7	-2.1	-1.2	-3.1	-2.6	0.1	-2.1	-2.1	-2.6	5.8	2.7	0.1	-2.1	6.1	4.6	4.4	6.8	-2.1	-2.1	-2.6	5.8
1968-11-03	-10.3	-5.6	-2.2	-11.1	-0.7	4.5	-1.6	-1.3	-2.3	-1.5	-1	-2.5	-3.7	-1.5	4.4	2.2	-1	-2.5	2.9	2.9	3	3.4	-2.5	-3.7	-1.5	4.4
1968-11-04	-12.4	-6.3	-4.2	-11.9	-3.1	0.1	-6.1	-4.9	-5.3	-2.3	-0.9	-2.9	-5.5	-2.3	3.8	1.1	-0.9	-2.9	3.6	3.8	3.1	4.7	-2.9	-5.5	-2.3	3.8
1968-11-05	-15.5	-8.7	-4.8	-12.2	-6.3	-2.2	-10.6	-7.5	-6.7	-5.9	-2.9	-5.1	-6.4	-5.9	3.2	-0.4	-2.9	-5.1	4.4	4.4	2.8	3.8	-5.1	-6.4	-5.9	3.2
1968-11-06	-14.5	-7.7	-4.3	-11.9	-6.4	-3.1	-6.7	-5.2	-6.8	-5.5	-2.8	-5.1	-6.4	-5.5	1.8	0.9	-2.8	-5.1	3.4	3.4	2.8	5.3	-5.1	-6.4	-5.5	1.8
1968-11-07	-12.1	-7	-2.9	-9.1	-5.2	-0.5	-4.8	-4	-5.4	-4.4	-1.9	-3	-4.5	-4.4	1.8	1.8	-1.9	-3	3.4	3.3	2.8	4.8	-3	-4.5	-4.4	1.8
1968-11-08	-6.2	-5.3	-2	-7.6	-3.1	-0.2	-3	-1.6	-3.1	-2.8	-2.7	-2.1	-2.8	-2.8	-0.1	2	-2.7	-2.1	1.8	1.2	0.8	2.4	-2.1	-2.8	-2.8	-0.1
1968-11-09	-8.9	-5.1	-5.7	-9.5	-1.1	0.6	-3.7	-3.3	-4	-4.1	-2.1	-4	-7.1	-4.1	1.4	-1.5	-2.1	-4	1.4	1.2	-0.1	1.9	-4	-7.1	-4.1	1.4
1968-11-10	-5.4	-3.7	-5.1	-6.9	-0.2	0.6	-3	-3.1	-3.8	-3.8	-3.5	-3	-5.9	-3.8	0.2	-1.7	-3.5	-3	0.5	0.7	-0.3	1.3	-3	-5.9	-3.8	0.2
1968-11-11	-10.5	-6.4	-4.3	-10.4	-0.2	1.1	-2.5	-2.9	-5.2	-3.9	-3.9	-3.6	-3.9	-3.9	0.3	-0.2	-3.9	-3.6	1.1	0.8	-0.7	0.7	-3.6	-3.9	-3.9	0.3
1968-11-12	-11.4	-8.3	-5.7	-12.1	-4.1	-0.7	-4.9	-5.7	-6.2	-6.2	-3.7	-5.8	-8.4	-6.2	0.4	-1	-3.7	-5.8	0.6	1.6	0.1	1.8	-5.8	-8.4	-6.2	0.4
1968-11-13	-7.1	-3.7	-5.1	-10.9	0.7	1.8	-1.3	-1.6	-3	-3.7	-2.8	-3.7	-4.3	-3.7	0.3	0.2	-2.8	-3.7	2.6	2.2	1.9	2.9	-3.7	-4.3	-3.7	0.3
1968-11-14	-12.3	-8.2	-5.2	-12.4	-2.3	0.3	-4.3	-4.2	-7.3	-6.1	-3.4	-5.2	-6.5	-6.1	-2.2	0.3	-3.4	-5.2	-0.2	0.6	0	1.5	-5.2	-6.5	-6.1	-2.2
1968-11-15	-16.2	-10.6	-7	-14.9	-6.2	-2.9	-7	-7.8	-7.8	-6.9	-3.7	-6.7	-8.6	-6.9	-0.9	-1.3	-3.7	-6.7	1	1.9	0.4	2	-6.7	-8.6	-6.9	-0.9
1968-11-16	-15.6	-9.3	-6.1	-14.3	-5.5	-1.6	-4.6	-6.3	-5.2	-3.9	-3	-4.8	-4.3	-3.9	0.7	-0.1	-3	-4.8	1.7	0.5	1.3	1.5	-4.8	-4.3	-3.9	0.7
1968-11-17	-15.4	-10.1	-5.2	-12	-5	-0.8	-4.1	-6.5	-6.9	-5.6	-3.9	-5.8	-6.5	-5.6	0.5	0.5	-3.9	-5.8	1.3	0.7	0.5	1.9	-5.8	-6.5	-5.6	0.5
1968-11-18	-16.4	-10.1	-5.9	-14.1	-2.5	-0.1	-2	-3.8	-5	-5.4	-4.1	-5.1	-4.9	-5.4	-0.3	-1.4	-4.1	-5.1	0.7	0.6	0.1	1.1	-5.1	-4.9	-5.4	-0.3
1968-11-19	-13.9	-7.3	-5.8	-14	-0.6	2	-2	-5	-5.5	-4.2	-3.9	-5.5	-5.3	-4.2	0.2	-1.6	-3.9	-5.5	0.6	1.6	0.5	2.5	-5.5	-5.3	-4.2	0.2
1968-11-20	-15.1	-9.1	-6.6	-14.9	-3.7	-0.5	-4.7	-6.9	-6.8	-6.6	-4.4	-4.6	-7.9	-6.6	0.6	-0.4	-4.4	-4.6	1.3	1.8	1.2	2.4	-4.6	-7.9	-6.6	0.6
1968-11-21	-15.8	-11.3	-6.5	-15	-5.6	-2.2	-7.2	-8.8	-9.4	-7.7	-5.5	-6.9	-8.5	-7.7	-0.6	-1	-5.5	-6.9	0.2	1.1	0.7	3.4	-6.9	-8.5	-7.7	-0.6
1968-11-22	-15.4	-11	-4.6	-14.4	-6.4	-2.1	-6	-6.6	-8.7	-6.9	-3.7	-7.4	-5.1	-6.9	-1.1	-1.2	-3.7	-7.4	0.8	1.1	0.9	2.6	-7.4	-5.1	-6.9	-1.1
1968-11-23	-13.1	-9.1	-5.2	-12.1	-5.2	-1.5	-5.6	-5.1	-6.7	-5.9	-5.3	-5.3	-4.8	-5.9	-0.9	-1.2	-5.3	-5.3	0.4	-0.3	-1.3	0.1	-5.3	-4.8	-5.9	-0.9
1968-11-24	-9	-6.8	-5.2	-12.6	-3.2	0.9	-4.2	-4.4	-7.1	-5.5	-4.5	-5.6	-4.9	-5.5	0.2	-2.2	-4.5	-5.6	1.2	1.2	-0.8	-0.3	-5.6	-4.9	-5.5	0.2
1968-11-25	-12.8	-6.8	-8.5	-14.5	-4.4	3	-3.7	-4.4	-4.7	-4.2	-4.8	-2.9	-8	-4.2	0.3	-3.2	-4.8	-2.9	-1.1	-0.9	-1.6	0.4	-2.9	-8	-4.2	0.3
1968-11-26	-16.3	-10.6	-8.4	-15.6	-5.9	1.2	-4.7	-7.8	-9.3	-7.5	-6.1	-6	-9.6	-7.5	0	-2.4	-6.1	-6	-0.5	0.4	-2.1	0.5	-6	-9.6	-7.5	0
1968-11-27	-14.9	-11.7	-7.6	-15.4	-6.9	-2.6	-8.1	-8.2	-10.9	-8.9	-5.4	-8.8	-9.5	-8.9	-0.9	-3.4	-5.4	-8.8	-1	-0.9	-2	-0.1	-8.8	-9.5	-8.9	-0.9
1968-11-28	-14.4	-8.4	-8.3	-13.9	-5.4	-2.3	-5.9	-6.1	-8.2	-8.2	-7.7	-5.2	-7.6	-8.2	-2.2	-3.2	-7.7	-5.2	-1.6	-1.6	-1.9	-1.3	-5.2	-7.6	-8.2	-2.2
1968-11-29	-15.4	-11.5	-9.5	-16.5	-5.1	-0.9	-6.4	-8	-9.6	-9	-7.7	-8.7	-10.6	-9	-2.9	-4.2	-7.7	-8.7	-2.2	-1.8	-3.4	-1.1	-8.7	-10.6	-9	-2.9
1968-11-30	-15.2	-10.8	-9.2	-14.7	-6.3	-4.2	-9.1	-10.3	-9.7	-9.8	-7.8	-9	-11.3	-9.8	-3.6	-3.6	-7.8	-9	-2	-1.9	-3.3	-0.9	-9	-11.3	-9.8	-3.6
1968-12-01	-12.7	-8.8	-8.4	-11.9	-3.4	-3	-7	-8.6	-8.1	-7.1	-7.2	-7.4	-8.7	-7.1	-2.1	-3.4	-7.2	-7.4	-2	-2	-2.3	-0.4	-7.4	-8.7	-7.1	-2.1
1968-12-02	-10.1	-5.9	-7.3	-11.1	-2.8	-0.8	-6.5	-6.5	-7.8	-5.9	-6.1	-5.6	-9.7	-5.9	-1.7	-3.7	-6.1	-5.6	-2.2	-2.1	-2.7	-1.5	-5.6	-9.7	-5.9	-1.7
1968-12-03	-12.8	-9.2	-8.5	-13.4	-4	-2.3	-6.1	-4.5	-8.8	-7.4	-6.4	-7.3	-9	-7.4	-2.8	-4.6	-6.4	-7.3	-2.9	-2.5	-3.6	-1.7	-7.3	-9	-7.4	-2.8
1968-12-04	-12.8	-6.3	-8.8	-12.1	-2.3	-1.3	-4.6	-3.2	-5	-4.4	-5.5	-4.5	-9.7	-4.4	-2.5	-3.9	-5.5	-4.5	-1.8	-2.3	-3.6	-3.5	-4.5	-9.7	-4.4	-2.5
1968-12-05	-12.6	-8.3	-8.7	-14.9	-1.6	-0.4	-3.6	-2.9	-3.9	-3.8	-6	-3.8	-11.1	-3.8	-1.5	-4.4	-6	-3.8	-2.3	-2.7	-3.9	-2.7	-3.8	-11.1	-3.8	-1.5
1968-12-06	-15.7	-12.1	-11	-15	-5.7	-0.9	-5	-5.6	-8.9	-7.8	-8.9	-8.1	-11.5	-7.8	-3.7	-6.4	-8.9	-8.1	-3.4	-3.4	-3.3	-4.4	-8.1	-11.5	-7.8	-3.7
1968-12-07	-14.6	-9.2	-11.5	-15	-3.3	0.9	-4.8	-5.2	-7.5	-6.4	-7.9	-5.4	-12.9	-6.4	-2.8	-5.4	-7.9	-5.4	-3.3	-3.7	-5.1	-3.2	-5.4	-12.9	-6.4	-2.8
1968-12-08	-13.1	-8.4	-9.5	-14.6	-4.9	-0.9	-6.3	-7.7	-7.7	-7.7	-7.5	-8.9	-12.7	-7.7	-3	-6.6	-7.5	-8.9	-3.9	-4.5	-5.8	-3.4	-8.9	-12.7	-7.7	-3
1968-12-09	-12.1	-8.4	-8.1	-10.7	-3.2	-2.7	-5.5	-5.4	-5.5	-4.4	-5.5	-3.5	-8.7	-4.4	-2.2	-4.5	-5.5	-3.5	-2.9	-3.2	-4.7	-3.7	-3.5	-8.7	-4.4	-2.2
1968-12-10	-9.5	-6.2	-6.1	-10.1	-2.4	-1.2	-4.1	-3.9	-4.7	-3.4	-4.8	-3.5	-6.6	-3.4	-1.2	-4.9	-4.8	-3.5	-2.6	-3.3	-4.6	-3.2	-3.5	-6.6	-3.4	-1.2
1968-12-11	-18.5	-10.6	-9.8	-14.1	-4.3	-0.7	-6.5	-5.4	-7.4	-5.1	-6.2	-5.2	-8	-5.1	-2.9	-5.8	-6.2	-5.2	-3.5	-5.1	-6.2	-5.7	-5.2	-8	-5.1	-2.9
1968-12-12	-22.7	-15.3	-7.8	-15.5	-9.7	-0.2	-8.1	-8.7	-14.1	-8.4	-6.4	-9.7	-8.8	-8.4	-2.2	-6.1	-6.4	-9.7	-4.4	-4.3	-5.3	-2.8	-9.7	-8.8	-8.4	-2.2
1968-12-13	-20.7	-13.5	-7.4	-14	-8.9	-3	-7.9	-8.3	-14.5	-7.4	-7.8	-8.5	-10.2	-7.4	-3.7	-5.5	-7.8	-8.5	-4.4	-4.9	-5.9	-4.1	-8.5	-10.2	-7.4	-3.7
1968-12-14	-19	-13.1	-8.2	-14.8	-8.5	-3.5	-7.9	-9.7	-13.1	-6.8	-6.9	-8.8	-8.9	-6.8	-3.9	-4.4	-6.9	-8.8	-2.5	-3.2	-5.9	-5.4	-8.8	-8.9	-6.8	-3.9
1968-12-15	-21.2	-14.8	-11.3	-17.1	-8.7	-4.5	-9.3	-10.3	-12.2	-9.1	-9.7	-9.9	-12	-9.1	-4.7	-7.4	-9.7	-9.9	-6.1	-6	-6.4	-4.8	-9.9	-12	-9.1	-4.7
1968-12-16	-21.1	-13.1	-12.1	-16.8	-7.9	-3.7	-9.7	-10.4	-13.1	-10.6	-10.1	-11.2	-13.6	-10.6	-5.9	-8	-10.1	-11.2	-6.6	-6	-6.4	-5.4	-11.2	-13.6	-10.6	-5.9
1968-12-17	-17.9	-13.1	-11.6	-15.9	-8.1	-4.7	-8.2	-9.1	-10	-10.2	-10.7	-10.2	-14.1	-10.2	-6.4	-7.4	-10.7	-10.2	-5.6	-5.6	-7	-4.8	-10.2	-14.1	-10.2	-6.4
1968-12-18	-17.1	-10.2	-11.9	-14.3	-6.3	-3	-7.8	-9.3	-7.9	-9	-9.5	-9.4	-12.2	-9	-3.9	-7.9	-9.5	-9.4	-3.2	-5.1	-6.5	-7.6	-9.4	-12.2	-9	-3.9
1968-12-19	-17.2	-12.2	-13.2	-16.7	-7.3	-3.9	-11.1	-10.5	-11	-9.5	-10.9	-10.3	-15.8	-9.5	-6.4	-8.9	-10.9	-10.3	-7.2	-6.5	-6.8	-4.8	-10.3	-15.8	-9.5	-6.4
1968-12-20	-17.4	-11.3	-9.8	-14.3	-8.3	-3.1	-11	-11.5	-12.9	-6.8	-8.2	-7.8	-9.6	-6.8	-3.7	-4.9	-8.2	-7.8	-4.6	-5.1	-6.6	-6.2	-7.8	-9.6	-6.8	-3.7
1968-12-21	-22.3	-16.2	-14	-21.2	-10.4	-5.2	-13.2	-14	-13.6	-12.3	-12.7	-11.4	-16.2	-12.3	-8.1	-8.3	-12.7	-11.4	-8	-8.1	-11.4	-9	-11.4	-16.2	-12.3	-8.1
1968-12-22	-17.5	-14.1	-14	-18.8	-9.8	-6.6	-11.7	-13.5	-13.3	-12.6	-12.3	-12.2	-14.3	-12.6	-7.6	-9.3	-12.3	-12.2	-8.7	-8.6	-11.2	-8	-12.2	-14.3	-12.6	-7.6
1968-12-23	-17.8	-13.5	-13.7	-17.7	-7.9	-5.3	-12.1	-13.3	-12.3	-11.5	-12.1	-12.2	-15.4	-11.5	-8	-9.1	-12.1	-12.2	-9.4	-8.1	-10.1	-8.6	-12.2	-15.4	-11.5	-8
1968-12-24	-17.8	-12.9	-12.3	-14	-8.2	-6.4	-10.2	-8.7	-13	-11.5	-12	-11.6	-12.4	-11.5	-7.9	-9.3	-12	-11.6	-8.2	-7.5	-9.6	-7.2	-11.6	-12.4	-11.5	-7.9
1968-12-25	-20.3	-13.9	-13.1	-18.1	-9.1	-5.3	-9.3	-10.6	-10.2	-11.4	-9.7	-11.4	-14	-11.4	-8.1	-7.8	-9.7	-11.4	-6.5	-5.7	-8.3	-6.8	-11.4	-14	-11.4	-8.1
1968-12-26	-21.6	-15.1	-13.7	-19.9	-9.8	-5.4	-11.4	-10.6	-13.7	-11.6	-10.4	-11.1	-14.6	-11.6	-6.8	-8.9	-10.4	-11.1	-7	-6.9	-8.8	-7.8	-11.1	-14.6	-11.6	-6.8
1968-12-27	-20.3	-16.6	-13.8	-19.5	-10.3	-6.1	-15.3	-15.3	-14.1	-11.6	-12.3	-11.1	-14.8	-11.6	-8.4	-9	-12.3	-11.1	-9.2	-8.1	-10.5	-10	-11.1	-14.8	-11.6	-8.4
1968-12-28	-21.1	-16.1	-13.2	-17.7	-9.4	-5.6	-12.4	-12.9	-14.1	-13.1	-11.5	-13.4	-15	-13.1	-6.9	-7.9	-11.5	-13.4	-7.1	-7.2	-8.9	-7.1	-13.4	-15	-13.1	-6.9
1968-12-29	-19.5	-15.4	-14.5	-20.2	-10.9	-6.7	-14.1	-14.7	-14	-12	-13.1	-11.9	-14.8	-12	-8.8	-7.9	-13.1	-11.9	-9	-7.8	-9.4	-9.1	-11.9	-14.8	-12	-8.8
1968-12-30	-25.6	-20.3	-16	-23.7	-15.1	-9.7	-18.1	-18.1	-17.6	-13.6	-14.1	-14.9	-17.2	-13.6	-9.5	-7.4	-14.1	-14.9	-8.9	-7.7	-7.9	-5	-14.9	-17.2	-13.6	-9.5
1968-12-31	-25	-20.6	-15.9	-23.9	-14.6	-9.9	-17.9	-18.1	-17.3	-14.8	-13.2	-11.9	-17.6	-14.8	-8.7	-7.5	-13.2	-11.9	-8.6	-6.7	-6.7	-6.2	-11.9	-17.6	-14.8	-8.7
1969-01-01	-24	-20	-14.2	-22.4	-13.8	-9.2	-16	-17.7	-17.6	-15.3	-13.5	-14.9	-18.6	-15.3	-9.5	-8.8	-13.5	-14.9	-9.8	-6.3	-8.4	-5.5	-14.9	-18.6	-15.3	-9.5
1969-01-02	-20.9	-17.6	-13.6	-20.1	-11.8	-8.5	-14.8	-15.9	-15.9	-14.5	-13.1	-13.3	-15.8	-14.5	-9.9	-9.3	-13.1	-13.3	-10.3	-7.4	-9.1	-4.9	-13.3	-15.8	-14.5	-9.9
1969-01-03	-17.8	-14.8	-11.7	-16	-10.4	-6	-12.2	-11	-11.8	-10.9	-10.8	-10.5	-11	-10.9	-8.1	-8.4	-10.8	-10.5	-11.1	-8.9	-9.6	-6.8	-10.5	-11	-10.9	-8.1
1969-01-04	-15	-11.1	-10.7	-15.2	-7.3	-5.3	-11.4	-9.3	-11.9	-9.1	-8.7	-10.1	-12.1	-9.1	-5.1	-8	-8.7	-10.1	-8.8	-7	-8.7	-6.9	-10.1	-12.1	-9.1	-5.1
1969-01-05	-14.2	-12.1	-10.2	-13.8	-6.9	-4.5	-8.1	-9.2	-9.4	-9.5	-8.7	-7.8	-11.5	-9.5	-5.9	-7.2	-8.7	-7.8	-7.3	-6.4	-7.6	-5	-7.8	-11.5	-9.5	-5.9
1969-01-06	-15.7	-10.9	-9.8	-15.5	-6.7	-2.2	-6.9	-8.2	-8.7	-6.5	-8	-4.3	-11.1	-6.5	-5.4	-7	-8	-4.3	-6.1	-4.9	-6.3	-4.4	-4.3	-11.1	-6.5	-5.4
1969-01-07	-11.9	-10.1	-7.7	-12.8	-5.5	-2.7	-6.5	-8.6	-7.8	-6.6	-5.7	-6.8	-6.7	-6.6	-4.1	-6.1	-5.7	-6.8	-4.9	-5.7	-6.3	-3.7	-6.8	-6.7	-6.6	-4.1
1969-01-08	-12	-10.9	-10.6	-11.6	-5.3	-5.5	-9.1	-8.4	-8.7	-9.4	-12.5	-9	-10.6	-9.4	-5.9	-9.6	-12.5	-9	-5.3	-6.8	-5.8	-7.5	-9	-10.6	-9.4	-5.9
1969-01-09	-19.1	-11	-14.1	-16.6	-5	-3.3	-9.6	-11	-11.1	-9.9	-13.5	-11.8	-14.4	-9.9	-9.2	-10.8	-13.5	-11.8	-8.1	-8	-9.2	-8.6	-11.8	-14.4	-9.9	-9.2
1969-01-10	-19.1	-16.9	-13.5	-19.3	-12.8	-5.7	-14.4	-13.6	-14.4	-12.6	-12.3	-11.9	-15.4	-12.6	-9.1	-8.4	-12.3	-11.9	-8.9	-8.5	-8.7	-8	-11.9	-15.4	-12.6	-9.1
1969-01-11	-16.8	-13.6	-10.7	-15.6	-8.7	-4.4	-11.7	-11.9	-11.5	-10.2	-9.9	-11.4	-13.1	-10.2	-7	-6.2	-9.9	-11.4	-7.7	-6.2	-7	-5.8	-11.4	-13.1	-10.2	-7
1969-01-12	-13.8	-10.3	-11.3	-13	-8.3	-5.3	-9.5	-7.2	-10.1	-10.9	-10.5	-8.2	-10.2	-10.9	-7.6	-7.6	-10.5	-8.2	-6.4	-6.7	-6.7	-7	-8.2	-10.2	-10.9	-7.6
1969-01-13	-10.9	-10.4	-13.2	-15.9	-6.8	-4.7	-9	-7	-8.1	-8.6	-10.2	-8.9	-13.4	-8.6	-5.7	-9.2	-10.2	-8.9	-7.1	-7.1	-9.1	-7.2	-8.9	-13.4	-8.6	-5.7
1969-01-14	-12.8	-9.5	-14.4	-15.9	-6.5	-4	-7.4	-7.9	-8.6	-8.7	-13.5	-9.6	-14.2	-8.7	-8.6	-10.6	-13.5	-9.6	-8.7	-7.9	-11.5	-8.4	-9.6	-14.2	-8.7	-8.6
1969-01-15	-15.2	-11.1	-16	-14.6	-8.8	-6	-10.6	-8.8	-9.4	-8.6	-14.4	-10.6	-16.4	-8.6	-9.8	-12.2	-14.4	-10.6	-9.6	-9.5	-10.6	-9.7	-10.6	-16.4	-8.6	-9.8
1969-01-16	-14.7	-10.2	-13.9	-18.6	-5.7	-3.7	-6.4	-8.7	-8.2	-8.4	-13.6	-9.1	-16.3	-8.4	-6.9	-11.2	-13.6	-9.1	-9.1	-8.8	-11	-10.3	-9.1	-16.3	-8.4	-6.9
1969-01-17	-17.6	-13.5	-12.7	-18.4	-8.7	-4.8	-12.5	-11.5	-10.1	-10	-11.4	-10.3	-14.3	-10	-7.3	-7.9	-11.4	-10.3	-8.6	-7.7	-10.7	-9.1	-10.3	-14.3	-10	-7.3
1969-01-18	-20.9	-14.2	-10.1	-21.1	-10.5	-4.2	-9.4	-9.1	-11.1	-10.2	-8.8	-10.3	-12.4	-10.2	-6.3	-6.5	-8.8	-10.3	-7.9	-6.5	-8.7	-8.8	-10.3	-12.4	-10.2	-6.3
1969-01-19	-19	-14.1	-13	-16.9	-9.4	-3.2	-9.6	-8.1	-11.3	-9.5	-10.4	-9	-12.3	-9.5	-6.3	-8.6	-10.4	-9	-7.1	-6.3	-7.7	-8.7	-9	-12.3	-9.5	-6.3
1969-01-20	-12	-10.8	-11.2	-19	-9	-3.9	-9.8	-11	-10.6	-10.5	-11.1	-9.5	-13	-10.5	-9	-6.9	-11.1	-9.5	-8.3	-8.8	-10.8	-10.5	-9.5	-13	-10.5	-9
1969-01-21	-13	-11.9	-8.8	-15.9	-7.6	-3.6	-9	-7.5	-9.1	-7.3	-8.8	-8.8	-11.1	-7.3	-6.8	-5.9	-8.8	-8.8	-8.9	-7.8	-9.3	-7.2	-8.8	-11.1	-7.3	-6.8
1969-01-22	-17	-10.5	-9	-17.3	-6.1	-2.2	-7.7	-6.8	-8.1	-5.4	-8.1	-4.1	-5.1	-5.4	-5.1	-6.8	-8.1	-4.1	-4.8	-5.8	-4.9	-5.9	-4.1	-5.1	-5.4	-5.1
1969-01-23	-14.8	-11	-9.5	-17.9	-7.1	-1	-9.3	-6.3	-9.3	-6.8	-7.9	-7.1	-12.2	-6.8	-2.6	-7.2	-7.9	-7.1	-4.5	-4.5	-5.9	-4.9	-7.1	-12.2	-6.8	-2.6
1969-01-24	-17.4	-12.2	-7.4	-15.4	-7.2	-2.2	-9	-8.5	-11.8	-8.6	-7.8	-7.5	-8.5	-8.6	-4.1	-4.8	-7.8	-7.5	-4.5	-5	-4.6	-5.7	-7.5	-8.5	-8.6	-4.1
1969-01-25	-18.1	-13.9	-10.3	-16.7	-7.4	-2.4	-8.2	-8.2	-10.8	-10	-8.4	-8.5	-11.9	-10	-2.4	-5.9	-8.4	-8.5	-2.9	-3.8	-5.2	-4.6	-8.5	-11.9	-10	-2.4
1969-01-26	-17.2	-13	-10	-18.8	-8.6	-4.8	-9.9	-11.5	-10.4	-10.2	-7.8	-9.5	-8.4	-10.2	-2.9	-6.3	-7.8	-9.5	-5.8	-4.9	-5.8	-5	-9.5	-8.4	-10.2	-2.9
1969-01-27	-6.8	-5.7	-4.9	-9.4	-3.9	-1.9	-4.8	-2.7	-6	-1.3	-4.7	-1.8	-5.5	-1.3	-4.6	-3.7	-4.7	-1.8	-4.9	-4.8	-5	-3.8	-1.8	-5.5	-1.3	-4.6
1969-01-28	-10.7	-8.4	-6.1	-10.4	-6.6	-2.1	-7.7	-6.8	-9.6	-7	-9.9	-5.3	-5.7	-7	-3.5	-6.8	-9.9	-5.3	-3.8	-4.9	-6.4	-4.7	-5.3	-5.7	-7	-3.5
1969-01-29	-15.5	-10.1	-8.7	-13.1	-5.6	-2.4	-5.7	-5.2	-8.6	-5.9	-8.2	-9.1	-8.7	-5.9	-4.1	-6.7	-8.2	-9.1	-3.4	-4.1	-7.4	-5.2	-9.1	-8.7	-5.9	-4.1
1969-01-30	-15.4	-14.6	-7.9	-16.7	-8.7	-2.7	-8.3	-7.6	-11.1	-8.4	-8.2	-10.8	-7.7	-8.4	-3.8	-6	-8.2	-10.8	-2.6	-4.3	-6.1	-3.6	-10.8	-7.7	-8.4	-3.8
1969-01-31	-15.2	-13	-10.4	-15.6	-8.6	-4.3	-9.8	-7.9	-11	-8.7	-10.1	-8.7	-9.6	-8.7	-3.9	-7	-10.1	-8.7	-5	-4.8	-7.1	-3.1	-8.7	-9.6	-8.7	-3.9
1969-02-01	-16.4	-10.5	-8.8	-14.9	-9	-4.9	-11	-10.2	-12.8	-9.5	-8	-10.5	-9.8	-9.5	-5.1	-6	-8	-10.5	-3.1	-3.3	-5	-3.2	-10.5	-9.8	-9.5	-5.1
1969-02-02	-11	-9	-6.8	-13.1	-8.1	-4.9	-7.2	-8.7	-11.1	-8.2	-7.3	-8.5	-8.9	-8.2	-4.1	-5.7	-7.3	-8.5	-5	-5.4	-6.2	-4.2	-8.5	-8.9	-8.2	-4.1
1969-02-03	-9.2	-8.9	-2.6	-9.6	-6.3	-1.1	-6	-3.5	-8.1	-3.5	-6.4	-5.7	-5.5	-3.5	-5.7	-5.8	-6.4	-5.7	-5.2	-6.6	-7.5	-6.2	-5.7	-5.5	-3.5	-5.7
1969-02-04	-8.4	-7.5	-10.9	-11.7	-1.9	-4.9	-5.4	-9.4	-8	-8.4	-13	-8.6	-9.4	-8.4	-7.6	-9.3	-13	-8.6	-7.7	-7.6	-8.7	-7.2	-8.6	-9.4	-8.4	-7.6
1969-02-05	-10.4	-6.6	-11.9	-11.7	-1.1	-5.4	-6.3	-9	-6.8	-8.6	-13.9	-7.6	-11.2	-8.6	-8.7	-10.3	-13.9	-7.6	-7.7	-8.4	-8.6	-7.4	-7.6	-11.2	-8.6	-8.7
1969-02-06	-17.1	-10.4	-14	-18	-6	-7.6	-12.7	-13.1	-11.9	-11	-16.6	-12.3	-13.5	-11	-8.3	-10.9	-16.6	-12.3	-11.3	-11.8	-12.2	-10.9	-12.3	-13.5	-11	-8.3
1969-02-07	-15.4	-10.4	-16.7	-16.3	-6.1	-6.9	-12.8	-11.5	-11.5	-12.1	-17.5	-11.6	-14.6	-12.1	-10.4	-12.4	-17.5	-11.6	-12.9	-12.6	-11.8	-11.5	-11.6	-14.6	-12.1	-10.4
1969-02-08	-13.5	-9	-16.1	-15.9	-4.7	-8.8	-11.4	-12.2	-11	-11.9	-17.5	-12.2	-14.2	-11.9	-10.8	-13.6	-17.5	-12.2	-12.1	-12.6	-12	-10.7	-12.2	-14.2	-11.9	-10.8
1969-02-09	-14.1	-11.6	-13.5	-17.1	-7.2	-10.7	-13.6	-14.7	-13.8	-13.1	-15.2	-14.3	-13	-13.1	-10.6	-11.4	-15.2	-14.3	-8.7	-8.9	-9.6	-9.3	-14.3	-13	-13.1	-10.6
1969-02-10	-14.2	-11.3	-14.8	-16.6	-7.3	-5.7	-9.9	-10	-10.6	-11.2	-15.6	-11.3	-14.2	-11.2	-7.9	-9.7	-15.6	-11.3	-10.6	-9.4	-10.2	-8.8	-11.3	-14.2	-11.2	-7.9
1969-02-11	-13.9	-11.7	-12.3	-14.4	-6.2	-4.9	-12.6	-12.2	-10.6	-10.9	-12.3	-10.5	-12.8	-10.9	-5	-7.7	-12.3	-10.5	-7.3	-7.2	-8	-6.2	-10.5	-12.8	-10.9	-5
1969-02-12	-8.3	-8.1	-12.3	-12.2	-2	-2.9	-7.3	-9.5	-7.4	-10	-12.6	-10	-13.4	-10	-6	-8.2	-12.6	-10	-7	-6.7	-6.6	-5.4	-10	-13.4	-10	-6
1969-02-13	-8.7	-5.8	-9.5	-10.8	-3.2	0.4	-4.3	-3.9	-4.8	-3.7	-9.4	-4.4	-9.3	-3.7	-4.1	-7.8	-9.4	-4.4	-5.9	-6.4	-6.4	-5.3	-4.4	-9.3	-3.7	-4.1
1969-02-14	-17.2	-10.2	-10.4	-18.1	-4.5	-0.8	-5.6	-6.8	-7.4	-8.3	-8	-7	-10.7	-8.3	-2.6	-7.9	-8	-7	-5.2	-6.9	-9.5	-3.8	-7	-10.7	-8.3	-2.6
1969-02-15	-16.4	-12.1	-4.5	-15.5	-6.4	-2.2	-9.3	-8.3	-10.6	-8.8	-8.5	-7.9	-3.3	-8.8	-3.8	-5.3	-8.5	-7.9	-4.7	-5.9	-5.8	-3.3	-7.9	-3.3	-8.8	-3.8
1969-02-16	-16.8	-9.3	-5.8	-13.5	-2.8	-0.6	-6.1	-7.1	-5.8	-5.8	-6.3	-6.1	-8.3	-5.8	-2	-4.7	-6.3	-6.1	-1.3	-2	-3	-1.1	-6.1	-8.3	-5.8	-2
1969-02-17	-14.8	-8.7	-5.6	-12.4	-3.8	0.4	-6.1	-7.3	-7.4	-4.6	-3.5	-5.4	-6.9	-4.6	-0.7	-0.8	-3.5	-5.4	-0.1	0.8	-0.3	2.5	-5.4	-6.9	-4.6	-0.7
1969-02-18	-11.4	-6.8	-4.9	-11.5	-1.9	0.6	-2.1	-2.9	-4.5	-0.8	-2	-2.5	-4.9	-0.8	0.3	0.4	-2	-2.5	2.1	2	0.7	2.2	-2.5	-4.9	-0.8	0.3
1969-02-19	-11.5	-9.5	-6.2	-13.2	-3.2	2	-4.3	-3.5	-6.9	-5.3	-2.7	-5.1	-7.5	-5.3	0.3	-2.1	-2.7	-5.1	0.5	-1	-1.9	0	-5.1	-7.5	-5.3	0.3
1969-02-20	-13.1	-8.8	-4	-10.1	-5.1	-0.6	-9.5	-7.2	-7.7	-7.2	-2.9	-7.3	-6.9	-7.2	-2	2.6	-2.9	-7.3	1	1.3	0.7	2.9	-7.3	-6.9	-7.2	-2
1969-02-21	-5.3	-2.5	3.8	-5.8	-3.5	0.8	-0.8	-3.2	-3.5	-1.1	1.9	-3.3	2.9	-1.1	1.9	10.1	1.9	-3.3	2.3	3.4	0.7	1.8	-3.3	2.9	-1.1	1.9
1969-02-22	-3.9	1.5	1.1	-2.6	-1.5	1.8	-1	0.2	-0.9	1.7	-5.9	1.2	1.8	1.7	-3.5	-4.1	-5.9	1.2	-3.7	-4.5	-5.7	-5.1	1.2	1.8	1.7	-3.5
1969-02-23	-4.5	-1.9	2.1	-5.6	1.3	1.9	-4.6	-1.4	-1.3	1.3	-5.6	1.6	1.1	1.3	-4.2	-5.8	-5.6	1.6	-4.3	-5.4	-7	-5.7	1.6	1.1	1.3	-4.2
1969-02-24	-2.3	-0.8	-6.2	-3.9	3	0	-3.8	-3.7	-2.4	-0.7	-10.7	-1.9	-4.3	-0.7	-7.5	-8.9	-10.7	-1.9	-7.4	-8.6	-9.8	-8.6	-1.9	-4.3	-0.7	-7.5
1969-02-25	-8.8	-3	-6.1	-7.6	-0.2	-3.3	-6.8	-6.4	-5.7	-4	-9.8	-5.9	-5.9	-4	-6.7	-8.5	-9.8	-5.9	-6.3	-7.7	-8.9	-7.9	-5.9	-5.9	-4	-6.7
1969-02-26	-9.8	-6.4	-6.2	-8.5	-2.4	-3	-6.7	-6.1	-7.3	-6.2	-8.6	-6.9	-7.1	-6.2	-6	-6.7	-8.6	-6.9	-4.2	-6	-7.7	-7.7	-6.9	-7.1	-6.2	-6
1969-02-27	-8.8	-3.5	-5.1	-7.8	0.6	-2.8	-5	-3.3	-3.2	-1.3	-4.3	-3.1	-4.5	-1.3	-3.5	-3.8	-4.3	-3.1	-1.5	-3.1	-3.9	-3.4	-3.1	-4.5	-1.3	-3.5
1969-02-28	-7.7	-4.7	-2.4	-7.5	0.4	2.1	-4	-2.8	-0.1	-2.6	-1.3	-1.3	-3.3	-2.6	1.1	0.9	-1.3	-1.3	0.9	0.2	-2	-0.7	-1.3	-3.3	-2.6	1.1
1969-03-01	-5.8	-3.2	-3.9	-4.5	1.1	2	-1.9	-2	-3.3	-1.4	-3.4	-1.9	-4	-1.4	-0.5	-1.4	-3.4	-1.9	0.4	-0.1	-0.8	-0.7	-1.9	-4	-1.4	-0.5
1969-03-02	-9.3	-3.8	-3.3	-9.2	-0.4	-0.4	-3.2	-4.2	-3.7	-1.8	-4	-3.4	-5.9	-1.8	-0.6	0.6	-4	-3.4	0.6	0.1	0.3	2.2	-3.4	-5.9	-1.8	-0.6
1969-03-03	-5.3	-2.4	3.4	-4.8	-1.8	2.5	-0.9	-1.2	-3.8	-1.2	-0.3	-2.6	-0.7	-1.2	0.2	6.3	-0.3	-2.6	1.7	1.2	0.9	1.6	-2.6	-0.7	-1.2	0.2
1969-03-04	-8.7	-0.8	-2.9	-9.8	0.6	2.4	2.6	-0.4	-1.6	-1.1	-6.1	-0.9	-2.3	-1.1	-1.8	-3.5	-6.1	-0.9	0.1	-2	-2	-1.1	-0.9	-2.3	-1.1	-1.8
1969-03-05	-13	-7.7	-7.9	-13.2	-0.2	2.5	-4.7	-7.3	-7.6	-8.3	-9.6	-7.9	-8.1	-8.3	-5.1	-7.1	-9.6	-7.9	-3.6	-4.6	-4.9	-4.4	-7.9	-8.1	-8.3	-5.1
1969-03-06	-16.3	-9.3	-10.3	-14.6	-3	-0.7	-7.6	-7.1	-7.3	-6.8	-9.3	-8.7	-11.3	-6.8	-4.1	-7	-9.3	-8.7	-4.5	-5.1	-6.1	-3.7	-8.7	-11.3	-6.8	-4.1
1969-03-07	-7.8	-5.6	-3.8	-9.4	-0.2	2.2	-4.8	-2.9	-5	-3.4	0.8	-4.2	-4.5	-3.4	1.8	-1.8	0.8	-4.2	-1.8	-2	-3.9	-0.7	-4.2	-4.5	-3.4	1.8
1969-03-08	-5.6	-3.6	-2.1	-8.3	0.2	2.6	0.5	-2.1	-2.4	-3.1	-6.4	-2.4	-2.2	-3.1	-2.6	-3.5	-6.4	-2.4	-1.2	-2	-3	-0.9	-2.4	-2.2	-3.1	-2.6
1969-03-09	-11.4	-4.2	-4.9	-10.4	-1.6	-0.3	-4.6	-3.4	-2.8	-1.9	-5.6	-2.3	-6	-1.9	-1.9	-3.8	-5.6	-2.3	-1.5	-1.9	-3.6	-1	-2.3	-6	-1.9	-1.9
1969-03-10	-10.2	-5	-3.1	-10.5	0.6	1.2	-1.9	-3.2	-2.1	-2.7	-4.7	-3.9	-4.4	-2.7	-2.4	-1.4	-4.7	-3.9	0.3	-0.3	-1.2	0.7	-3.9	-4.4	-2.7	-2.4
1969-03-11	-10.6	-4.3	-2.9	-8.5	1.3	-0.4	-2.6	-1.4	-2.9	-1.2	-2.4	-2.1	-3.9	-1.2	0.3	-1.5	-2.4	-2.1	2	0.7	0.7	1.9	-2.1	-3.9	-1.2	0.3
1969-03-12	-9	-3.9	-4.3	-6	0.8	-1.1	0.3	-1.2	-0.2	-2.9	-4.9	-2.9	-4.1	-2.9	-1.2	-2.8	-4.9	-2.9	0.6	-1.3	-0.9	-1.1	-2.9	-4.1	-2.9	-1.2
1969-03-13	-8.4	-5	-4	-8.4	-0.7	-1.5	-3.4	-5.9	-2.5	-4.1	-5.1	-4	-2.6	-4.1	-0.6	-1.3	-5.1	-4	0	-0.9	-1.2	0.8	-4	-2.6	-4.1	-0.6
1969-03-14	-7.7	-4.6	-1.8	-6.7	0.3	3.1	0.6	-0.4	-0.7	-0.9	-2	-0.8	-3.9	-0.9	0.8	1	-2	-0.8	0.1	0.1	0.1	1.6	-0.8	-3.9	-0.9	0.8
1969-03-15	-11.8	-5.3	-2.1	-8.6	0	0.4	-1.2	-1.4	-3.7	-1.4	-3.4	-1.9	-3.5	-1.4	0.8	-1	-3.4	-1.9	1	1.2	0.3	1	-1.9	-3.5	-1.4	0.8
1969-03-16	-8.6	-5.2	-1.1	-9.3	0.4	-0.3	-2.5	-3.3	-4	-4	-5.3	-3.8	-3.2	-4	-1.8	-1.5	-5.3	-3.8	0.2	-0.3	-0.3	1.1	-3.8	-3.2	-4	-1.8
1969-03-17	-11	-5.3	-5	-9.3	-0.7	-0.1	-2.3	-3.9	-3.2	-4.3	-5.9	-4	-6.9	-4.3	-2.2	-2.5	-5.9	-4	0.2	-2.3	0.5	1	-4	-6.9	-4.3	-2.2
1969-03-18	-9.2	-5.4	-4.3	-9.7	-2.1	-0.9	-3.2	-4.3	-4.4	-4	-3.3	-4	-4.7	-4	0.3	-0.6	-3.3	-4	1.5	1.7	1.6	2.2	-4	-4.7	-4	0.3
1969-03-19	-11.2	-7.6	-3.5	-11	-3.7	-1.1	-5.7	-5.6	-4.9	-4.5	-3.8	-4.4	-4	-4.5	1.2	0	-3.8	-4.4	4.7	3.7	3.2	3.2	-4.4	-4	-4.5	1.2
1969-03-20	-14.5	-9.2	-3.2	-12.3	-4.2	-0.6	-5.2	-5.4	-6.2	-4.4	-3.3	-5.2	-5	-4.4	1.9	0.7	-3.3	-5.2	3.5	2.1	3.2	4.5	-5.2	-5	-4.4	1.9
1969-03-21	-10.3	-3.9	-1.8	-8.1	-1.5	1.1	-0.2	-2	-0.3	-1	0.8	-2.5	-0.9	-1	2.8	4.7	0.8	-2.5	4.2	3.8	2.5	3.8	-2.5	-0.9	-1	2.8
1969-03-22	-7.4	-2	0.3	-5.2	1.9	3.9	1.2	-1.3	0.8	0.6	3	-0.2	-1.1	0.6	5.3	6.6	3	-0.2	6.3	5.6	5.1	5.8	-0.2	-1.1	0.6	5.3
1969-03-23	-3.6	-2	4.9	0	2.4	7.2	3.6	1.4	0.1	2.7	5.8	1.9	2.5	2.7	7.2	7.8	5.8	1.9	8.2	6.9	6.4	8.8	1.9	2.5	2.7	7.2
1969-03-24	-2.5	1.3	0	-3.5	3.3	5.6	2.3	0.1	0.3	1	-3.3	0.8	1.7	1	1	-0.6	-3.3	0.8	2	0.5	-1.3	0.5	0.8	1.7	1	1
1969-03-25	-6.6	-3.5	-6.3	-10	-0.6	-1.2	-7.1	-7.8	-6.3	-5.1	-8.4	-6.6	-6.1	-5.1	-5.6	-5.4	-8.4	-6.6	-3.5	-4.1	-5	-2.9	-6.6	-6.1	-5.1	-5.6
1969-03-26	-13.2	-9.5	-8	-13.7	-5.7	-4	-11	-11.8	-10.1	-9.7	-9.1	-9.4	-8.3	-9.7	-5.4	-5.1	-9.1	-9.4	-3.4	-2.7	-3.4	-0.9	-9.4	-8.3	-9.7	-5.4
1969-03-27	-13.3	-9.4	-4.8	-10.9	-5.9	-4.1	-16.4	-14.2	-11.5	-8	-3.2	-7.7	-6.6	-8	-0.3	0.5	-3.2	-7.7	1.5	2.1	2.6	5.4	-7.7	-6.6	-8	-0.3
1969-03-28	-10.5	-5.7	0.6	-6.6	-1.8	0.3	-8.4	-6.7	-4.6	-2.3	1.5	-3.3	-2.9	-2.3	4.5	3.7	1.5	-3.3	6.1	6.9	6.7	8.8	-3.3	-2.9	-2.3	4.5
1969-03-29	-8.3	-4.5	1.9	-6.2	0.7	3.5	-2.1	-0.9	-1.2	-0.4	1.6	-0.4	0.7	-0.4	5	5.1	1.6	-0.4	6.9	6.4	6.1	7.5	-0.4	0.7	-0.4	5
1969-03-30	-7.8	-3.8	1.6	-6.6	0.9	5.7	0.5	0.1	-0.8	1.3	2.9	2.1	-0.1	1.3	6.6	5.5	2.9	2.1	9.4	7.2	6.9	8.4	2.1	-0.1	1.3	6.6
1969-03-31	-6.4	-2.3	1.3	-6.5	0.9	3.5	-0.4	0.4	-0.1	2.1	1	1.5	0.3	2.1	4	4.1	1	1.5	6.1	5.8	3.6	5.3	1.5	0.3	2.1	4
1969-04-01	-9.3	-4.1	0.2	-7.2	1.2	1.2	-2	-2.4	-2.2	-0.6	0.3	-1.7	-0.3	-0.6	3.3	2.4	0.3	-1.7	6	3.7	4.1	5	-1.7	-0.3	-0.6	3.3
1969-04-02	-4.3	-2.8	3.2	-5.4	0.7	3.4	0.7	-1.2	-1.3	-0.5	2.8	-0.6	0.8	-0.5	5.5	5.4	2.8	-0.6	6.6	6.6	7.4	9.7	-0.6	0.8	-0.5	5.5
1969-04-03	-4.8	-0.7	5.1	-3.9	1.5	6.2	2.7	2.5	1.1	3	5.1	2.4	3.4	3	8.6	8.3	5.1	2.4	10.6	10	10	10.8	2.4	3.4	3	8.6
1969-04-04	-1.1	0.5	6.2	-0.7	3.1	8	2.8	3.3	1	2.7	5.4	3.1	4.3	2.7	9.2	8.6	5.4	3.1	10.7	10.4	12	12.2	3.1	4.3	2.7	9.2
1969-04-05	-2.6	1	5.4	-2.7	2.8	8.4	5.1	4.3	3.2	3	3.3	4.2	3.4	3	9	8.5	3.3	4.2	11	8.8	11.4	11.9	4.2	3.4	3	9
1969-04-06	-6.7	-1.2	5.5	-4.6	3.4	7.3	1.9	1.9	2.1	3.7	4	3.6	1.4	3.7	6.4	7.6	4	3.6	8.9	9.6	8.5	10.6	3.6	1.4	3.7	6.4
1969-04-07	-4	0.7	4.3	-4	2.4	4.8	1.2	2.3	1.3	3.3	1.6	2.6	3.1	3.3	5.3	5	1.6	2.6	6.7	5.4	5.2	6	2.6	3.1	3.3	5.3
1969-04-08	-6.6	-2.2	2	-4.5	1.7	4.2	1	-0.4	0.3	0.6	2.3	1.2	-0.3	0.6	6.5	5.4	2.3	1.2	6.3	5.5	5.8	7.3	1.2	-0.3	0.6	6.5
1969-04-09	-5.6	-1.2	2.8	-4.7	1.9	2.8	0.1	0.6	-0.4	1.8	3.8	1.6	0.6	1.8	7.1	7	3.8	1.6	8.4	7.8	7.9	9.8	1.6	0.6	1.8	7.1
1969-04-10	-4.7	0.8	7.1	-2.9	3.5	5.3	0.6	1	0.8	2.7	4.7	1	2.6	2.7	7.6	8.7	4.7	1	11.4	11.2	11.7	12.2	1	2.6	2.7	7.6
1969-04-11	-6.2	-1.3	1.7	-4.7	2.3	5.5	-0.1	1.2	-1.1	1.1	3.6	0	1.6	1.1	5.9	6.7	3.6	0	10.5	10.2	10.1	11.8	0	1.6	1.1	5.9
1969-04-12	-11.1	-5.4	-1.2	-9.8	-1.3	5	-1	-2.3	-6.4	-3.4	-0.2	-2.7	-2.6	-3.4	5.5	6	-0.2	-2.7	7.5	6.7	8.3	8.7	-2.7	-2.6	-3.4	5.5
1969-04-13	-10.9	-5.7	0.9	-9.5	-3.1	3.4	-2.2	-3.9	-6.5	-1.7	1.6	-2.2	-0.7	-1.7	5.2	5.5	1.6	-2.2	8.7	8.3	8.7	9.6	-2.2	-0.7	-1.7	5.2
1969-04-14	-7.4	-2.7	4.6	-5.2	0.4	3.7	0.2	-4.2	-2.1	1.6	4.4	0.7	1.9	1.6	7.9	9.2	4.4	0.7	10.5	11.2	11.6	14.1	0.7	1.9	1.6	7.9
1969-04-15	-4.2	0.4	7.1	-1.4	3.7	6.7	2.3	0.6	2.9	3.7	6.2	3.7	4.6	3.7	9.9	11.1	6.2	3.7	12.6	12.8	13.9	13.6	3.7	4.6	3.7	9.9
1969-04-16	-4.9	2.6	7.7	0.1	3.9	6.1	1.3	2.2	1.7	4.1	4.4	2.4	7.9	4.1	8.5	10.5	4.4	2.4	11.8	12.4	13.3	13.7	2.4	7.9	4.1	8.5
1969-04-17	-6.4	-1.6	6.1	-1.6	2.3	7.4	2	2.3	0.9	3.2	5.5	1.4	3.9	3.2	8.7	10.1	5.5	1.4	12.9	12.1	11.3	12.7	1.4	3.9	3.2	8.7
1969-04-18	-2.8	0.7	7.8	-1.1	3.7	6.8	2.8	3.8	1.8	3.3	4.8	3.8	5.3	3.3	9.6	11.1	4.8	3.8	12.4	11.8	12	13.9	3.8	5.3	3.3	9.6
1969-04-19	-4	1.2	4.4	-0.8	6	7.5	3.1	2.7	1.5	2	2.2	2.5	3.7	2	8.5	7.3	2.2	2.5	11.1	10.2	10.3	11.2	2.5	3.7	2	8.5
1969-04-20	-5.6	-2.2	2	-4.7	3.9	7	2	1.5	0.3	1.1	1.1	1.5	1.3	1.1	6.5	5.5	1.1	1.5	7.1	6	6	6.5	1.5	1.3	1.1	6.5
1969-04-21	-4.5	-1.3	1.9	-3.3	3.6	7.2	1	1.4	0.5	0.8	1.4	1.3	1.4	0.8	5.7	5.6	1.4	1.3	8.7	8.6	8.6	9.8	1.3	1.4	0.8	5.7
1969-04-22	-2.9	0.3	6.5	-1.8	3.9	7.2	1.9	3	2.1	3	5.5	3.4	4.7	3	9.3	9.6	5.5	3.4	10.8	11.6	11.8	12.8	3.4	4.7	3	9.3
1969-04-23	0.9	3.2	7.5	2.5	5.6	7.7	2.9	2.5	2.6	3.7	4.3	4.3	7.7	3.7	8.3	10	4.3	4.3	10.4	10.9	10.8	12.2	4.3	7.7	3.7	8.3
1969-04-24	0.1	3.1	6.8	1.1	5.3	8.7	4.3	2.9	3.2	4.8	5.4	3.4	6.1	4.8	9.2	10	5.4	3.4	10.2	10.8	9.7	11.7	3.4	6.1	4.8	9.2
1969-04-25	-1.1	3.7	9.2	1	4	9.5	6.4	5	2.6	6.7	6.9	5.4	7.3	6.7	10.3	11.5	6.9	5.4	12.1	11.8	11.3	13.3	5.4	7.3	6.7	10.3
1969-04-26	-4.6	3.3	9.4	-0.2	7.3	10.2	5.8	5.3	5	6.7	9	6.3	8.4	6.7	12.6	13.7	9	6.3	14.8	15.7	16.4	17.8	6.3	8.4	6.7	12.6
1969-04-27	-1.4	4.1	8	-0.1	5.2	9.1	4.2	3.6	3.4	4.7	3.4	6.2	8.2	4.7	5.7	10.7	3.4	6.2	8.8	8.7	7.4	10.3	6.2	8.2	4.7	5.7
1969-04-28	0.1	2.6	7.9	1.4	6.1	9.8	5.4	4.1	4.4	5.4	6.8	5.1	6.4	5.4	7.5	10.2	6.8	5.1	9.5	9.9	9.6	11.8	5.1	6.4	5.4	7.5
1969-04-29	-0.1	3.6	9.1	3.5	8.7	11.3	9.4	7.1	4.6	7.5	7.4	7.8	9.3	7.5	10.5	11.3	7.4	7.8	12.2	12.2	11.9	13.6	7.8	9.3	7.5	10.5
1969-04-30	0.3	2.6	8.7	2.2	6.8	9.8	3.6	5.5	5.7	7.9	7.8	5.9	9.3	7.9	11.9	11	7.8	5.9	13	12.5	12.7	13.8	5.9	9.3	7.9	11.9
1969-05-01	0.8	5.3	12.7	3.8	8.8	10.5	6	6.4	6.5	7.3	8.8	6.7	9.5	7.3	12.5	13.7	8.8	6.7	14.7	15.4	15.3	17.1	6.7	9.5	7.3	12.5
1969-05-02	1.4	6.9	12.4	5.1	9.1	11.2	7.9	8.4	4.3	7.5	10.2	8.9	10.4	7.5	14	13.4	10.2	8.9	16.1	16.1	17.3	18	8.9	10.4	7.5	14
1969-05-03	1.6	4.2	10.2	3.2	8.1	11.5	6.4	6	5.5	8	9.8	7.5	10.3	8	14.7	14.1	9.8	7.5	17.6	18.1	17.7	20.6	7.5	10.3	8	14.7
1969-05-04	0.6	6	10.1	3.7	7	10.4	5.9	6.4	5.2	5.9	10.2	7.3	6.5	5.9	11.2	15	10.2	7.3	15.9	16.4	15.5	18.4	7.3	6.5	5.9	11.2
1969-05-05	1.5	4.1	9.7	3.5	7.3	10.2	7.2	6.6	5.8	6.4	8.5	7.3	7.8	6.4	11.6	13.8	8.5	7.3	14.4	14.7	14.8	17	7.3	7.8	6.4	11.6
1969-05-06	2	5.2	10.7	2.1	6.7	10.7	7	6.1	6.5	7.1	8.2	7.6	8.1	7.1	12.8	11.6	8.2	7.6	13.2	12.9	12.9	13.3	7.6	8.1	7.1	12.8
1969-05-07	1.1	3.7	6.8	-0.8	5.8	9.1	5.3	4.7	4.3	4.9	4.1	4.6	5.9	4.9	8.5	6.6	4.1	4.6	9.4	8.3	8.7	9.9	4.6	5.9	4.9	8.5
1969-05-08	-5.3	1	3	-5.4	6.3	6.8	2.5	0.9	0.9	0.9	0	1.7	3.7	0.9	3.7	3.3	0	1.7	4.6	4.6	5	5.3	1.7	3.7	0.9	3.7
1969-05-09	-3.8	-2.5	0.7	-5.3	0.3	5.4	-0.6	-0.1	-0.3	-1.6	-0.5	-0.7	-0.6	-1.6	4.1	2.3	-0.5	-0.7	6	4.4	6.5	5.8	-0.7	-0.6	-1.6	4.1
1969-05-10	-1	0.8	4.6	-2.1	4.2	5.6	1.5	1.2	2.6	1.2	4.2	2.3	3.3	1.2	7.3	7.1	4.2	2.3	8.3	8.4	9.7	10.8	2.3	3.3	1.2	7.3
1969-05-11	-0.2	3.3	5.5	0.9	5.1	6.3	3.5	4	1.3	2.5	1.8	2.6	4.5	2.5	5.9	7.7	1.8	2.6	8.6	10.3	10.8	12.8	2.6	4.5	2.5	5.9
1969-05-12	-2.2	0.8	6.3	-0.7	2.9	7.6	1.7	3.5	2.1	2.9	4.5	2.9	4.1	2.9	8.2	9.4	4.5	2.9	10.6	11.4	12.6	12.9	2.9	4.1	2.9	8.2
1969-05-13	-4.3	-1.5	6.4	-0.4	5.9	9.5	5.1	3.9	2.6	3.7	5.5	4.8	4.9	3.7	9.9	10.8	5.5	4.8	12.7	13.2	14.1	13.7	4.8	4.9	3.7	9.9
1969-05-14	2	4.5	6.1	1.4	6.1	9.6	4.1	4.5	3.6	4.9	6.7	4.3	4.5	4.9	10.1	10.2	6.7	4.3	14.8	13.2	13.6	14.5	4.3	4.5	4.9	10.1
1969-05-15	1.6	4.2	9.5	1.7	8.4	10.6	8.3	6.8	7.8	7.2	10.7	8.3	7.7	7.2	12.6	12.5	10.7	8.3	16.1	15.9	16.9	16.3	8.3	7.7	7.2	12.6
1969-05-16	0.9	6.7	9	1.7	9.1	10.4	8.9	7.5	7	9	8.4	8.8	6.7	9	12.8	11.9	8.4	8.8	14.6	14.1	14.4	15.5	8.8	6.7	9	12.8
1969-05-17	0.1	6	4.8	1.2	8.3	10.9	7.5	6.9	6.4	5.5	7.1	6.5	4.8	5.5	12.5	9	7.1	6.5	15	14.1	14.6	15.5	6.5	4.8	5.5	12.5
1969-05-18	0.1	3.9	7.2	1.6	8.4	11.7	6.4	6.1	5.8	5.4	5.2	5.8	6.5	5.4	9.2	8.7	5.2	5.8	11	10.7	10.1	11.5	5.8	6.5	5.4	9.2
1969-05-19	0.7	4.6	6.8	1.4	9.5	11.6	7.7	6.8	6.4	6.1	6.4	6.5	6.4	6.1	10.2	10	6.4	6.5	12.1	11.4	10.9	12.5	6.5	6.4	6.1	10.2
1969-05-20	2	5.3	6.5	1.7	10.4	13	7.8	7.1	5.8	5.3	5.6	5.3	5.2	5.3	10.2	8.5	5.6	5.3	10.4	10.2	9.7	11	5.3	5.2	5.3	10.2
1969-05-21	1.8	3.5	5.4	1.2	7.3	10.4	6.3	5.9	4.1	5.6	5.9	5.8	4.3	5.6	10.2	8.7	5.9	5.8	11.8	12.1	12.6	13.3	5.8	4.3	5.6	10.2
1969-05-22	0.5	3.2	6.5	2.6	5.8	9.2	4.4	3.9	3.6	5	7.2	4.6	5.7	5	11.2	11.3	7.2	4.6	13.2	13.9	14.6	14.9	4.6	5.7	5	11.2
1969-05-23	2	2.8	8	0.9	5.4	7.8	4.7	4.2	3.3	5.6	7.3	4.4	6.8	5.6	11.2	12.5	7.3	4.4	14	14.4	14.9	16.6	4.4	6.8	5.6	11.2
1969-05-24	3.2	3.8	9.9	2.6	6.5	8.8	6.3	5.9	5	7.3	9	6.7	7.8	7.3	11.3	12.9	9	6.7	14.4	14.9	15.1	17.4	6.7	7.8	7.3	11.3
1969-05-25	3.3	5.2	11.1	2.8	8.6	10.7	6.9	7.5	6.4	8	10.2	8.5	9.6	8	12.9	14.8	10.2	8.5	15.9	16	16.1	18.3	8.5	9.6	8	12.9
1969-05-26	3.2	6.9	12.3	3.5	9.4	11	8.1	8.6	7.8	10.1	12.9	9.6	10.5	10.1	13.3	16	12.9	9.6	18.2	18.2	18.1	20.1	9.6	10.5	10.1	13.3
1969-05-27	4.8	7.3	9.9	6	10.9	11.9	9.3	10.3	7.7	8.1	11.1	9.4	9.6	8.1	14.9	13.7	11.1	9.4	18.6	18.9	18.8	19.4	9.4	9.6	8.1	14.9
1969-05-28	5.2	7.5	12.1	5.7	11.2	13.1	9.2	10.2	8.8	11	12.2	10.5	10.1	11	15.7	14	12.2	10.5	19.2	18.6	18.9	20.3	10.5	10.1	11	15.7
1969-05-29	4.5	6	8.9	5	9.2	10.7	6.5	6.4	5.5	7.4	7.7	6.3	7.3	7.4	10.9	10.7	7.7	6.3	13.8	13.6	15	16.5	6.3	7.3	7.4	10.9
1969-05-30	3.8	4.2	8.2	3.4	8	9.6	4.1	3.7	4.5	5.5	6.7	5.3	7.2	5.5	10.5	11.1	6.7	5.3	12.8	14.1	13.7	15.1	5.3	7.2	5.5	10.5
1969-05-31	3.4	5.7	11.1	5.2	8.8	10.6	6	6.3	6	6.8	10	7	10.1	6.8	13.9	14.7	10	7	14.1	15.7	17.3	18.5	7	10.1	6.8	13.9
1969-06-01	2.3	6	12.6	6.5	10.3	12.8	8	8.7	6.9	8.1	10.3	8.5	10.5	8.1	14.1	14.7	10.3	8.5	17.4	17.1	18.2	19.6	8.5	10.5	8.1	14.1
1969-06-02	4.2	7.6	12	5.2	10.6	11.9	8.9	8.1	7.4	7.5	10.5	6.9	9.6	7.5	14	14.8	10.5	6.9	18.3	17.8	19	19.7	6.9	9.6	7.5	14
1969-06-03	4.8	6.7	12.4	5.1	10	11.3	7.7	7.6	7.5	7.9	10.8	7.7	9.9	7.9	14.7	15.8	10.8	7.7	17.2	18	18.8	20.3	7.7	9.9	7.9	14.7
1969-06-04	2.1	6	7.8	2.4	9.6	9.9	7.8	5.8	6.2	6.7	9.3	5.7	7	6.7	12.1	13.5	9.3	5.7	17.9	15.6	17	19	5.7	7	6.7	12.1
1969-06-05	-0.5	2.6	4.2	0.7	7	5.3	4.7	3	3.7	4.5	4.6	4.3	4.3	4.5	7.2	8.2	4.6	4.3	9.4	9.5	8.9	10.5	4.3	4.3	4.5	7.2
1969-06-06	2.1	4.4	9.1	3	6.8	10.3	6.8	4.4	6.2	5.6	8.4	6.2	7.4	5.6	10	12.2	8.4	6.2	12.2	13	12.8	15.1	6.2	7.4	5.6	10
1969-06-07	4.6	6.7	13.6	5.5	7.9	11.6	9.2	8.6	8.5	9.1	12.3	8.3	11	9.1	14	16.2	12.3	8.3	17.4	17.4	18.6	18.5	8.3	11	9.1	14
1969-06-08	5.3	9.7	9	6	11.5	14.3	13.1	10.6	10.6	10.1	10	10.6	8.3	10.1	14.1	12.6	10	10.6	17	16.6	16.8	18.1	10.6	8.3	10.1	14.1
1969-06-09	0.9	5.4	6.8	2.3	10	12.4	5.1	5.3	4.8	6	5.7	5.2	5.9	6	9.7	9.4	5.7	5.2	12.3	12.8	14.7	15.6	5.2	5.9	6	9.7
1969-06-10	3.4	5.4	9.7	4	7.7	10.2	4.6	4.3	4.3	5.9	8.3	5.3	7.8	5.9	10.9	11.9	8.3	5.3	15	15.7	16.3	17.3	5.3	7.8	5.9	10.9
1969-06-11	3.5	6.7	11.4	5.7	9.8	11.1	8.2	7.8	8.3	9.5	10.9	8.9	10	9.5	13.1	14.2	10.9	8.9	15.9	16.4	17.5	18.6	8.9	10	9.5	13.1
1969-06-12	5.4	6.4	13.2	3.8	10.6	12	8.4	9	8.9	9.5	11.6	9.5	10.5	9.5	15.2	15.5	11.6	9.5	17.5	18	18.4	20.6	9.5	10.5	9.5	15.2
1969-06-13	6.2	7.7	14.4	6.6	10.6	12.8	9.1	8.8	8.8	10	11.6	9.4	11.2	10	14.1	16.2	11.6	9.4	18.2	18.6	21.1	20.4	9.4	11.2	10	14.1
1969-06-14	6	9.5	15.3	7.8	11.8	13.7	10.2	9.4	9.3	10.7	13.4	10.2	12.3	10.7	15.2	18.6	13.4	10.2	19.1	18.6	21.3	21.2	10.2	12.3	10.7	15.2
1969-06-15	7.5	9.8	13.9	8.1	12.6	14.5	8.4	8.4	10	10.7	12.5	10.5	13.5	10.7	14.7	16.4	12.5	10.5	18.1	19.4	19.1	20.6	10.5	13.5	10.7	14.7
1969-06-16	6.9	9.5	14.3	8	13.9	13.9	10	8.9	10.3	12.4	11.6	11.4	12.5	12.4	16	16.2	11.6	11.4	19.1	19.4	20.3	23.1	11.4	12.5	12.4	16
1969-06-17	6.2	10.6	15.6	8.3	14.4	12.3	9.9	11.3	11	12	12.5	11.4	13.2	12	14.8	16.9	12.5	11.4	19	18.6	20.1	19.7	11.4	13.2	12	14.8
1969-06-18	4.9	8.8	11.8	7.2	11.7	14.1	9.8	8.9	9.4	10.9	10.9	10.2	11.1	10.9	14.2	15.3	10.9	10.2	17.3	17.3	18	18.9	10.2	11.1	10.9	14.2
1969-06-19	3	8	11.8	5.3	9.4	12.9	8.8	8.9	8.6	10.1	10.8	9.9	11.2	10.1	14	14.1	10.8	9.9	17.3	16.4	16.8	17.3	9.9	11.2	10.1	14
1969-06-20	4	7	11.7	5.6	10	12.1	8.4	8.3	8	8	10.5	8.9	10.8	8	12.8	13.9	10.5	8.9	17.4	16.6	17.6	18.7	8.9	10.8	8	12.8
1969-06-21	3.6	6.6	14.1	5.8	9.4	11.8	9.2	9.1	7.9	8.7	10.8	8.8	13.2	8.7	13.4	14.9	10.8	8.8	18.6	17.5	18.6	18.7	8.8	13.2	8.7	13.4
1969-06-22	5.8	8	14.7	5.3	10.4	11.5	9.2	9.5	8.5	10.6	11.4	10	11.7	10.6	14.4	16.8	11.4	10	18.1	19.1	20	20.2	10	11.7	10.6	14.4
1969-06-23	4.8	9.3	12.7	6	13.4	13.1	11.1	9.7	10.3	10.3	10.4	9.5	10.8	10.3	12.1	14.4	10.4	9.5	15.7	14.9	14.6	16.3	9.5	10.8	10.3	12.1
1969-06-24	5.8	9.8	11.7	4.2	12.4	12.5	10.1	9.1	8.5	9	11.5	9.8	10.5	9	14.5	14.4	11.5	9.8	16.7	16.7	16.2	17.2	9.8	10.5	9	14.5
1969-06-25	6.1	9.8	12.7	8.3	11.9	12.1	9.8	8.2	9.6	9.8	9	8.6	10.3	9.8	13.4	13.1	9	8.6	14.9	15.5	15.8	18.4	8.6	10.3	9.8	13.4
1969-06-26	6.7	10.2	12.9	10.7	12.9	14	10.4	9.5	10.2	10.7	11.1	9.6	12	10.7	14.2	14.7	11.1	9.6	17.6	16.3	17.4	19.3	9.6	12	10.7	14.2
1969-06-27	7.7	10.7	15.7	9.1	13.7	15.3	12.9	12.1	11.4	13.5	13.9	12.4	14.3	13.5	15.9	17.6	13.9	12.4	19.3	18.8	20	20.2	12.4	14.3	13.5	15.9
1969-06-28	5.9	8.4	12.8	7.1	11.3	13.9	10.4	10.4	10	10.9	10.6	10.8	11.3	10.9	15.1	13.4	10.6	10.8	14.6	14.3	13.6	15.7	10.8	11.3	10.9	15.1
1969-06-29	3.9	6.9	11.7	5.5	8.7	12.2	7.5	7.4	7.4	9	9.2	7.6	11.1	9	13.7	12.9	9.2	7.6	16.6	15.7	15.3	16.3	7.6	11.1	9	13.7
1969-06-30	3.9	7.6	12.1	4.4	8.9	11.9	8.3	9.4	8.4	9.3	10.4	8.8	10.8	9.3	14.2	13.5	10.4	8.8	15.8	15.2	16.6	16.9	8.8	10.8	9.3	14.2
1969-07-01	3	7.4	11	5	8.1	10.2	5.4	6.5	6.6	7.9	8	7.2	10.5	7.9	11.2	13	8	7.2	14.5	13.9	16.1	16.5	7.2	10.5	7.9	11.2
1969-07-02	3.2	5.7	9.3	4.9	8.3	11.6	6.6	6.4	6.9	7.3	8.7	6.9	9.4	7.3	11.5	12.5	8.7	6.9	15.3	14.6	15.2	15.1	6.9	9.4	7.3	11.5
1969-07-03	2.4	6.4	10.2	3.4	7.8	11.8	7	7.1	6.6	6.8	9.3	6.9	8.9	6.8	12.9	13.3	9.3	6.9	16.5	15.4	16.2	17	6.9	8.9	6.8	12.9
1969-07-04	5.6	8.7	13.4	7.5	10.9	13.2	10.9	9.6	9.5	10.7	12.7	10.3	11.7	10.7	14.9	15.8	12.7	10.3	19.2	19.2	19.8	20.7	10.3	11.7	10.7	14.9
1969-07-05	7.1	9.5	15.2	9.4	13.5	13.6	11.5	11.5	11.4	12.6	13.5	10.8	14.2	12.6	16	16.6	13.5	10.8	19.4	19.5	20.3	22	10.8	14.2	12.6	16
1969-07-06	6.4	9.8	14.4	8.3	12.7	15.1	10.9	10.8	12.1	11.4	11.2	11.8	13	11.4	16.4	14.8	11.2	11.8	17.7	15.5	16.5	18.2	11.8	13	11.4	16.4
1969-07-07	6.8	8.4	9.7	7	13	14.6	10.2	8.7	8.9	9.3	10.1	8.6	9.2	9.3	14.3	13	10.1	8.6	16.9	16	17.7	17	8.6	9.2	9.3	14.3
1969-07-08	6.2	8.4	10.4	6.9	10.7	11.6	8.6	8.9	8.6	11.2	12.1	9.9	10.3	11.2	16.4	15.6	12.1	9.9	18.6	17.7	19.7	21.5	9.9	10.3	11.2	16.4
1969-07-09	6.2	8.9	12.4	6.4	11.4	14.8	11.4	10.9	10.2	11.2	12.6	11.4	9.9	11.2	16.8	17	12.6	11.4	19.5	19.2	22.6	21.7	11.4	9.9	11.2	16.8
1969-07-10	5	8.7	10.5	6.2	10.6	11.6	8	6.9	7.3	7.9	10.5	7.6	9.5	7.9	13.5	13.5	10.5	7.6	16.6	16.8	18.4	19.2	7.6	9.5	7.9	13.5
1969-07-11	4.2	5.4	10.6	4.8	9.9	13.2	8.7	8.2	6.7	8.6	10.6	8.4	9.5	8.6	13.7	13.9	10.6	8.4	16.3	16.2	15.6	16.9	8.4	9.5	8.6	13.7
1969-07-12	2.5	6.9	10.8	3.3	9.9	13.1	8.9	8	7.1	7	10.4	8	9.2	7	13.8	13.2	10.4	8	16.8	16.7	17.4	18.5	8	9.2	7	13.8
1969-07-13	2.1	6	10.3	4.9	9.8	11.7	7.5	7.5	6.7	6.8	9.9	6.8	7	6.8	14.7	13.2	9.9	6.8	17.8	16.9	21.3	20.3	6.8	7	6.8	14.7
1969-07-14	5.7	7	11	5.2	11	12.2	9.3	9.2	8.1	9.7	11.7	9.1	10	9.7	15.4	14	11.7	9.1	19.6	18.7	22.1	21.5	9.1	10	9.7	15.4
1969-07-15	3.6	7.1	12.1	6.2	9.8	11.9	8.6	8.4	7.6	8.5	11.8	9.9	11.7	8.5	15.3	16.5	11.8	9.9	20.1	18.9	21.7	21.4	9.9	11.7	8.5	15.3
1969-07-16	4.7	8	11.7	7	9.2	10	6.8	8.6	9	5.9	9.9	7.7	10.5	5.9	13.3	14.2	9.9	7.7	17.1	17.2	19.5	18.2	7.7	10.5	5.9	13.3
1969-07-17	3.1	5.6	10.4	4.1	8.7	10.7	8.3	7.5	7.5	7.7	10.2	7.3	10.1	7.7	15.1	14.7	10.2	7.3	18.2	17.2	19.3	20	7.3	10.1	7.7	15.1
1969-07-18	5.9	7	12.5	6.5	9	8.8	7.2	7.7	7.1	7	11.5	8.6	11.7	7	15.5	15.5	11.5	8.6	19.8	19	22	21.7	8.6	11.7	7	15.5
1969-07-19	6.2	7.8	14.1	8.1	9.1	10.7	7.4	7.4	7.3	8.7	13	8.7	13.6	8.7	16	18.5	13	8.7	20.6	20.8	22.8	23.3	8.7	13.6	8.7	16
1969-07-20	5.6	9	15.1	8.1	10.2	13.2	9.1	10.8	8.3	9.8	14.1	11.2	13.3	9.8	16.8	18.7	14.1	11.2	22	20.8	23.8	22.3	11.2	13.3	9.8	16.8
1969-07-21	7.1	9	14.6	8.4	11.6	13.4	9.5	11.4	7.9	9.2	13	10.1	14.2	9.2	16.8	18.7	13	10.1	20.1	19	21.2	22.7	10.1	14.2	9.2	16.8
1969-07-22	4.5	9	13.8	6.9	11.6	13.9	10.6	8.7	10	11	12.6	11.3	12.6	11	16.1	17	12.6	11.3	20.4	19.3	19.4	21.9	11.3	12.6	11	16.1
1969-07-23	4.7	8.9	14.8	6.7	11.5	14.9	9.4	8.5	9.7	11.1	13.6	11.7	14.8	11.1	17.4	16.7	13.6	11.7	21.5	19.7	21	21.5	11.7	14.8	11.1	17.4
1969-07-24	7.1	8.4	17.3	8.7	10.5	13	10.1	10.9	10.6	12.5	13.1	11.6	15.1	12.5	17	17.1	13.1	11.6	21	18.6	21	20.3	11.6	15.1	12.5	17
1969-07-25	8.7	9.3	12.3	9.4	11	14	10.9	10.7	9.6	9.7	14.2	9.1	11.9	9.7	18.9	15	14.2	9.1	19.5	18.4	21.6	19.2	9.1	11.9	9.7	18.9
1969-07-26	8.6	10.5	15.4	8	14.2	16.2	12.9	12.3	11.3	13.5	14.7	12.6	13.7	13.5	17.6	18	14.7	12.6	19.7	18.2	18.8	19.1	12.6	13.7	13.5	17.6
1969-07-27	9.2	12.6	15.3	10.9	13.6	15.7	11.9	12.9	12.8	14.8	14.9	13.7	15.2	14.8	19.1	18.5	14.9	13.7	18.8	17.6	17.6	19.7	13.7	15.2	14.8	19.1
1969-07-28	9.1	13.2	14.8	9.9	14.5	16.8	12.7	13.3	13.3	14.6	17	14.1	14.3	14.6	19.6	19.8	17	14.1	22.8	21.3	22	22.1	14.1	14.3	14.6	19.6
1969-07-29	9.5	13.6	15	9.8	14.7	16.9	13.6	13.7	12.7	15.1	17.2	14.4	14.8	15.1	20	21	17.2	14.4	23.5	21.4	22.2	22.2	14.4	14.8	15.1	20
1969-07-30	8.3	10.8	13.4	8.8	13.1	16.4	12.4	12.4	13.3	14.3	15.1	14.3	13.3	14.3	19.2	17.7	15.1	14.3	21.5	19.7	20.6	20	14.3	13.3	14.3	19.2
1969-07-31	9.1	10.9	14.7	9.4	13.5	14.9	11.5	12.6	11.2	12.5	13.9	12.8	13.4	12.5	17.5	18.1	13.9	12.8	20.7	19.5	20.4	21.3	12.8	13.4	12.5	17.5
1969-08-01	7.8	11.2	13.7	9.3	13.1	16.6	12.8	12.9	11.2	12.8	13.2	11.9	13	12.8	17.6	17.7	13.2	11.9	19.8	20.2	20.5	21	11.9	13	12.8	17.6
1969-08-02	7.4	8.3	11.3	7.7	10	13.2	9.4	9.7	8.7	9.7	11	9.5	9.9	9.7	16.6	13.6	11	9.5	18.1	17.1	19.4	19.3	9.5	9.9	9.7	16.6
1969-08-03	5.1	6.5	12.2	5.8	11.3	13.8	10.2	9.9	9.2	9.6	10.4	9.5	9.7	9.6	15.7	13.7	10.4	9.5	18.1	17.7	19.4	20.6	9.5	9.7	9.6	15.7
1969-08-04	4	6.5	13.1	6.1	8.7	13.3	8.7	7.4	6.9	8.3	11.4	8.1	11.3	8.3	14.2	15.9	11.4	8.1	19.3	18.7	20.6	21.3	8.1	11.3	8.3	14.2
1969-08-05	5.4	7.8	14.3	5.9	10	13.6	8.9	8.8	8.3	9.3	12.8	9.7	11.5	9.3	15.9	17.4	12.8	9.7	20.6	19.8	22.6	22.5	9.7	11.5	9.3	15.9
1969-08-06	5.7	8.7	12.2	6.5	11.4	12.8	9.9	10.8	9.5	10.4	13.5	10.7	10.8	10.4	18.2	16.3	13.5	10.7	20.8	18.3	21.3	20.9	10.7	10.8	10.4	18.2
1969-08-07	6.3	8.8	12.1	7.4	11.3	14.4	10	9.7	10.1	10.3	12.1	10.3	12.2	10.3	15.4	14.2	12.1	10.3	17.5	16.2	16.9	16.5	10.3	12.2	10.3	15.4
1969-08-08	6.1	6.9	11.8	7.5	9.5	13.6	10.8	10.8	7.8	8.5	12.8	9.2	10.8	8.5	15.7	16.4	12.8	9.2	18.7	18	18.1	19.5	9.2	10.8	8.5	15.7
1969-08-09	4.2	6.6	11.9	6.5	10.3	14.9	10	10.4	8.5	8.8	11.8	9.7	11.7	8.8	16.3	15.4	11.8	9.7	19	18.2	18.8	20.5	9.7	11.7	8.8	16.3
1969-08-10	6.2	8.2	13.2	8.7	9.1	11.8	7.5	9.6	7.7	9.1	11.6	9.5	11.6	9.1	15.8	16.6	11.6	9.5	18.6	18.4	19.7	20.1	9.5	11.6	9.1	15.8
1969-08-11	6	7.8	12.7	7.3	9	12.6	7.4	9.4	6.9	8.8	11.2	9.5	11.6	8.8	15.1	16.2	11.2	9.5	18.5	17.6	19.8	19.6	9.5	11.6	8.8	15.1
1969-08-12	4.5	7.5	12.2	5	9.3	13.4	8	9.1	7.7	8.2	10.6	8.7	10.7	8.2	14.9	17.2	10.6	8.7	19.3	19	19.9	20.5	8.7	10.7	8.2	14.9
1969-08-13	6.7	7	11.9	6.9	8.3	12	8.8	7.9	8.2	9.6	11	8.2	10.7	9.6	14.5	15.3	11	8.2	19.3	18.8	20.6	21.3	8.2	10.7	9.6	14.5
1969-08-14	5	7.7	11.5	6.4	11.2	12.4	9.5	9.3	8.8	8.2	11.5	7.8	11.6	8.2	16.5	16.8	11.5	7.8	19.1	18.9	20.4	21.9	7.8	11.6	8.2	16.5
1969-08-15	6.3	7.6	13.4	8	11.4	15	11.7	10.9	10.5	8.8	12	9.8	11.7	8.8	16	17.1	12	9.8	20.1	20	20.8	21.8	9.8	11.7	8.8	16
1969-08-16	7.9	9.8	15.5	10.7	11.2	13.7	10.6	10.7	8.4	10	13.2	10.2	13.7	10	16.9	18.9	13.2	10.2	21	20.8	21.9	23.6	10.2	13.7	10	16.9
1969-08-17	8.1	9.8	15.7	10.1	12.1	13.6	9.9	9.9	7.8	11	14.9	11.2	13.5	11	17.5	19.5	14.9	11.2	22	21.3	21.8	23.4	11.2	13.5	11	17.5
1969-08-18	7.7	9.5	14	9	12	13.3	10.6	9.3	8.7	10.2	13.5	9.8	12.4	10.2	16.7	18.4	13.5	9.8	21.1	20.4	19.9	21.7	9.8	12.4	10.2	16.7
1969-08-19	6.2	9.4	13.3	8.8	12.6	14.5	12.4	11	10.8	12	12.1	10.5	12.4	12	16.5	17.6	12.1	10.5	19.2	19.5	20.4	21.4	10.5	12.4	12	16.5
1969-08-20	7.5	9.6	12.1	7.1	12.9	16	11.8	11.8	9.7	11.9	14.1	11.8	11.4	11.9	19.6	18.8	14.1	11.8	20.3	20.7	20.1	22.2	11.8	11.4	11.9	19.6
1969-08-21	6.4	9.7	10.6	6.4	12.6	14.8	11.1	10.5	9.5	10.6	9.6	10.4	10.9	10.6	13.4	12.4	9.6	10.4	15.1	14.1	15.3	15.5	10.4	10.9	10.6	13.4
1969-08-22	5.2	8.5	10.6	6.3	10.4	12.9	8.7	8.7	9.1	9.2	9.6	8.8	10.2	9.2	13.8	13.6	9.6	8.8	15.8	15.1	15.9	16.3	8.8	10.2	9.2	13.8
1969-08-23	5.4	7.8	11.7	7.3	10.2	11.8	8.6	9.6	7.6	9.9	11	9.2	10.3	9.9	15.8	14.3	11	9.2	18.1	17.9	18.2	17.2	9.2	10.3	9.9	15.8
1969-08-24	3.3	7.2	11	5.9	8.6	12.2	9.7	9.3	7.1	8.8	9.7	9.7	9	8.8	14.9	14	9.7	9.7	16.4	16	17.7	18.1	9.7	9	8.8	14.9
1969-08-25	4	8.9	11.9	4.7	10.4	12.8	9.4	8.9	9	9.7	10.6	9	9.9	9.7	14.1	13.2	10.6	9	15.3	16.1	16.4	17.6	9	9.9	9.7	14.1
1969-08-26	3.9	6.8	8.8	4.3	9.8	10.4	7	7.8	7.2	8.1	8	8.7	7	8.1	12.3	12.3	8	8.7	13.9	13.3	13.8	15.5	8.7	7	8.1	12.3
1969-08-27	3.6	5.9	9.2	6.5	9.6	11.2	7.1	5.3	7.9	7	7.8	7	7.8	7	11.5	12	7.8	7	14.5	13.4	13.5	14.9	7	7.8	7	11.5
1969-08-28	5.6	7.7	10.9	6.6	9.6	11.5	6.5	7.1	7.2	7.5	9.2	6.7	8.1	7.5	13.2	12.8	9.2	6.7	14.4	14.8	15.3	16.1	6.7	8.1	7.5	13.2
1969-08-29	5.2	6.6	9.7	4.8	9.5	11.6	8	7.8	7	8.8	9.3	7.9	8.2	8.8	13.4	13.3	9.3	7.9	16	14.9	15.5	16.3	7.9	8.2	8.8	13.4
1969-08-30	3	7	10.7	4.6	10.2	12.8	9	8.4	8.7	9.6	10.9	8.7	8.9	9.6	13.2	14.2	10.9	8.7	16.8	16.7	15.5	17.1	8.7	8.9	9.6	13.2
1969-08-31	5.3	8.2	10.8	6.3	10.4	11.4	7.4	7.2	7.3	7.5	10.5	6.8	9.6	7.5	13.4	13.7	10.5	6.8	16.2	16.3	15.9	17	6.8	9.6	7.5	13.4
1969-09-01	5.4	8.3	9.7	5.4	10.3	11.1	7.6	8.2	6.7	8.9	8.9	8.2	8.9	8.9	14	12.4	8.9	8.2	15	14.7	16.1	16.2	8.2	8.9	8.9	14
1969-09-02	5.2	8.3	11.4	4.9	11.9	12	9.8	8.6	9.7	10.3	9.9	9.4	10.9	10.3	13.7	14.9	9.9	9.4	14.5	15.3	14.2	17.6	9.4	10.9	10.3	13.7
1969-09-03	5	8.5	9.8	5.7	12.4	13.8	11.4	9.7	9.8	10.4	8.7	9.3	8.3	10.4	12.9	12.6	8.7	9.3	13.7	13.4	12.8	14.7	9.3	8.3	10.4	12.9
1969-09-04	5.6	7.2	10.3	5.3	10.2	13.5	9.8	9	9.2	9.3	10	9.5	9.5	9.3	12.3	12.6	10	9.5	14.4	13.6	13.7	15.3	9.5	9.5	9.3	12.3
1969-09-05	3.5	6.3	8.1	3.3	10.1	12.1	9.1	7.9	7.8	8.3	8.3	7.8	7.6	8.3	11.5	11.7	8.3	7.8	12.6	12.6	11.2	13.2	7.8	7.6	8.3	11.5
1969-09-06	2.7	5.3	8	2.8	9.8	11.2	6.9	6	7.9	7.2	10	7.1	6.3	7.2	12.1	11.4	10	7.1	12.4	12.7	12.7	14.2	7.1	6.3	7.2	12.1
1969-09-07	3.2	6.2	10.3	4.7	8.6	12.6	8.6	8.5	6	8.2	10.7	8.4	9.3	8.2	14.6	14.8	10.7	8.4	16.4	15.5	15.3	17.1	8.4	9.3	8.2	14.6
1969-09-08	3.7	6.7	10.1	5.7	10.7	12.7	9.4	9.2	9.3	9.5	9	9.4	8.6	9.5	12.9	13.6	9	9.4	14.8	14.1	13.2	16.9	9.4	8.6	9.5	12.9
1969-09-09	3.9	6.8	9.6	5.3	10	12.3	9.2	8	8.4	8.6	9.9	7.5	9	8.6	11.7	14.5	9.9	7.5	15.3	15.6	15	16.7	7.5	9	8.6	11.7
1969-09-10	3.2	7.3	8.4	4.8	10.6	12.9	10.5	8.4	8.6	8.2	8.8	8.2	9	8.2	12.1	12.8	8.8	8.2	14.6	14.5	15.6	15.2	8.2	9	8.2	12.1
1969-09-11	4.2	7.1	10	4	11.6	13.4	11.5	9.9	9.3	7.6	9.5	7.6	8.3	7.6	13.8	11.8	9.5	7.6	14.6	13.4	15.6	16.7	7.6	8.3	7.6	13.8
1969-09-12	5.5	6.9	9.1	4.8	10.9	14.8	10.8	10.7	11	11	9.3	10.6	8.3	11	13.9	11.9	9.3	10.6	14.3	12.9	13.1	13.3	10.6	8.3	11	13.9
1969-09-13	2.1	6.8	6.6	0.7	10.5	12.7	7.3	6.1	6.8	7	4.8	6.6	5.6	7	9.6	7.5	4.8	6.6	10.7	9.7	9.9	10.4	6.6	5.6	7	9.6
1969-09-14	0.3	4.8	5.9	1.4	8.4	9	6.2	4.2	5.9	6.3	7.5	5.9	4.4	6.3	10	9.8	7.5	5.9	11.9	11	10.3	11.6	5.9	4.4	6.3	10
1969-09-15	1	4.5	6.4	0.6	7.8	10.2	6.4	4.8	4.8	5.5	6.9	4.9	5	5.5	10.2	9.9	6.9	4.9	12.7	12.6	11.5	14.2	4.9	5	5.5	10.2
1969-09-16	2.2	6.2	6.7	2.2	8.4	10.9	6.9	5.9	6.7	7.2	7.8	6.5	5	7.2	12.5	10.5	7.8	6.5	12.9	13.2	11.9	12.8	6.5	5	7.2	12.5
1969-09-17	3.5	6.3	7	3.2	8.3	10	7.8	7.2	7.2	8	8.1	8	6.8	8	11.6	12	8.1	8	13.1	12.3	11.3	13	8	6.8	8	11.6
1969-09-18	2	4.7	6.3	1.4	7.4	9.1	7	5.7	5.4	6.1	6.6	5.2	5.2	6.1	9.4	9.4	6.6	5.2	12	11.6	11.6	13.3	5.2	5.2	6.1	9.4
1969-09-19	-0.2	2.7	6.5	1.2	6.9	6.6	3.7	3.8	3.7	4.5	5.8	4.7	5.3	4.5	9	8.5	5.8	4.7	10.7	10	10	11	4.7	5.3	4.5	9
1969-09-20	0.4	2.3	4.4	-0.8	6.1	9.2	4.6	3.3	2	3.7	4.7	2.9	2.7	3.7	8.5	8.4	4.7	2.9	9.2	8.9	8.4	10.1	2.9	2.7	3.7	8.5
1969-09-21	-0.1	3.2	4.5	0.1	5.4	8.1	4.8	4	3.5	3.7	5.1	3.8	2.9	3.7	8.8	8.5	5.1	3.8	10	9.2	9.9	10.8	3.8	2.9	3.7	8.8
1969-09-22	-0.6	2.4	4.7	-0.3	4.2	7	3.3	3.6	2.3	5.4	5.7	4.4	3.8	5.4	10	9.6	5.7	4.4	11.4	11.3	11.9	12.3	4.4	3.8	5.4	10
1969-09-23	-1.6	1	5.5	-0.3	3.6	7.6	2.6	1.6	2.2	3.9	5.7	3.4	4	3.9	9.4	9.7	5.7	3.4	10.5	10.5	11.8	14.6	3.4	4	3.9	9.4
1969-09-24	-0.2	2.2	7.5	0.5	4.4	6.3	3	3.3	3.4	4.5	6.6	3.8	4.8	4.5	11.5	10.5	6.6	3.8	11.7	11.4	11.7	14.4	3.8	4.8	4.5	11.5
1969-09-25	0.2	2.3	7.1	-0.4	4.5	7.8	5.4	4.9	3.8	4.2	7.5	4	4.3	4.2	12.7	11.1	7.5	4	13	13.5	13.9	13.8	4	4.3	4.2	12.7
1969-09-26	-0.3	2.4	6.8	0.5	5	8.6	4.7	3.8	3.1	4	7	3.5	4.2	4	11.4	8.8	7	3.5	11.5	11	10.2	10.4	3.5	4.2	4	11.4
1969-09-27	1.2	2.5	5.9	1.7	5	8.5	5	5.3	3.2	4.4	6.9	3.8	3.8	4.4	11.3	8.6	6.9	3.8	12.2	11.5	11.4	12.2	3.8	3.8	4.4	11.3
1969-09-28	2.6	3.7	7.8	2.5	8.5	11.6	8.4	7.3	8	8.5	9.1	7.7	6.7	8.5	11.4	9.8	9.1	7.7	12.7	11.7	11.2	13.9	7.7	6.7	8.5	11.4
1969-09-29	2.2	5.2	7.4	3.7	9.5	12	8.8	8.4	7.3	6.9	9.9	8.1	6.6	6.9	13.6	11.2	9.9	8.1	13.7	13.2	12	13.2	8.1	6.6	6.9	13.6
1969-09-30	2.1	4.6	7.7	1	9	13.4	9	8.6	5.7	7.1	6.7	6.6	5.2	7.1	10.5	9.2	6.7	6.6	10.6	10.2	9.7	11.3	6.6	5.2	7.1	10.5
1969-10-01	4.5	5.8	7.7	2.9	9.5	14	10.2	9.4	8.4	8.3	6.6	8.7	7	8.3	10.2	8.6	6.6	8.7	10.7	10.1	9.4	10.5	8.7	7	8.3	10.2
1969-10-02	5.4	7.4	5	4.8	9.4	13.1	9.8	7.1	9.6	7.7	4.5	7.1	5.3	7.7	8.5	5.2	4.5	7.1	7.7	5.4	4.6	5.3	7.1	5.3	7.7	8.5
1969-10-03	5.5	7.5	7.3	5.1	11.4	12.6	9.6	6.6	7.7	8.2	5.2	6.8	6.4	8.2	7.9	7.2	5.2	6.8	9.4	8.5	8.1	9.3	6.8	6.4	8.2	7.9
1969-10-04	5.2	7.9	7.5	4.9	9.7	11.4	9.3	6.5	8.4	8.4	5.9	7.3	7.3	8.4	8.9	7.9	5.9	7.3	10.8	10.3	10.3	11.4	7.3	7.3	8.4	8.9
1969-10-05	4.5	8.4	8.1	3.9	10.9	11.8	9.6	6.7	8.4	8.2	7	6.9	7.9	8.2	10.1	9.9	7	6.9	12.1	12.1	11.1	12.1	6.9	7.9	8.2	10.1
1969-10-06	4	8.5	6.1	3.4	11.1	11.7	9.5	7.9	9.5	9.3	8	7.9	6.7	9.3	10.9	9.2	8	7.9	11.1	10	8.6	8.9	7.9	6.7	9.3	10.9
1969-10-07	3.5	7.2	3.8	1	9.7	10.4	7.7	6.9	6.9	6.4	5.8	6	4	6.4	8	8.1	5.8	6	9.5	9.5	8.6	9.7	6	4	6.4	8
1969-10-08	2.2	6.3	3.6	1.3	7.5	8.8	5.2	4.5	5.6	6.8	5.2	5.9	2.6	6.8	8.3	7.7	5.2	5.9	7.5	8	7.3	8.5	5.9	2.6	6.8	8.3
1969-10-09	1.9	5.8	4	2.9	7.9	8.5	4.8	4.7	5.6	6.9	5.1	5.1	4.1	6.9	7.3	6.8	5.1	5.1	8	7	7.4	8.6	5.1	4.1	6.9	7.3
1969-10-10	0.5	5	4.7	0.8	7.4	9.2	6.6	5.4	7.2	7.1	3.9	5.6	5.2	7.1	7.5	7	3.9	5.6	7.7	8.3	7.7	9.8	5.6	5.2	7.1	7.5
1969-10-11	1.9	2.2	3.5	0.8	5	5.9	3	2.7	2.4	2.8	4.3	2.1	2.2	2.8	5.5	6.5	4.3	2.1	7.4	6.9	6.7	7.8	2.1	2.2	2.8	5.5
1969-10-12	0.2	3.8	3.5	0.3	6.3	8.1	4.5	3.2	2.7	3.6	4.1	3	4.3	3.6	7.1	6.3	4.1	3	8.3	7.6	7.3	10	3	4.3	3.6	7.1
1969-10-13	-0.2	3.5	2.5	-1.4	7.3	10.5	5.6	5.5	3.6	3.8	4.3	4.7	1.6	3.8	9.5	6.3	4.3	4.7	8.9	7.5	8	8.8	4.7	1.6	3.8	9.5
1969-10-14	-1.2	-0.2	3.6	-0.5	7	7.7	3.4	2.4	2.5	2.6	3.3	2.5	1.4	2.6	7.8	6	3.3	2.5	10	8.5	7.2	8.6	2.5	1.4	2.6	7.8
1969-10-15	4	4	3.7	3.2	8.6	7.7	6.5	5.5	5.1	6	5.8	4.6	2.6	6	7.7	5.2	5.8	4.6	7.9	6.7	7.7	8.8	4.6	2.6	6	7.7
1969-10-16	4.4	8	3.2	3.2	11.2	8.9	9.5	8.4	8.6	7.5	4.5	6.7	3.4	7.5	8.2	6.8	4.5	6.7	10.2	8.9	8.7	8.5	6.7	3.4	7.5	8.2
1969-10-17	-3.3	0.5	0.8	-4.6	3.6	7.5	1.7	0.9	1.6	0.7	1.1	0.6	1.4	0.7	4	5.1	1.1	0.6	4.4	4.6	4	5.2	0.6	1.4	0.7	4
1969-10-18	-3.3	-1.3	-1.9	-5.8	0.7	5.2	0.5	-1.4	0.2	-1.1	-0.1	-0.6	-2.5	-1.1	4.8	3	-0.1	-0.6	3.5	3.7	3.7	4.4	-0.6	-2.5	-1.1	4.8
1969-10-19	-4.4	-1.9	-0.9	-5.4	1.4	6.5	0.3	-0.6	-0.9	-1.7	0.7	-0.6	0	-1.7	5.2	4.1	0.7	-0.6	5.3	4.8	4.9	4.7	-0.6	0	-1.7	5.2
1969-10-20	-3.4	-0.5	-0.5	-5.7	1.5	7	1	-0.4	-0.5	-1.4	1	-1.2	-1.4	-1.4	6.3	4.6	1	-1.2	5.5	5	5.7	6.3	-1.2	-1.4	-1.4	6.3
1969-10-21	-2.9	-2.8	-1.1	-5.7	1	5.4	0.3	-0.4	-0.5	-0.5	-0.1	-0.5	-2	-0.5	3.9	3.6	-0.1	-0.5	5.4	4.4	4.7	3.8	-0.5	-2	-0.5	3.9
1969-10-22	1.1	1	1.1	-0.3	3.6	5.8	3.3	1.7	2	1	2.2	0.7	-0.9	1	6.8	2.8	2.2	0.7	4.7	3.8	3.3	2.8	0.7	-0.9	1	6.8
1969-10-23	1.1	3.6	4.3	0.6	7.6	7.8	5.3	3.7	3.9	4.3	3.1	2.9	3.5	4.3	5.1	5.2	3.1	2.9	5.6	5.8	4.6	5.5	2.9	3.5	4.3	5.1
1969-10-24	-1.5	1.7	1.3	-2.4	8.1	8.4	5.2	4.5	6	2.8	1.6	3.5	1	2.8	6.8	1.1	1.6	3.5	1.9	2.2	3.9	6.4	3.5	1	2.8	6.8
1969-10-25	0.1	2.7	0.3	-2.6	6.2	8.1	5.8	4	3.7	2.5	-0.1	2.5	-1.7	2.5	4.1	0.2	-0.1	2.5	2.8	2.5	4.1	3	2.5	-1.7	2.5	4.1
1969-10-26	-3.9	1.6	-0.4	-3.3	7.2	8.7	3.1	1	1.1	0.9	-1.5	0.5	0.2	0.9	3	0.6	-1.5	0.5	4.2	3.6	4	5.2	0.5	0.2	0.9	3
1969-10-27	-4.2	2.2	-0.6	-3.6	4.9	6.7	0.1	-0.2	-0.6	-0.6	-0.7	-0.7	-0.9	-0.6	2.9	1.4	-0.7	-0.7	4.8	4.1	4.6	4.1	-0.7	-0.9	-0.6	2.9
1969-10-28	-4.4	0.3	-1.3	-5.3	5.5	7.2	2.1	0.8	0.5	0.4	-0.4	-0.9	-1.9	0.4	2.4	1.5	-0.4	-0.9	4.5	3.7	2.2	3.3	-0.9	-1.9	0.4	2.4
1969-10-29	-14.4	-5.4	-6	-13.3	1.2	4	0.3	-1.3	-0.3	-1.1	-0.2	-2.1	-4	-1.1	4.8	2.1	-0.2	-2.1	4.7	3.6	2.1	3.5	-2.1	-4	-1.1	4.8
1969-10-30	-17	-6.1	-5.4	-15.6	-1.7	2.9	-1.1	-3.8	-3	-4	-1.8	-3.1	-8.3	-4	2.3	0.8	-1.8	-3.1	3.1	4.3	3.5	4.3	-3.1	-8.3	-4	2.3
1969-10-31	-15.3	-5.2	-3.5	-15	-1.7	1.6	-2.3	-2	-3	-3.5	-1.3	-3	-7.4	-3.5	2.5	0.6	-1.3	-3	3.7	3.2	3.2	4.5	-3	-7.4	-3.5	2.5
1969-11-01	-10.9	-3.7	-2.2	-13.2	-0.6	2.8	-0.2	-1.8	-2.2	-1.6	0.1	-1.4	-4.7	-1.6	5.6	1.9	0.1	-1.4	4.2	3.3	3.7	4.9	-1.4	-4.7	-1.6	5.6
1969-11-02	-8	-1.6	-0.7	-9	1.1	4	1.4	2.3	-0.3	-0.9	-0.9	0.6	-1.6	-0.9	5.8	2.6	-0.9	0.6	5.1	5.1	4.3	5.8	0.6	-1.6	-0.9	5.8
1969-11-03	-12	-2.7	0.2	-8.8	3.2	6.1	2.7	1.6	1.9	1.2	0.7	0.9	-0.5	1.2	4.9	3.1	0.7	0.9	6.3	5.9	4.6	4.1	0.9	-0.5	1.2	4.9
1969-11-04	-13.5	-3.1	-0.6	-12.2	1.3	6	-0.7	0.8	-0.9	-2	0.3	-2.1	-0.4	-2	3.8	3.1	0.3	-2.1	4	4	2.9	5.7	-2.1	-0.4	-2	3.8
1969-11-05	-12.5	-1.9	-0.5	-10.6	3.1	6.5	2.3	2.1	1	0.4	1.6	0.1	-0.9	0.4	5.1	3.6	1.6	0.1	4.9	5.1	4.4	5.1	0.1	-0.9	0.4	5.1
1969-11-06	-12.9	-1.9	-0.4	-13.1	3.3	7	1	1.5	1.1	0.2	2.5	1.5	-0.9	0.2	5.7	3	2.5	1.5	4.8	4.9	4.3	5.6	1.5	-0.9	0.2	5.7
1969-11-07	-13.9	-2.4	0.2	-13.3	3.3	7.1	3.1	2.5	2.7	1.2	2.7	1.8	-0.3	1.2	6.9	3.3	2.7	1.8	5.2	4.6	4.7	6.4	1.8	-0.3	1.2	6.9
1969-11-08	-10.2	-2.4	0.9	-11.9	2.8	5.1	1.7	2.2	1	0.8	2.9	2	0.6	0.8	9.6	4	2.9	2	7	5.8	6.3	6.7	2	0.6	0.8	9.6
1969-11-09	-12.2	-1.7	0.9	-13.4	1.4	6.9	0.3	1.5	0.2	-0.4	5	1.4	-0.1	-0.4	9.5	3.1	5	1.4	7.5	4.9	5.1	6.7	1.4	-0.1	-0.4	9.5
1969-11-10	-8.5	-1.9	1	-10.2	0.9	5.7	1.6	1.7	-0.1	0.6	3.2	-0.4	0.6	0.6	9.4	3.7	3.2	-0.4	8.9	5.8	7.3	6.2	-0.4	0.6	0.6	9.4
1969-11-11	-10.6	-2.7	-0.2	-10.9	2.6	5.1	0.1	0.8	-1.1	-0.1	-2.8	0.6	-1.4	-0.1	1	2.1	-2.8	0.6	3	3	2.1	2.4	0.6	-1.4	-0.1	1
1969-11-12	-8.2	-1.6	-2.1	-8.9	3.8	5.2	3.8	0.4	1	-1.8	-2	-1.6	-3	-1.8	0.4	-2	-2	-1.6	1.5	2.1	-0.8	2.5	-1.6	-3	-1.8	0.4
1969-11-13	-5.4	-2.4	-4.5	-6.8	2.1	3	-2.6	-3.4	-1.2	-2.2	-5.4	-2.2	-3.4	-2.2	-0.2	-3	-5.4	-2.2	-0.1	-1.4	-1.2	0.4	-2.2	-3.4	-2.2	-0.2
1969-11-14	-8.9	-2.1	-4.4	-9.2	0.9	3	-1.7	-1.9	-0.9	-1	-5	-2.2	-4.3	-1	-0.1	-2.2	-5	-2.2	0.2	-0.7	-1.1	0.9	-2.2	-4.3	-1	-0.1
1969-11-15	-11.2	-4	-3.9	-10.5	-0.3	0.8	-2.2	-3.1	-1.1	-3.3	-3.6	-2.2	-4.7	-3.3	0.6	-0.4	-3.6	-2.2	1	0.8	0.1	1.6	-2.2	-4.7	-3.3	0.6
1969-11-16	-16.8	-6	-6.2	-14.7	-3.2	1.3	-3.7	-3.6	-3.4	-4.3	-4.2	-4.8	-6.6	-4.3	-0.8	-1.6	-4.2	-4.8	0.6	0.2	-1.2	0.1	-4.8	-6.6	-4.3	-0.8
1969-11-17	-20.8	-8	-9.7	-21.7	-3.3	0.2	-5.1	-5	-5.3	-7	-6.2	-5.9	-8.9	-7	-1	-3.5	-6.2	-5.9	-0.3	0.1	-1.4	1.3	-5.9	-8.9	-7	-1
1969-11-18	-18.5	-4.9	-9.8	-18.9	-2	-1.1	-4.2	-3.3	-3.4	-3.9	-4.4	-3.8	-7.5	-3.9	0.5	-3.5	-4.4	-3.8	-0.8	-0.9	-1.3	1.2	-3.8	-7.5	-3.9	0.5
1969-11-19	-24.6	-8.4	-7.9	-18.7	-2.6	1.3	-1.8	-3.5	-3.6	-4.3	-4.2	-4.4	-7.6	-4.3	1.4	-1.4	-4.2	-4.4	0	1.1	-1.5	1.3	-4.4	-7.6	-4.3	1.4
1969-11-20	-27.5	-9	-7.4	-24.4	-5.8	0	-5.6	-6.6	-4.1	-6	-3.3	-5.3	-6.6	-6	0.2	-1.5	-3.3	-5.3	0.2	0.4	-1	-0.3	-5.3	-6.6	-6	0.2
1969-11-21	-21.2	-7.7	-5.5	-19.8	-2.1	0.4	-3.4	-3.6	-3.7	-4.2	-4.2	-3.6	-5.2	-4.2	-0.9	-2.2	-4.2	-3.6	-0.3	0	-0.8	0.4	-3.6	-5.2	-4.2	-0.9
1969-11-22	-22.2	-8.5	-7.9	-23.4	-1	3	-2.1	-3	-3	-5.3	-4.6	-3.6	-7.4	-5.3	0.8	-1.7	-4.6	-3.6	0.5	0.1	-0.4	1.2	-3.6	-7.4	-5.3	0.8
1969-11-23	-24.7	-10.7	-6.6	-25.7	-5.8	-1.1	-6	-7.9	-7.3	-6.9	-5.5	-8	-7.8	-6.9	-1.1	-2	-5.5	-8	-0.9	0.4	-0.7	1.3	-8	-7.8	-6.9	-1.1
1969-11-24	-16.7	-8.7	-6.4	-20	-3.9	-0.5	-5.1	-4.1	-4.3	-5.7	-5.3	-4.8	-6.6	-5.7	-1.3	-3	-5.3	-4.8	-0.2	0.1	-1.1	1.6	-4.8	-6.6	-5.7	-1.3
1969-11-25	-19.1	-7.5	-6	-18.3	-3.1	1.1	-3.7	-5.5	-5.1	-5.9	-5.4	-5.8	-6.3	-5.9	-2.9	-2.3	-5.4	-5.8	1.1	0.6	-1.2	-0.1	-5.8	-6.3	-5.9	-2.9
1969-11-26	-23.7	-10.1	-7.6	-24.3	-4.2	1.8	-4.2	-6.6	-5.9	-6.4	-6	-6.6	-7.4	-6.4	-2.1	-2.8	-6	-6.6	-0.5	0.4	-0.6	2.3	-6.6	-7.4	-6.4	-2.1
1969-11-27	-19.5	-8.3	-5.6	-23	-3.3	0.7	-3.3	-3	-4.6	-4.7	-3.6	-4.5	-6.1	-4.7	-0.6	-2.2	-3.6	-4.5	0.3	0.4	-1.4	1.8	-4.5	-6.1	-4.7	-0.6
1969-11-28	-20.5	-7.3	-3.7	-20.8	-2.6	2.4	-2.3	-2.6	-3.3	-3.4	-2.3	-2.7	-4.7	-3.4	0.1	-1.2	-2.3	-2.7	0.2	0.7	-0.7	0.5	-2.7	-4.7	-3.4	0.1
1969-11-29	-18.1	-1.9	-6	-22.1	3.6	5.8	2.1	3.1	0.4	-1.1	-4.2	-0.7	-6	-1.1	1.4	-3.2	-4.2	-0.7	0	-0.8	-1.4	-0.8	-0.7	-6	-1.1	1.4
1969-11-30	-8.6	-4.5	-3.3	-11.6	0.5	4.5	0	-0.4	0	1	-3.1	-0.3	-4.3	1	-0.2	-0.6	-3.1	-0.3	1.6	1.2	0.7	0.5	-0.3	-4.3	1	-0.2
1969-12-01	-22.6	-7.4	-5	-17.5	-1.6	4	-1.2	-1.2	-2.3	-2.1	-1.3	-2.2	-6.3	-2.1	-0.9	0.3	-1.3	-2.2	1	1.8	0.4	1.6	-2.2	-6.3	-2.1	-0.9
1969-12-02	-19.2	-8.3	-1.6	-16.4	-3.7	3.9	-2.3	-1.8	-4.5	-3.5	-2.2	-3.9	-4.4	-3.5	-0.9	-2.8	-2.2	-3.9	-0.9	-0.6	-2.5	-1	-3.9	-4.4	-3.5	-0.9
1969-12-03	-15.2	-4.7	-7	-15	-1.5	-0.7	-5.6	-2.2	-4.2	-2.8	-6.4	-4.1	-6.9	-2.8	-2.6	-4.9	-6.4	-4.1	-3.9	-4.2	-6.2	-4.1	-4.1	-6.9	-2.8	-2.6
1969-12-04	-22.3	-7.2	-8.3	-19.5	-1.3	2.7	-2.5	-2.8	-3.6	-6.8	-7.3	-5.4	-9.6	-6.8	-2.9	-6.6	-7.3	-5.4	-4.5	-3.7	-7.5	-4.9	-5.4	-9.6	-6.8	-2.9
1969-12-05	-18	-5.9	-9.3	-17.8	-0.8	-1.1	-4.1	-5.3	-3.5	-5.1	-8.4	-5.5	-9.1	-5.1	-5.1	-7.9	-8.4	-5.5	-6.3	-6.3	-10	-7.3	-5.5	-9.1	-5.1	-5.1
1969-12-06	-12.8	-6.6	-8.6	-15.7	-2.9	-0.8	-1.8	-3.8	-4.6	-5.6	-6	-5.8	-7.9	-5.6	-5.1	-6.3	-6	-5.8	-5.3	-3.9	-7.2	-6.6	-5.8	-7.9	-5.6	-5.1
1969-12-07	-11.6	-6.7	-6.4	-15.5	-1.1	-1.3	-3.2	-3.3	-4.4	-4.5	-7.3	-4.2	-6.8	-4.5	-3.9	-5.8	-7.3	-4.2	-3	-2.8	-5.6	-6.4	-4.2	-6.8	-4.5	-3.9
1969-12-08	-11.6	-4.9	-5.5	-14.5	-2.7	-1	-2.7	-3.2	-2.6	-4.2	-8.3	-4.4	-6.6	-4.2	-6.1	-6.9	-8.3	-4.4	-5.5	-6.3	-8	-6.1	-4.4	-6.6	-4.2	-6.1
1969-12-09	-18.8	-8.6	-10.1	-19.1	-5.4	-3.9	-4.8	-6.9	-6.3	-6.9	-8.8	-7	-10.8	-6.9	-6.4	-10.1	-8.8	-7	-6.4	-6.9	-8.8	-7.8	-7	-10.8	-6.9	-6.4
1969-12-10	-17.9	-12.1	-8.7	-20.5	-4.7	-3.9	-5.7	-7.6	-9	-8	-10.1	-8.6	-9.4	-8	-6.2	-7.8	-10.1	-8.6	-5.7	-5.8	-6.6	-4.9	-8.6	-9.4	-8	-6.2
1969-12-11	-18.8	-11.7	-8.5	-19.6	-7.2	-0.9	-5.8	-6.8	-11.8	-9.5	-8.3	-9.1	-10.8	-9.5	-5.8	-6.6	-8.3	-9.1	-6.4	-6.5	-7.9	-6.3	-9.1	-10.8	-9.5	-5.8
1969-12-12	-17.8	-9.2	-9.4	-21.2	-5.5	-1.8	-6.4	-5.7	-9.1	-8.1	-8.9	-6.2	-11	-8.1	-5.3	-7.1	-8.9	-6.2	-4.3	-4.9	-7.3	-6.3	-6.2	-11	-8.1	-5.3
1969-12-13	-21.6	-12	-11.2	-21.8	-7.7	-5.2	-10	-8	-10.3	-11.3	-10.7	-10.1	-13	-11.3	-6	-10.5	-10.7	-10.1	-6	-7.4	-9.7	-6.5	-10.1	-13	-11.3	-6
1969-12-14	-20.5	-13.2	-12.9	-23.2	-6.6	-5	-8.9	-9.7	-9.5	-10.1	-10.9	-10.1	-15.3	-10.1	-7.5	-10.8	-10.9	-10.1	-7.1	-8.3	-9.8	-7.1	-10.1	-15.3	-10.1	-7.5
[truncated: 15,357 more rows]

## Sheet: Evaporation
Date	Dari	Jiuzhi	Ruoergai	Xinghai	Maduo	Qingshuihe	Henan	Aba	Banma	Hongyuan	Songpan	Hezuo	henan	suzhou	wugong	jiaozuo	taian	tongchuan	baoji	yinchuan	gansu	yinchuan	ningxia	lanri	guiyang	zepi
[truncated: 17,166 more rows]
