# Supplementary material for: Response of future hydropower generation of cascade reservoirs to climate change in alpine regions
Source: PLoS One. 2022 Aug 19;17(8):e0269389. doi: 10.1371/journal.pone.0269389 (PMC9390902; doi:10.1371/journal.pone.0269389)
Supplement: S2 Data — (XLSX) [file pone.0269389.s002.xlsx]

## Sheet: Hydrological data
Date	TNH-Flow (m3/s)	XC-Flow (m3/s)
1956	422.662	615.969
1957	491.976	646.585
1958	638.646	878.172
1959	498.643	806.474
1960	516.944	760.641
1961	714.378	1038.81
1962	587.379	837.045
1963	753.747	1045.22
1964	722.969	1173.49
1965	567.555	776.521
1966	718.498	981.689
1967	986.872	1445.72
1968	811.902	1132.63
1969	490.033	578.737
1970	454.454	646.054
1971	589.997	763.658
1972	640.145	825.473
1973	568.438	801.105
1974	595.921	795.328
1975	983.728	1232.1
1976	850.154	1186.08
1977	520.208	764.599
1978	616.149	815.881
1979	652.289	944.223
1980	600.587	753.946
1981	941.217	1165.53
1982	893.871	1035.42
1983	998.725	1194.54
1984	760.079	1027.62
1985	700.995	957.86
1986	630.554	804.593
1987	561.691	615.268
1988	521.39	601.534
1989	1040.9	992.929
1990	535.447	853.693
1991	467.122	727.17
1992	635.269	658.135
1993	693.21	802.8
1994	517.177	807.488
1995	495.565	728.438
1996	443.797	612.652
1997	449.411	555.057
1998	581.269	557.594
1999	768.783	749.864
2000	489.852	684.505
2001	438.292	622.001
2002	335.493	610.214
2003	543.68	512.321
2004	480.134	607.56
2005	809.216	746.16
2006	448.289	781.252
2007	599.899	784.219
2008	553.983	762.3
2009	835.397	797.561
2010	625.587	854.823
