# Supplementary material for: Response of future hydropower generation of cascade reservoirs to climate change in alpine regions
Source: PLoS One. 2022 Aug 19;17(8):e0269389. doi: 10.1371/journal.pone.0269389 (PMC9390902; doi:10.1371/journal.pone.0269389)
Supplement: S3 Data — (XLSX) [file pone.0269389.s003.xlsx]

## Sheet: CAN
RCPs	RCP2.6																										RCP4.5
Date	Dari	Jiuzhi	Ruoergai	Xinghai	Maduo	Qingshuihe	Henan	Aba	Banma	Hongyuan	Songpan	Hezuo	henan	suzhou	wugong	jiaozuo	taian	tongchuan	baoji	yinchuan	gansu	yinchuan	ningxia	lanri	guiyang	zepi	Dari	Jiuzhi	Ruoergai	Xinghai	Maduo	Qingshuihe	Henan	Aba	Banma	Hongyuan	Songpan	Hezuo	henan	suzhou	wugong	jiaozuo	taian	tongchuan	baoji	yinchuan	gansu	yinchuan	ningxia
2020-01-01	0	0	0	0	0	0	0	0	0	0	0	0	0	0	0	0	0	0.174503	0.0429943	0.434594	0.402381	0	0.055111	0	0	0.014947	0	0	0	0	0	0	0	0	0	0	0	0	0	0	0	0	0	0	0	0	0	0	0
2020-01-02	0.0663702	0	0.035993	0	0.0115672	0.0142542	0.107877	0	0.255038	0.0303905	0.0422858	0	0.0417095	0.279213	0	0.210269	0	0.0478792	0.10978	0.0407255	0.148132	0	0.266571	0.0922047	0	0.0847052	0.039639	0	0.0221516	0	0.0915966	0.0558284	0	0	0.124158	0.13815	0	0	0.236788	0.057042	0.105364	0.0517691	0.0949393	0	0	0.0573301	0.080649	0	0.609422
2020-01-03	0	0	0	0	0.0227846	0.0226552	0	0	0	0	0	0	0.0250944	0	0	0	0	0.354884	0	0.175543	0.236097	0.0108642	0.273201	0.510389	0.204674	0.105727	0.037187	0	0.107825	0.0236294	0.02151	0.0354475	0.0456563	0.0769188	0.121535	0.124432	0.167618	0	0.393616	0.133152	0.126046	0	0.0139493	0	0	0.117462	0.254521	0.0400942	0.510911
2020-01-04	0	0	0	0	0	0.0479163	0	0	0	0.020057	0	0.145167	0.0583139	0	0.16075	0	0.109186	0.099583	0.0171792	0.190909	0.158686	0	0	0	0.0413852	0	0	0	0	0	0	0.0424793	0	0	0	0	0	0	0	0	0	0	0	0	0	0	0	0	0.114267
2020-01-05	0.0287971	0	0.0907824	0.0526103	0.138896	0.100453	0.0618299	0	0.0508065	0.0454033	0	0.164555	0	0.321536	0	0.126948	0.465769	0.142869	0.548956	0.0237256	0.16041	0	0.0719499	0.466854	0	0	0	0	0	0	0	0	0	0	0	0	0	0	0	0	0	0	0	0	0	0	0	0	0
2020-01-06	0	0	0	0	0	0	0	0	0	0	0	0	0	0	0	0	0	0	0	0	0.083012	0.232221	0	0.0568851	0	0	0.0840696	0	0.0938986	0	0	0	0.182843	0.245527	0	0.0710483	0.123404	0	0.00476194	0	0.0873089	0	0	0	0	0.0315652	0.111299	0	0
2020-01-07	0	0	0	0	0	0	0	0	0	0	0	0	0	0	0	0	0	0	0	0	0.00233459	0.124876	0.0423358	0.0410019	0	0.0048569	0.0689962	0	0	0	0	0.0222898	0.0399474	0	0.0498223	0.0841599	0.0115158	0	0.394094	0	0	0.0479818	0	0	0	0.0110127	0	0.0921965	0
2020-01-08	0	0	0.0443211	0.119166	0.0666171	0.137991	0	0	0.0319431	0.0342445	0	0.111664	0	0	0	0.0740577	0.220653	0	0.22944	0.0686248	0	0	0.02648	0.11408	0	0	0.049099	0	0	0	0	0	0	0.174923	0.0122574	0	0	0	0.587722	0	0	0	0	0	0	0.0125787	0.00563387	0	0
2020-01-09	0	0.00999899	0	0.0318893	0.115373	0.146552	0	0	0.0796626	0.0693746	0	0.0567187	0.010473	0	0.0444094	0.0098195	0	0.122351	0.123402	0.112824	0.233153	0	0	0	0	0	0	0	0	0	0	0	0	0	0	0	0	0	0	0	0	0	0	0	0	0	0	0	0.052134
2020-01-10	0.183149	0.0746279	0.103661	0.335123	0.496229	0.119351	0.0181647	0.259771	0.0495807	0.184505	0	0.2133	0.261207	0.0915901	0.187917	0.135613	0.18328	0.217899	0.425368	0.397146	0.187716	0.075269	0.18859	0.2499	0.24128	0	0.354073	0.192383	0	0.279472	0	0	0.0350282	0	0.0370944	0.0161807	0.0761981	0.097583	0.155538	0.156721	0.0891797	0	0.169854	0.0103658	0	0.304372	0	0	0.461466
2020-01-11	0	0	0.0767799	0	0	0	0.162093	0	0	0	0	0	0.02996	0.426171	0	0	0	0.139978	0	0.262853	0.438917	0.0890805	0.0262568	0	0	0	0.227529	0.0335775	0	0	0.370074	0.0641153	0.102808	0	0.13819	0.153575	0.12309	0.0442996	0.278803	0.159789	0.082906	0.101531	0.249654	0.0565404	0.00833871	0.0799346	0.334481	0.0824917	0.368961
2020-01-12	0	0	0	0	0	0	0	0	0	0	0	0	0	0	0	0	0	0	0	0.0380396	0.335629	0.238489	0.402855	0.455097	0.106491	0.515529	0.289777	0.0736625	0.0121098	0	0	0.0487575	0.119132	0.244238	0	0	0.310344	0.0116488	0.304737	0.0371559	0	0.0910353	0.201248	0.171849	0.104889	0.31334	0.338547	0	0
2020-01-13	0	0	0	0	0	0	0	0.00232421	0	0	0	0	0	0	0	0	0	0	0	0	0	0.378797	0.723957	0.96818	0.365171	0.482959	0.463365	0.113102	0.297243	0.377907	0.0318508	0.125308	0.381529	0.426048	0.142318	0.27575	0.111679	0.151754	0.357273	0.0966021	0.173094	0.0808651	0.0873829	0	0.269395	0.304867	0.346541	0.257148	0
2020-01-14	0.0674944	0	0.0903923	0.0482514	0.114956	0.179496	0	0.127235	0.0416728	0.210618	0.02179	0.32581	0.258684	0.0389723	0.0697751	0.0459921	0.404799	0.216594	0.204174	0.561593	0.3997	0	0.0346443	0.0993769	0	0	0	0	0.0929215	0	0	0.0252619	0	0	0	0	0.0982965	0	0.377721	0.0592754	0.0994158	0.247819	0	0	0	0	0	0	0.350961
2020-01-15	0	0	0	0	0	0	0.123678	0	0	0	0	0.019622	0.0911839	0.0782263	0	0	0	0.67667	0.310697	0.249425	0.593947	0.257971	0.187069	0.589636	0.277772	0.139993	0.594497	0	0.0190049	0.000215553	0	0.0127908	0.100159	0.0164644	0.00649639	0	0	0.00959795	0.231249	0.0718479	0	0	0	0.0287922	0	0.290068	0.0199272	0	0.155268
2020-01-16	0.108294	0.0423104	0.481996	0.227547	0.148412	0.147041	0.303452	0.117562	0.359014	0.137065	0	0.205562	0.348025	0.106713	0.176721	0.160481	0.0323556	0.282319	0.129071	0.0500287	0.0686896	0.203784	0.285346	1.21117	0.318793	0.048258	0.693368	0	0.0834061	0.131611	0.209816	0	0.00410345	0.0153077	0.0190668	0.0157132	0.154163	0	0.0908366	0	0.0330872	0	0	0	0.043987	0.0960633	0.130459	0.0552154	0.0447591
2020-01-17	0	0	0.159879	0.14184	0.105818	0.10196	0.293389	0.0816407	0	0	0	0.256764	0.0999677	0.332469	0.0529701	0	0	0.316419	0.216984	0.147582	0.136662	0	0	0.0389032	0	0.195177	0.136722	0.0560276	0.02872	0.00800764	0.212559	0	0.137307	0.200802	0	0	0	0.0927865	0.620618	0	0.170137	0	0	0	0.0234085	0.272281	0.181402	0.0384719	0.309267
2020-01-18	0	0	0	0	0	0	0	0.0320506	0	0	0	0	0	0	0	0	0	0	0	0	0	0.296751	0	0.217456	0	0.100577	0.260749	0.0938767	0.121762	0.152599	0	0.0553874	0	0.0687683	0.0171101	0.00184237	0.145964	0.0707607	0.149433	0	0	0	0	0.0280864	0.185199	0.678846	0.159098	0.0188335	0
2020-01-19	0	0.0253664	0.046542	0.0190566	0.103897	0.162971	0	0	0	0	0	0	0.0663983	0.0152957	0	0	0	0.00205757	0	0	0.0506048	0.14568	0.210373	0.127188	0.0176557	0.309224	0.946055	0.0736436	0	0.178912	0.106861	0.112318	0.0148117	0.535899	0.591443	0.226145	0.116807	0.0680276	0.355918	0.204069	0.181277	0.1466	0.133235	0.139942	0.309872	0.668647	0.243462	0	0.0163975
2020-01-20	0	0	0	0	0	0.0614927	0.0671183	0	0	0	0	0.0533968	0	0.0716506	0	0	0	0.0196563	0	0	0.0888619	0	0.0941632	0.485364	0.678683	0.0489969	0.0299723	0.352708	0.89029	0.289219	0.0907556	0	0.245689	0.871163	0.234849	0.482079	0.438525	0.186455	0.501386	0	0.0411402	0	0	0.100461	0.0547187	0.762208	0.103826	0	0
2020-01-21	0	0	0	0	0	0	0	0	0	0	0	0	0	0	0	0	0	0	0	0	0	0	0.241323	0.164929	0	0	0.0265341	0.0375223	0.269822	0.0949169	0.0428389	0	0.0258166	0.215713	0	0	0.291391	0.0566373	0.204208	0	0	0	0	0	0.0955411	0.151642	0.180504	0.186479	0.112572
2020-01-22	0.063764	0	0.118713	0.0417017	0.346888	0.123768	0.187819	0.168734	0.171815	0.0771257	0	0.104183	0.123327	0.128807	0.0849212	0	0.0928471	0.0307233	0.137201	0.104916	0.0971463	0	0	0	0	0.00647764	0	0	0	0	0	0	0	0	0.0637033	0	0.0196735	0	0.0870293	0	0.0186081	0	0	0	0	0	0	0	0.067572
2020-01-23	0	0	0	0	0.00198862	0.00829253	0.0105356	0	0	0.0428121	0.0438649	0.0166776	0.00917915	0	0	0	0.080661	0.0963375	0.0165853	0.142299	0	0.0745433	0.219281	0.246641	0.465861	0.0995554	0.340472	0	0.338716	0.126931	0	0	0.0106971	0.210227	0.0189395	0.0157696	0.0387209	0.0439464	0.298618	0.00834941	0	0.082091	0	0	0.0992228	0.212244	0.0272114	0.130055	0
2020-01-24	0.0533008	0	0	0.0367467	0.0452213	0.256375	0	0	0	0.0703292	0.0153632	0.223866	0.287224	0.114234	0	0	0.0251313	0.340884	0.0521053	0.116038	0.0709824	0.0147017	0.0260315	0.0473098	0	0.00919075	0.098415	0	0.0687588	0	0	0	0	0	0	0.0476266	0.0487693	0	0.234088	0	0	0	0	0	0	0.116655	0.0819726	0	0
2020-01-25	0	0	0	0	0	0	0	0	0	0	0	0	0	0	0	0	0	0	0	0	0	0.0246738	0.611832	0.435274	0.651711	0.0227328	0	0.169311	0.85527	0.151751	0	0	0	0.362134	0.155079	0.117327	0.0870951	0	1.10564	0	0	0	0	0	0	0.109617	0.204608	0	0
2020-01-26	0	0	0	0	0	0	0	0	0	0	0	0	0	0	0	0	0	0	0	0	0	0	0	0	0	0	0	0	0	0	0	0	0	0	0	0	0	0	0	0	0	0	0	0	0	0	0	0	0
2020-01-27	0.0207902	0.305459	0.22443	0.120147	0.349517	0.328932	0.0962301	0	0	0.026653	0	0.060518	0.0226257	0	0	0	0	0.00648176	0.0514023	0.0430993	0.0508656	0.0325122	0.124405	0.367152	0.34474	0.101232	0.219643	0	0	0	0	0.0882175	0.133058	0.125513	0	0	0	0	0.0248003	0.0576494	0.00369106	0	0.00369408	0	0	0	0.160364	0	0
2020-01-28	0.521727	0.601841	0.174222	0.00762284	0.462624	0.243113	0	0.0190381	0.0301659	0.241537	0	0	0.0687669	0	0.282894	0.104425	0	0	0	0	0	0.0865979	0.196156	0.228725	0.0772159	0.227683	0	0.0625255	0	0	0.133745	0.135226	0	0	0	0	0	0	0	0.143058	0	0.0730541	0.0456752	0	0	0.122106	0	0	0
2020-01-29	0.0818337	0.0380875	0.0547691	0.0947067	0.295929	0	0.0153273	0	0	0.0991335	0	0.00824166	0	0	0	0	0	0.0372807	0.0180809	0.0743441	0.28578	0.0944225	0.399805	1.35245	0.690091	0.258446	0.47604	0.777059	0.939696	0.626288	0.0520743	0.0417487	0.723543	0.802567	0.508732	0.71862	0.354041	0.59626	0.714531	0.196808	0.149175	0.22909	0.303017	0.0949368	0.636755	0.935976	0.859654	0.0159286	0.368989
2020-01-30	0	0	0	0	0	0	0	0	0	0	0	0	0	0	0	0	0	0.0969159	0	0	0.291811	0	0.0165583	0.0457115	0.0766935	0	0	0	0.143371	0	0	0	0	0.0778568	0.0688468	0	0.0214687	0	0.37824	0	0	0	0	0.332839	0	0.0276172	0.279445	0.241403	0
2020-01-31	0	0	0	0	0	0	0	0.00972165	0	0	0	0	0	0	0	0	0	0	0	0	0	0	0	0.0299516	0	0	0.0278929	0.0904878	0	0.072194	0	0	0	0.111818	0	0.272432	0.251244	0.239455	0.4257	0	0	0	0	0.026462	0.114049	0.144025	0.0753734	0	0
2020-02-01	0	0.154892	0.287353	0.272825	0.725668	1.18492	0	0.198261	0.463873	1.09322	0	0.842453	0.0225239	0	0.256176	0.263663	0.294009	0.179674	0.9485	0.221101	0.131727	0	0	0	0	0	0	0	0	0	0	0	0	0	0	0	0	0	0	0	0	0	0	0	0	0	0	0	0
2020-02-02	0	0.0118112	0.0774924	0	0.112956	0.200824	0	0	0	0.10465	0.0395693	0.086366	0	0	0.153568	0.0430872	0.162455	0.10372	0.185071	0.0351507	0.0624618	0	0	0	0	0	0	0	0	0	0	0	0	0	0	0	0	0	0	0	0	0	0	0	0	0	0	0	0
2020-02-03	0.0351406	0.102571	0.110185	0.0224207	0.212081	0.153781	0.176575	0.717464	0.0569809	0.123551	0.00330077	0.081177	0.0754755	0	0.0948743	0.0505363	0.554425	0.01108	0.337518	0.0683542	0.128886	0	0	0	0	0	0	0	0	0	0	0	0	0	0	0	0	0	0	0	0	0	0	0	0	0	0	0	0
2020-02-04	0	0	0	0	0	0.00933719	0	0	0	0	0	0	0	0	0	0	0	0	0	0	0.07529	0.145685	0	0	0	0.21075	0	0.00507531	0	0	0.0605818	0	0.46211	0	0.14525	0	0	0	0	0	0.0868511	0	0.00124109	0	0	0	0	0	0
2020-02-05	0.146871	0.137704	0	0.0444287	0.167406	0.127723	0	0	0.226735	0.029324	0	0	0.0360143	0	0.0595445	0.0612205	0.160472	0	0.0209488	0.0406956	0.101934	0	0.0376837	0.222823	0.0750646	0	0.0453059	0.0736479	0.337008	0.126494	0.0265002	0	0	0	0	0.120709	0	0.198477	0.215999	0	0.149747	0.320547	0	0	0.109676	0.0723776	0.0786286	0.281106	0
2020-02-06	0.186848	0.0441926	0	0	0.244798	0.263808	0.131778	0.206272	0.258251	0.256399	0.0510034	0.26303	0.0716003	0.22664	0.0859807	0.55927	0.138437	0.269541	0.0339364	0.429314	0.254325	0.0936955	0.0531213	0.212483	0.125824	0	0.297195	0.177599	0.0237036	0.156049	0.311303	0	0.327792	0.00944634	0	0.15553	0	0.120761	0.696237	0.174717	0.172758	0.103664	0.0259894	0.12233	0.0796665	0.291391	0.235359	0.576701	0
2020-02-07	0.00956812	0.0371395	0	0	0	0	0.101104	0	0	0	0	0	0.0618857	0.0462744	0	0	0	0.0916424	0.0429557	0.0844785	0.31225	0.0712037	0.233615	0.179637	0.0134058	0.728095	1.01499	0.220952	0	0.275483	0.141893	0.0183831	0	0.475713	0.251318	0.824772	0.0994147	0.0691795	0.380988	0.126367	0.0118775	0	0.00450167	0.576572	0.698619	0.101788	0.540544	0.359219	0.146199
2020-02-08	0.0554753	0.151764	0.0678602	0.225478	0.325039	0.28155	0.14134	0	0	0.143043	0.0558979	0	0.0445864	0	0	0	0.0182268	0.127381	0.150168	0	0.140269	0.434551	0.519087	0	0	1.07063	0.827176	0.0550746	0	0.0655005	0.136358	0	0	0.081403	0.0200398	0.170007	0	0.0841879	0.478285	0.121791	0	0.0484815	0	0	0.449963	0.119751	0.168356	0	0.0094728
2020-02-09	0.0735083	0.141745	0.0228075	0	0.486522	0.232601	0	0	0	0.190345	0.0676322	0.277055	0.0471886	0	0	0	0.166119	0	0.221852	0	0.10312	0.292259	0.396947	0.260462	0.120398	0.378319	0.349653	0.106776	0.289575	0.080735	0.00886402	0	0.141168	0.281744	0.212929	0.114015	0.183712	0.0287235	0.0972832	0.219804	0.137633	0.257039	0.0232322	0.914195	0.00971882	0.293346	0.263401	0.295888	0
2020-02-10	0.127319	0.209643	0	0	0.221602	0	0	0.146342	0.288292	0.159918	0	0.0156494	0	0.066789	0.0738112	0	0.215876	0.00481018	0.114041	0.0920699	0.056279	0.183296	0.210839	1.03707	0.109498	0.655044	0.393037	0.209042	0.601499	0.0276921	0.188122	0.483927	0.196275	0.0731283	0.232296	0.510585	0	0.2894	1.78266	0.355226	0	0	0	0	0.188901	0.443342	0.224514	0.506171	0
2020-02-11	0.491318	0.218228	0.0569108	0.124653	0.426793	0.403275	0.00343856	0.094714	1.02935	0.783037	0	0.777798	0.315077	0.3129	0	0.160199	0.31534	0.271132	0.505748	0.614516	0.447679	0.203062	0.123791	0.252603	0.0879387	0	0.108822	0.0438244	0.0899916	0	0.0319562	0	0	0	0	0	0	0.0661268	0.537182	0.0940706	0	0.172345	0	0	0	0.0741014	0.0249659	0.136559	0
2020-02-12	0	0	0	0	0	0	0	0	0	0	0	0	0	0.084108	0	0	0.149167	0.108256	0	0.0547962	0.0987944	0.115366	0.18269	0.142319	0.137157	0	0.150076	0.210503	0.255939	0.21925	0.0690463	0.230169	0.508215	0	0	0	0.0766611	0.180254	0.0725664	0.249501	0.0974646	0.0835825	0.207043	0.0604003	0.0625086	0.080233	0	0	0
2020-02-13	0.118276	0.0725139	0	0	0.311928	0.274922	0	0.111252	0.319342	0.612709	0.313084	0.250922	0	0	0.053317	0.124934	0.194194	0	0	0	0.202798	0	0	0	0	0	1.05033	0.260854	0	0.115671	0.224206	0	0.285315	0	0.120359	0	0.0107899	0.0377672	0.0897413	0	0.252835	0.0705715	0.0673567	0.306256	0.119127	0.0174613	0.469095	0.33798	0
2020-02-14	0	0	0	0	0.00285936	0.115235	0.0435367	0	0	0	0	0	0.0309198	0.0884024	0	0	0.338476	0.0163546	0.168121	0.260568	0.369503	0.0198584	0.0710981	0	0	0.411243	0.216451	0.0394851	0	0.21517	0.0462719	0.00494849	0.20264	0.432494	0.146394	0.0530661	0	0	0.125007	0.000549312	0	0.165554	0	0.491439	0.325216	0.23262	0.206724	0.527215	0
2020-02-15	0.269155	0.076494	0.126394	0.153958	0.716941	0.42543	0.0210941	0.278604	0.365931	0.634379	0	0.716602	0.217539	0.340039	0.711572	0.333211	0.863856	0.220473	0.909747	0.674225	0.721041	0.0200234	0.201682	0	0.0767159	0.525495	0	0	0	0.0650884	0.0563872	0	0.0560658	0	0	0	0	0	0.201986	0.0822703	0.00451237	0	0	0	0	0	0	0	0
2020-02-16	0.0289376	0.0310909	0	0	0.291355	0.170704	0.0963299	0.0125562	0.410058	0.103014	0	0.0728113	0.132651	0.374192	0.0741097	0.0996907	0.201736	0	0.123274	0.237563	0.569395	0	0.0654367	0	0.0836096	0	0	0.0716627	0	0	0	0	0	0	0	0	0	0	0.212035	0.499347	0.0909674	0.484379	0.0784474	0	0	0	0	0	0.0400665
2020-02-17	0	0	0	0	0	0	0	0	0	0	0	0	0	0.0590171	0	0	0	0	0	0	0.0363811	0.410801	0.194324	0.132194	0.474122	0.219076	0.0251483	0.244126	0	0.17726	0.116828	0.235649	0	0.378242	0.0170086	0.143851	0.0399925	0.340359	0.509596	0.28314	0	0.235056	0.104386	0.370359	0.0983745	0.098128	0.0429094	0.247202	0
2020-02-18	0	0	0	0	0.241973	0.187552	0	0.0348926	0.110939	0	0	0	0	0.0592597	0.420935	0	0	0	0	0	0	0.128306	0	0.0240017	0.0557854	0	0	0.388137	0.0477048	0.0892983	0.0569101	0	0.0696859	0.111275	0	0	0	0.157273	0.221672	0.100781	0	0	0	0	0	0	0	0.086256	0
2020-02-19	0.497591	0.096054	0	0	0	0	0	0.0763872	0	0	0	0	0	0	0	0	0	0	0	0	0.0694222	0.12271	0.287236	0.523093	0.331245	0.291871	0.746109	0.526705	0.327765	0.425499	0.270509	0	0.162558	0.54452	0.236576	0.423292	0.192922	0.601217	0.72314	0.132384	0.0431732	0.155933	0.0806754	0.305817	0.352929	0.769157	0.548881	0.296287	0.09313
2020-02-20	0.129138	0.11372	0	0	0.104417	0.0668629	0	0.0731596	0.237789	0	0	0	0.18288	0.19469	0.157993	0.0463249	0.163738	0.00382315	0.0864894	0.337808	0.145051	0.13269	0	0.259802	0.00944459	0.306815	0	0.434145	0	0.012254	0	0	0	0.359908	0.14627	0.0895761	0.279104	1.02221	2.80679	0.0451855	0	0	0	0.072717	0	0.360556	0.484251	0.409708	0
2020-02-21	0	0	0	0	0	0	0	0	0	0	0	0	0	0.00208993	0	0	0	0	0	0	0.0719437	0	0	0	0	0	0	0	0	0	0	0	0	0	0	0	0	0	0	0	0	0	0	0	0	0	0	0	0
2020-02-22	0.278616	0.0265567	0	0	0.132634	0.318206	0	0	0	0.0226008	0	0	0	0	0.333435	0	0	0	0	0	0	0.0917802	0.221784	0.231591	0.416591	0	0.328393	0.0303219	0.335181	0.244345	0	0	0.415697	0	0.193469	0	0.145291	0.0788098	0.351412	0	0	0	0	0	0.14305	0.0382349	0.245902	0.333653	0
2020-02-23	0.427018	0.0999848	0	0.0106689	0.203473	0.317007	0	0.140016	0.174403	0.185485	0	0.269343	0.289276	1.03425	0.226388	0.146266	0.130351	0.018881	0.146488	0.720814	0.552146	0.235858	0.0848899	0	0.0144373	0	0	0.16756	0	0	0	0.131174	0.0875457	0	0	0	0.242738	0.350454	0.323455	0.357816	0.0598772	0.0830741	0.0454517	0	0	0	0	0.164421	0
2020-02-24	0.255499	0.019543	0	0	0.0735385	0.332287	0.0847316	0.0857153	0.211886	0.125408	0	0	0.197707	1.22264	0.325595	0.0371542	0.30551	0.171466	0.0804091	0.795088	1.02255	0.268204	0.532825	0.294808	0.334778	0.306731	0.221372	0.195312	0.24662	0.187067	0.166677	0.505669	0.522329	0.404833	0.568017	1.03592	0.46699	0.687523	1.08197	0.561814	0.396465	1.11221	0.462714	0.540594	0.398996	0.974939	1.25412	0.995989	0.122462
2020-02-25	0.161543	0.0348271	0	0	0.114946	0	0.0947575	0.376746	0.09253	0	0.106328	0.0489374	0.0555175	0.633569	0	0.000419735	0	0	0	0.107426	0.869221	0	0.14265	0.397396	0.258525	0.0493697	0.441622	0.66741	0.0704867	0.418196	0.0802341	0.494899	0.136707	0.426195	0.691945	1.28637	0.370337	0.3253	2.89131	0.423274	0.814173	1.25386	0.727308	0.979606	1.67011	0.712024	1.05659	0.556472	0.207678
2020-02-26	0.227846	0	0	0	0.0306299	0.207623	0.0405844	0.253076	0.177573	0.11301	0.00739046	0.380969	0.151839	0.634333	0.09128	0.106032	0.33416	0.13877	0.310006	0.67782	0.956156	0.191471	0.161267	0	0	0	0.719045	0.279202	0	0	0.205267	0.330049	0.225904	1.10072	0.464951	0.539147	0.103336	0.272586	0.483801	0.191417	0.312211	0.905944	0.848062	1.01936	1.42592	0.577901	1.46866	0.0859298	0.157446
2020-02-27	0.26934	0.0189855	0	0	0	0	0.0395155	0.127417	0.230589	0	0.0367926	0	0.161754	0.213845	0	0	0.0775597	0	0.0572679	0	0.949642	0.115742	0.525194	0.406413	0.154079	0.960136	3.04829	0.828174	0.266359	0.468315	0.256598	0.650372	0.236069	1.30965	0.787095	1.77561	0.58908	0.948411	2.91551	0.647817	0.456941	0.572905	0.419971	1.40062	1.75831	1.29759	2.19129	0.747898	0
2020-02-28	0.118296	0	0	0	0	0	0	0.291777	0	0	0	0	0	0	0	0	0.0499582	0	0	0.0579398	0.185493	0.0854929	0.748756	0.691538	0.412511	0.549003	1.47782	0.569247	0.502914	0.36678	0.0755412	0	0	0.469653	0.175989	1.03987	0.164207	0.377273	1.74486	0	0	0	0	0.400702	0.38212	0.884756	0.399451	0.305417	0.133173
2020-02-29	0.0730245	0.516124	0.00676047	0.181568	1.05834	0.999738	0	0	0.116995	0.879386	0.0188373	0.278705	0.225844	0.0671362	0.333561	0.251649	0	0.152782	0.285556	0.121076	0.0873475	0	0.0527403	0.127932	0	0.0814435	0	0.0418736	0.308704	0.0687159	0	0	0	0	0	0	0	0	0.129289	0.0323675	0	0	0.101036	0	0	0	0	0	0
2020-03-01	0.2363	0.0358625	0.00448275	0.145466	1.04238	0.604057	0	0.179903	0.00156813	0.0338352	0.21532	0.0711993	0.0478706	0.399369	0.117384	0.085664	0	0.231955	0.0891552	0	0.694545	0.0387055	0.10896	0.253665	0.163685	0.231416	0.047798	0	0	0.103806	0	0.384511	0.301911	0.429146	0.482681	0.357838	0	0.443624	0.666887	0.913781	0.0387801	0.154957	0.471591	0.184456	0.198481	0.248186	0.966993	0.266708	0
2020-03-02	0.294245	0.183548	0.149006	0	1.3242	0.875104	0.0370413	0.126188	0.296782	1.00552	0	0	0.088779	0.366275	0.201819	0	0.366282	0.349631	0.63034	0.742358	0.0829807	0	0.108642	0.252541	0	0.206864	0	0.372905	0	0.152041	0	0.461436	0.195835	0.495424	0.272728	0.474939	0	0.0327817	1.51862	1.11677	0	1.02044	0.611963	0.252035	0.187521	0.838423	0.32956	0.356459	0
2020-03-03	0	0	0	0	0	0	0	0	0	0	0	0	0	0	0	0	0	0	0	0	0.150323	0	0.0149887	0.14718	0.0446521	1.33343	0	0.434751	0.16563	0.0949743	0.0248025	0.480019	0.110555	0.466487	0.302048	0.620794	0.564972	0.330399	3.03713	0	0	0.0243484	0.222288	0.332288	0.559311	1.13778	0.376922	0.281725	0
2020-03-04	0	0	0	0	0	0	0	0	0	0	0	0.124284	0	0	0.0344637	0	0.171578	0	0.311784	0.175252	0.0792177	0	0.192126	0.0848824	0.136132	0	0	0.0313969	0	0.257996	0	0	0	0	0	0	0	0	0.216551	0	0	0	0	0	0	0	0	0	0
2020-03-05	0	0	0	0	0.0762126	0.0438921	0	0	0.081808	0	0.140782	0	0	0	0.122987	0.147403	0.236881	0.167245	0	0	0.175039	0	0	0.169978	0	0	0.380154	0	0.0520678	0	0	0	0	0.126854	0	0	0	0	0	0	0	0	0	0	0	0	0	0	0
2020-03-06	0	0.120793	0	0	0.499563	0.151331	0	0.600227	0.079107	0	0.269549	0	0.0694499	0.463191	0.416237	0.0686361	0.0846261	0.298079	0.103812	1.12649	0.961456	0	0	0	0	0	0	0	0	0	0	0	0	0	0	0	0.140617	0	0.90598	0.0556327	0.178751	0	0	0	0.241824	0.564031	0.483443	0	0
2020-03-07	0	0	0	0	0.0671704	0.00206375	0	0	0	0	0	0	0	0	0	0	0	0	0	0	0.107603	0.299209	0.473859	0.67868	0.655832	0.445826	0.533999	0.266338	0.349655	0.18039	0	0.0955182	0.0163858	0.456078	0.443554	0	0.327569	0.477611	1.48724	0.526628	0	0.158526	0.552049	0.103011	0.0559632	0.661477	0	0.434818	0
2020-03-08	0	0	0	0	0	0.122207	0	0	0	0	0	0	0	0	0	0	0	0	0	0	0	0	0.104275	0.30871	0.362348	0.169678	1.30903	0.253992	1.16372	1.22317	0	0	0	0	0	1.29412	1.07684	1.62578	1.88212	0	0	0	0	0.615303	1.04236	0.915686	0.38428	0.820691	0
2020-03-09	0	0	0	0.0617842	0	0.1241	0.20599	0.0229169	0	0.192895	0	0	0.0377019	0	0	0	0	0	0	0	0	0	0	0	0	0.24207	0	0.640832	0.0613762	0.599322	0	0.233746	0.0649577	0.483151	0.779355	1.21511	1.79499	1.27376	3.3064	0.619338	0.645632	1.56896	1.92499	2.86328	2.93991	2.37506	3.63557	3.28599	0.358108
2020-03-10	0	0.0704931	0	0	0.506663	0.449513	0	0	0.295541	0.232058	0	0.310794	0.176795	0.859748	0	0	0.0451373	1.15169	0.545127	1.222	0.955857	0	0	0.0256521	0.15073	0.420595	0	0.426788	0	0.271075	0.272729	0.985103	0.102908	0.142779	0.534829	1.23883	0.852697	1.38218	1.21153	0.285034	0.76953	0.495676	0	1.25433	0.165536	0.0739549	0.782636	1.57908	0
2020-03-11	0.288846	0.37328	0	0	0.0245352	0.269079	0	0.122066	0	0	0	0	0	0	0.361433	0.296445	0	0	0	0	0	0	0	0	0	0	0	0	0	0	0	0.290716	0	0	0.157038	0	0	0	0	0	0	0	0	0	0	0	0	0	0
2020-03-12	0.546607	0.871591	0.173076	0.0306079	0.566154	0.262842	0.0196588	0.562974	1.0902	1.27041	0.20162	0.322564	0.0191158	0.302909	0.66154	0.539259	0.546901	0.0609673	0.101747	0.385876	0.416003	0	0	0	0	0.339426	0	0.100366	0	0	0	0.220982	0	0.0418649	0	0.137074	0.210054	0.196158	0.753304	0	0	0.122044	0.000471723	0	0.12191	0.331498	0.234682	0.342361	0
2020-03-13	0.47683	0.549486	0	0	0.335189	0.779399	0	0.58825	0.573883	0.431094	0.30989	0.110128	0	0.171649	0.435928	0.508775	0.125282	0.0362349	0	0	0.352087	0	0	0	0	0	0	0	0	0	0	0	0	0	0	0	0	0	0	0	0	0	0	0	0	0	0	0	0
2020-03-14	0.486274	0.674102	0	0.10656	0.565574	0.761924	0	0.11767	0.118958	0.627334	0.137999	0.0599338	0	0	0.649988	0.149988	0	0	0.119604	0.264036	0	0	0	0	0	0	0	0	0	0	0	0	0	0	0	0	0	0	0	0	0	0	0	0	0	0	0	0	0
2020-03-15	0.433464	0.28261	0.113322	0.0352977	0.554496	0.550453	0.318098	0	0	0.704035	0.00856242	0.421355	0.0482165	0	0	0.181007	0.0322233	0.201416	0.443663	0.336461	0.0832349	0	0	0	0	0	0	0	0	0	0	0	0	0	0	0	0	0	0	0	0	0	0	0	0	0	0	0	0
2020-03-16	0	0.259895	0	0	0	0	0	0	0	0	0	0	0	0	0	0	0	0	0	0	0.0351844	0.220317	0.245437	0.701919	0.927477	0.329985	1.22209	1.3687	0.892487	0.973742	0.275696	0	0.0486731	0	0.369512	0.191756	0.836107	0.551314	0.3174	0	0	0	0.0675124	0	0.0365626	0.145274	0	0	0
2020-03-17	0.517579	0.405972	0	0	0	0	0.155987	0.147615	0	0	0	0	0	0	0	0	0	0	0	0	0.198561	1.4717	0.24071	0.738488	0.339486	1.83677	0.894678	0.769111	0.90769	0.989728	0	0.0933049	0.20591	1.8054	2.00775	4.17482	3.16722	2.49121	2.49949	0.0710501	0.201588	0	0	1.30978	2.60868	1.44548	1.16008	3.41959	0
2020-03-18	0.807201	0.19252	0	0	0.117794	0.281494	0	0	0.160036	0	0.0724428	0	0	0	0.112097	0.069974	0.0629658	0	0	0	0.0940316	0.00120939	0.51972	0.273491	1.35993	0.770332	0.125858	0.614114	2.11675	0.68648	0	0.54389	0.138511	0.513861	0.514065	2.78099	0.81467	1.40532	3.55674	0.460822	0.263324	0.578586	1.13092	0.716617	0.520421	1.1701	0.270059	2.05327	0
2020-03-19	0.803832	0.663064	0.49883	0.166361	1.07965	1.09278	0	0.0239585	0.658564	0.762915	0	0.448487	0.137857	0	0.11729	0.264442	0.159801	0.221637	0.469429	0.322675	0.0618186	0.299387	0.739518	0.28401	0.299646	0.771592	3.38408	0.134093	0.108873	0.75376	0.271733	0.304716	0.1895	1.22689	0.919679	1.96074	0	0.719523	0.992848	1.02183	0.268357	0.436424	0.715137	0.822259	1.38081	0.706488	0.849165	0.317529	0.0495313
2020-03-20	0.32327	0.146613	0	0	0.585889	0	0	0.470448	0	0	0	0	0.0327715	0	0.243316	0.138982	0	0.143455	0.186941	0.29247	0.518813	0.972189	0.964595	1.05446	1.38244	1.59298	3.438	0.930579	3.40826	1.21919	0	1.7716	1.07586	4.97179	2.93932	4.49837	2.39694	1.75101	3.09273	0.35861	0.946579	0.567619	0.912953	3.82763	4.11611	1.95154	3.61	1.18753	0.252821
2020-03-21	0.244752	0.0841493	0.289269	0.211994	0.130223	0.250944	0.252531	1.22883	0.167829	0	0	0	0	0.527824	0.134325	0	0	0.242109	0	0.269754	0.348086	0.283644	0.527436	0.878272	0.796953	1.46098	4.34471	1.19422	2.86702	0.26933	0.0518459	1.38658	0.465126	3.04491	2.42132	3.79575	0.612377	1.84308	1.86822	0.919882	0.666987	0.859423	3.50574	2.04478	2.80969	0.253035	2.73266	1.16795	0.667103
2020-03-22	0	0	0	0	0.342334	0.447854	0	0.304972	0.34414	0.0867386	0.226786	0	0.00391294	0	0.28497	0	0.794181	0.755516	0.0142782	0.0727616	1.12819	0	0.0388251	0.227896	0.0216705	0.395318	1.0336	0.298803	0.00936329	0.138726	0	0.241737	0	0.306399	0	0.710078	0	0.306524	2.82354	0	0	0	0	0.101099	0	0.401143	0.189115	0	0
2020-03-23	0.256814	0.148823	0	0	0.124644	0.1609	0	0	0.47381	0.38935	0.0575875	0.367164	0.00127607	0	0.534652	0.108043	0.358796	0.272394	0.611569	0.910108	0.500473	0	0	0	0	0	0	0	0	0	0	0	0	0	0	0	0	0	0.249905	0	0	0.320696	0	0	0	0	0	0	0
2020-03-24	0.363824	0.286234	0	0	0.388835	0.114129	0	0	0.0149469	0	0	0	0	0	0.100399	0.166081	0	0	0	0.106137	0	0.277408	0.257817	0	0	0.0307885	1.82007	0.0675242	0.0708819	0.00369231	0.000981469	0	0	0.318632	0.297742	0	0	0	0.100693	0.109949	0	0.00204821	0	0	0.314237	0.0430992	0.189402	0.163269	0
2020-03-25	0.346925	0.405283	0	0	0.309831	0.183789	0	0	0	0	0.036739	0	0	0	0.0611847	0.00261641	0.0191636	0.116193	0.253559	0	0	0.404173	0.428046	0.32025	0.0555403	0.380043	1.35581	0.121684	0	0.28651	0.439864	0.690011	0	1.11538	0.0407623	0.282287	0.070701	0.607131	1.42374	0	0.150689	0	0	0.901555	0.407947	0.13362	0.31438	0.209473	0
2020-03-26	0.267787	0.223357	0	0	0.270556	0.350253	0	0	0	0	0	0	0	0	0	0	0	0	0	0	0	0.605222	0.239552	0.553554	0.475806	0	1.93547	0.212857	0.342556	0.501039	0.128364	0	0.0791522	0.958677	0.937657	0.260319	0.355378	0	0.554836	0	0	0	0	0	1.02943	0.859808	0.30985	0.373843	0
2020-03-27	0.533045	0.456959	0.14076	0.068931	1.28241	0.235243	0.280525	0.351784	0.110009	1.37811	0.0268087	0.177329	0.11825	0.23882	0.0443424	0.290787	0.0437539	0.224432	0.452264	0.254936	0.0296237	0	0.279758	0.0798249	0.507468	0.479236	1.327	2.20544	0.603084	0.840949	0	0	0	0.492834	0.0351618	0	1.73833	0.383376	0.277313	0	0	0	0.33443	0.716352	0	0.652588	0.302694	0.25769	0.195863
2020-03-28	0.104367	0.3373	0.30456	0.564466	0.945151	1.06231	0.43715	0.983972	0.632551	1.21223	0.0555018	0.639025	0.695698	0.0614641	0.463844	1.10647	0.815253	0.0522564	0.783288	2.16733	0.762452	0	0	0	0	0.0722982	0	0.684075	0	0	0	0.708557	0	0.270594	0.537689	0.357812	0.437829	0.897916	2.82413	1.04054	0.480388	0.662859	0.371319	1.05732	1.44603	2.77219	1.84559	1.18719	0.379035
2020-03-29	0.124634	0.162342	0.0137555	0	0.319551	0	0.165698	0.827112	0.82646	0	0.465579	0	0.2299	0.334329	0.223582	0.0325568	0.664863	0.399827	0	0	1.0421	0.206607	0	0.15608	0.52677	0	0.275031	0.340741	0	0.543233	0.445493	0.309694	0.619544	0.940312	2.4949	0.270876	0.817853	1.22273	3.64731	0.248364	0.00032273	0.357301	0.891387	1.83514	1.24601	1.49072	0.818815	0.785826	0.18751
2020-03-30	0.286654	0.196675	0	0	0.205357	0.184144	0	0.0476915	0.301043	0	0	0	0	0	0.123305	0.300951	0.370133	0	0	0	0.11359	0.200251	0.538847	1.12398	1.54921	0.810599	4.70386	1.3163	0.484866	0.84044	0	0.161937	0.0183469	1.77004	0.319674	1.00457	0.548951	1.38237	2.75054	0.61899	0.363361	0.755841	0.338559	1.73522	1.43826	0.911562	1.557	1.2377	0.103222
2020-03-31	0.217464	1.10836	0.190752	0.731699	0.79663	1.88861	1.1481	2.44359	0.333663	0.109552	0	1.47248	1.63349	1.85361	0.210189	1.08748	2.03682	1.48041	2.00634	4.81495	3.10233	0.120784	0.203222	0.231559	0.0517934	0	0.653263	0.996759	0.858362	0.325294	0	1.14693	0.215683	0.318318	0.617023	0.346762	0.31425	0.231627	1.44076	0.44631	0.797437	0.576861	0.633493	0.849382	0.689771	0.517664	1.23478	0.487138	0.880689
2020-04-01	0.225081	0.879899	0.628415	0.132732	1.60627	1.79133	0.108786	0.22661	0.670343	0.729243	0.0266399	0.716042	0	0	0.187176	0.17937	0.3666	0	0	0.27016	0.172426	0.335307	0.773663	1.16243	1.11541	1.30064	1.77272	0.470255	1.52196	0.751542	0.887922	0.485383	0.249221	0.519519	1.5795	2.41233	1.69836	3.07552	4.54444	1.25826	0.419768	0.973145	0.768253	3.01573	2.00314	2.91497	4.39621	1.4813	0
2020-04-02	0.311169	0.604584	0.597561	0.872288	0.837872	2.89955	1.48026	0.504566	0	1.26504	0.706969	1.58792	1.0947	1.97321	0	0.185718	0.725716	2.73539	2.13917	3.63748	1.91921	0.321145	0.634777	0.237005	0.366872	3.76925	3.03166	0.684676	0.73966	1.14917	1.09322	0.440932	1.11574	1.12391	1.81555	2.90887	0.815047	1.75313	3.44809	1.08488	0.245754	0	0.0894011	2.74668	2.90898	1.46907	2.56597	0.512472	0.543713
2020-04-03	0.879108	0.865956	2.00878	1.5873	2.35384	2.80241	1.17824	0.136688	0.994506	2.09966	1.21199	2.44664	2.91612	2.51627	0.239541	2.22644	3.74623	1.83271	0.926543	3.63378	2.7476	0	0.676051	0.946864	0.71138	0.834229	0.887028	1.58648	2.3955	0.11278	0.298246	0	0.0506453	0.31094	2.18137	1.88364	0.207683	0.724686	0.97823	0.366896	0.512586	0.667691	0.0996196	1.07037	1.11356	1.03391	3.86577	0.894353	1.87378
2020-04-04	0.304541	1.34041	0.485979	0.385576	1.12603	1.32369	0.763765	1.6294	0.079793	0.463065	0.353299	1.2825	0.0683284	0	0	0.278069	2.88345	0.763593	0.73219	0.870739	1.36381	0	0.0347481	0	0	0.405991	0	0	0	0	0	0	0.350578	0	0.0533668	0	0	0	0.73376	0.27187	0.179462	1.34796	0	0	0.0577306	1.85183	1.06868	0	0.379049
2020-04-05	1.5852	1.13005	0.467747	0.39501	2.00395	0.823584	0.168147	0	0.249021	1.39134	0	0.000250537	0.261127	0.385178	0.231367	0.268846	0.336748	0.306309	0.0847123	0.668202	0.391509	0	0	0	0	0	0	0.0696987	0	0	0	0.213698	0.465452	0	0	0	0.342122	0.507072	0	0.610033	0.116778	0.67299	0.326068	1.12492	0.518037	0	0	0	0.133322
2020-04-06	1.23757	0.920393	0.0992852	0.0992528	1.34202	2.40928	0.061685	0	0.189072	0.987737	0.101146	0.579266	0.0481894	0	0.0393765	0.564389	0.0530414	0.479744	0.0206559	0	0.786539	0.0229836	0.608128	0.417727	0.0233184	0.207086	0.517565	0.1456	0.993906	0.345541	0.850202	0.660097	1.67264	1.35696	0.605741	0.592121	0.0130065	0.313042	0.748363	0.513505	0.777483	2.0183	0.753506	0.30638	0.623392	2.36916	2.09148	0.449005	1.16557
2020-04-07	1.72087	0.191437	0.147529	0	1.12464	0.538393	0.946291	0	0.460648	1.05537	1.21013	0	0	0.145956	0.150976	0	0	0	0.099301	0	0.169825	0	0	0	0.767063	0.342547	0.482589	1.00383	0.520727	0.112372	0.124754	0.580179	1.90802	0.854291	1.47466	2.60625	0	0.253497	1.15922	0.290585	0.459473	0	0	2.87091	3.33147	3.99355	0.984366	1.13749	0.409872
2020-04-08	2.02868	0.870005	0.888134	0.482902	1.98447	1.6762	1.02379	0.193238	0.63431	1.21168	0.208259	0.209916	0.300225	1.34224	0	0.490371	0.872434	0.344147	0.455568	1.2125	1.5223	0.152631	0.455193	0.854491	0.288076	0.655808	0.535647	1.7925	2.06679	1.8671	0.350297	0.168302	0.061687	1.26432	0	1.77505	1.28948	1.27199	0.732569	1.1466	1.03777	0.865838	0.96161	2.3671	2.30349	3.04121	0.850609	1.72424	1.70162
2020-04-09	0.536583	0.869854	0.433767	0.281748	1.2986	1.35809	0.649487	0.39385	0.392617	0.845769	0	0	0.0712331	0.805778	0	0.0966284	0	0.428964	0	0.403581	0.122917	0.22545	0.723979	1.92725	0.323577	0.710713	2.61832	2.34781	1.83823	1.32157	0.348142	0.416374	2.21232	3.61977	1.59425	2.80072	3.87593	1.85866	4.67107	2.55418	0.192734	2.05443	2.03932	2.53801	3.06566	5.20686	4.94295	4.36034	0.582407
2020-04-10	0.799311	0.805923	0.395686	0.134436	0.321995	0.987497	0.131452	0	0.796482	0.189718	0.332144	0	0	0	0.135266	0.424326	0	0.921352	1.22644	0.854152	0.113941	0	0.328343	0.182395	0	0.383581	0.600852	0.330219	0	1.29086	0	0.158647	0	0.275437	0.593148	0.209246	0.846187	0.832912	2.13024	0	0.202808	0	0.434415	0.465185	2.82843	1.02494	3.59728	0	0.507246
2020-04-11	2.10841	0.695805	0.495548	0.119399	0.834287	1.09645	0.282031	0.440434	0.70009	0.552864	0.882835	0.201825	0.908773	0.955347	1.50452	1.95128	3.70389	0.565329	0.946898	2.5574	2.07228	0.161329	0.421762	2.25368	0.187246	0.136227	1.73811	0.996542	3.0655	1.49204	0	0	1.90451	1.46761	0.823404	0.285406	0.137566	0.350691	0	1.19802	1.4576	1.53696	0.336801	0.22535	0	0.289254	0	0	1.10939
2020-04-12	0.460049	0.174338	0.361261	0.277768	0.994084	1.5625	0.94913	0.0869765	0	1.24662	0	1.22248	0.091197	0.272042	0.247035	0.24291	1.08689	1.32	0.857697	1.46742	1.30278	0.414759	0.157701	0	0.377733	0.725226	0.333618	1.49188	1.67837	0.874513	2.28691	0.570249	0.980333	0.338541	1.8092	2.0603	1.1668	2.41148	0.331987	1.22368	0.464978	0.996884	1.04807	1.13991	1.96131	1.53724	2.25089	1.83467	0.733974
2020-04-13	0	0.349125	0.530679	0.147138	1.14289	1.11597	0.901288	0.135085	0	0.112849	0.00595136	0.0341471	0	0.716884	0	0	1.56907	0.991373	0.88109	0.0680974	1.12109	0.31828	0.638824	1.84379	2.76436	0.91555	2.1792	4.43018	3.17024	2.11575	0.199803	0.996822	0.567427	2.499	2.93273	1.08436	1.09513	4.01358	2.40939	3.28182	0.531982	3.49548	3.73946	5.09705	4.75838	3.61163	3.58066	2.09298	0.569577
2020-04-14	0.0478786	0.695538	0.426704	0.261925	1.55372	2.04897	0.721632	0.49404	0.267409	0.727078	0.797449	2.42275	2.62858	3.59016	0.508409	2.05873	4.63315	1.09047	0.852953	4.49203	3.01286	5.54536e-05	0.95972	1.27762	1.00412	0.713986	2.33525	1.27195	1.19327	0.468662	0.100029	0.839104	2.7022	1.09105	3.45646	2.00851	1.84559	3.50991	2.73494	9.6458	2.53162	4.72545	3.2112	3.43955	1.53459	1.91266	5.13904	2.36454	2.47498
2020-04-15	0	0.348197	0	0.175856	0.232949	0.758734	0.875798	1.42699	0	0	0	0	0	0.450627	0	0.490078	0.779001	0.0906402	0	0	0.44327	0.815261	0.38903	0.165278	0.728417	1.25548	4.53499	1.18083	1.48633	1.41614	0.114665	2.29492	1.44061	2.49886	2.20603	3.5264	1.61104	2.22769	5.73023	6.35399	4.85883	3.0224	3.25855	5.43021	4.48807	2.97588	6.46031	3.49967	2.6533
2020-04-16	0.607646	0.565854	0.209927	0.548372	1.22345	2.04362	0.300781	0	0.353233	0.1481	0	1.20944	0.235563	0.118062	0.237383	0.0205178	1.56381	0.30293	1.2924	1.08028	0.0216199	0.171585	0.824784	0.0676105	0.327778	0.841177	0.353459	0.808177	0.171323	1.40972	0.267713	0.552302	0.702499	2.84047	0.745388	2.31853	1.88604	1.32351	2.01802	0.269544	0.892239	1.2375	0.42386	4.52351	1.32532	3.28114	2.97254	0.772025	1.11278
2020-04-17	0.296493	0.114602	0	0.0363563	0.37796	0.399379	0	0	0	0	0	0.524972	0.135072	0.0113217	0.144423	0.0765313	0.181387	0.18714	0.375721	0.0311434	0.260047	0.0408	0	0	0	0.296484	0.402966	0.515063	0	0	0	0.491466	0	0	0.170252	0.0735455	0	0	0	0	0	0.154423	0.0761097	0	0.375908	0.163934	0	0	0
2020-04-18	0.709011	0.490078	0	0	0	0.144223	0	0.249203	0	0	0	0	0	0	0.183173	0.429842	0	0	0	0	0	0	0	0	0	0.144583	0.0533474	0	0	0	0	0	0	0.827278	0.992329	0	0	0	0	0	0	0	0	0.105582	0.500101	0	0	0	0
2020-04-19	0.370102	0.316666	0.22155	0	0.557744	0	0.123681	0	0	0	0	0	0	0.335582	0	0	0	0	0	0	0	0.545726	0.748414	1.25828	1.23143	0.095308	1.37984	0.182637	0.552537	1.07142	0.14829	0.897761	0.0117039	1.54074	3.09641	0.599965	0.822992	0.598154	0.320708	0.401118	0	0	0.168227	1.2127	1.11462	0	0.292742	2.02539	0
2020-04-20	0.126861	0.0746046	0.219587	0.0615976	0.309583	0.557555	0.313869	0	0	0.127179	0.452936	0.377942	0.71311	0.665803	0	0	0	1.68694	0.387252	1.05837	1.72132	0.107451	0.732225	1.37054	0.841699	0.0254001	0.0102226	2.03603	4.27506	2.96321	0	0.220319	0	1.39356	0.630655	1.91032	3.6556	3.61948	5.3677	0.782899	0.236027	0.490529	0.418754	3.52508	4.05016	4.31431	3.46725	4.62974	0.132973
2020-04-21	0	0	0.0880128	0.343252	0.939769	1.14305	0.536187	0	0	0.823861	0	0.69631	0	0.489806	0	0.142651	1.01254	0.521737	0.689395	0.98576	2.42855	0	0.000146527	0.0127519	0	0	0.269569	0.501497	0.270263	1.12629	0.741272	0.806199	0.542175	0.486935	0	0.466638	0.971324	1.27297	2.36034	1.07647	1.10927	1.87474	0.877832	1.65311	0.313987	0.806782	2.50741	0.964347	0.651265
2020-04-22	0	0.443805	0	0.0726585	0.830407	0.136773	0	0.0960722	0.919503	0.474635	0.0321513	0	0	0.208971	0.102257	0.256219	0.626892	0.242095	0.628962	0.389123	0.759497	0.277254	0	0	0	0.362189	0	0.128799	0	0	0.692217	0	0	0	0.261316	0	0	0	0	0.025996	0.241787	0.367845	0	0.772906	0.252855	0	0	0	0
2020-04-23	0	0.783611	0.798075	0.374758	0.732548	1.28505	0.726299	0	0	0.146056	0.0890453	0.38597	0	0.485813	0	0	0.253225	0.336451	0.914199	0.659195	0.436946	0.099515	0.596414	0.160521	0.233099	0.376626	0	1.12753	0.876247	0.836891	0	0.457332	0.729775	2.07383	1.40738	0.538628	0.171147	0.14049	0.134424	0.292767	0.0958152	0.307246	0.962335	0.689848	1.13621	1.00973	0	0	2.096
2020-04-24	0.23039	1.13579	0.215072	0.106963	1.70342	1.54946	0.817057	0.746537	0.174103	0.367302	0	0.670643	0.263913	0.455892	0.163139	0.54267	1.00164	0.809043	0.431849	1.38702	0.675315	0	0	0	0	0.435824	0	0.512614	0.69963	0.864078	0	0.679181	0.186986	0	0.4453	0.443281	0.736746	0.20403	0.646768	0	0.0525301	0.694296	0.0991933	0.69187	0.295401	1.00856	0.981481	0.60655	0
2020-04-25	0.0812007	0.616538	0.201491	0.0964834	0.469626	0.300219	0.540968	0.732041	0.0472673	0.800661	0.619013	0.763587	0.605722	0.613782	0.0446203	0.227589	0.833688	3.06098	1.81043	0.587935	1.6467	0.426706	0.481095	1.03647	0.477784	1.42603	0.623	2.38624	0.686783	0.449788	0.0576867	0.222991	1.05665	1.17756	1.09705	0.76197	0.153158	0.236687	0.06611	0	0.185532	0.63973	0	0.929479	1.57142	1.60325	1.30629	0.468248	0.384205
2020-04-26	0.288239	0.252879	0	0	0.274831	1.09079	0	0.0329532	0.031031	0.0700122	0	0.352521	0.519244	0.0624307	0	0	0.787857	0.491902	1.0097	0.773842	0.645614	0	0.0552937	0.226494	0	0	0	0	0	0	0	0	0	0	0	0	0	0	0	0	0	0	0	0	0	0	0	0	0
2020-04-27	2.43905	1.25194	0.195115	0	0.84594	0.438068	0	0	0	0.363968	0.663426	0.114737	0	0	0.380982	1.2261	0.320884	0.80808	0.905451	0.849136	0.870096	0	0	0	0	0	0	0	0	0	0	0	0	0	0	0	0	0	0	0	0	0	0	0	0	0	0	0	0
2020-04-28	3.79973	0.758102	0.693918	0.54107	2.07608	0.342117	0.232041	0.259287	1.20825	1.38875	1.77118	0.363213	1.00366	0.455929	0.577478	0.0583676	0.799518	1.91273	1.97513	2.10046	0.985056	1.24883	0.199151	0	0.924019	2.11004	0.475942	0.476748	0	0.26407	1.45709	0.346846	0.108077	2.4851	1.31365	1.35739	0.774076	0.176016	0.961463	0	0	0.555778	0	1.34873	1.96562	0.29492	0.233472	0	0.151993
2020-04-29	0.738807	0.647123	0	0.134385	0.975469	0.545976	0.108901	1.22672	0.140627	0.144569	1.18296	0.561298	1.36193	1.04029	0.388117	0.827447	2.55867	2.76894	2.5143	4.02029	1.75664	0	0.156487	0.49999	0.314406	0.0535369	0.0148291	0.851092	0.621703	0.230145	0	0.459108	0.771539	0.533961	0.214221	0.392719	1.45643	0.068846	0.429319	0.138818	0	0	0.117211	0	0.257592	0.883883	0.576302	0.0976058	0.395963
2020-04-30	0	0	0	0.232101	0.804959	3.47944	0.50723	0.12385	0.221709	0.847053	0.622073	1.08083	0.141204	0.47784	1.3759	1.11227	2.2275	1.58729	2.55709	2.00592	0.37547	1.17904	0	0	0	0	0	0	0	0	0.413567	0	0.393763	0	0.936107	0	0	0	0.154965	0.447265	0.351778	0.0473367	0.290232	1.85736	0.640925	0.139688	0	0	0
2020-05-01	1.54742	1.81716	0.5212	0.265855	2.50717	2.3957	0.1775	0.14436	2.24299	0.888512	0	0.0410112	0	0	1.34621	0.265343	1.61224	0	0.638891	0.750783	0.883145	0.549264	0.921158	0	0	0.630113	0	0.291298	0	0	0.500941	0	0.401713	1.33457	0.463906	0.63953	0.404883	0	1.35187	0.765538	0.00138854	0	3.26184	0	0	0	0.634575	0.49398	0
2020-05-02	5.46464	5.31203	0.476537	0.473284	1.76583	1.22392	0	1.06382	0.448135	0.669165	0.786437	1.6335	0	0	1.46898	3.64095	1.07719	0	0.68789	0.521338	0.0486178	0	0.174189	0.238978	1.30449	0	0.558749	0	0	0.0193741	0	0	0	0.552376	0	0	0.308047	0.193939	0.746247	0	0	0	0	0	0.367465	1.01324	0.115446	0	0
2020-05-03	4.44719	4.14721	0.921837	0.605518	2.99346	1.77178	0.294895	0.705898	1.59352	1.97505	2.73977	1.50721	1.88924	0.228042	1.70171	3.1556	3.58533	2.70697	3.1116	1.21614	0.196039	0.861914	0	0	0	0.0149041	0.013106	0.585117	0	0	0.694433	0.429831	0.13263	0.367843	0.951646	0	0	0	0	0.758069	0	0	0.186637	0.310674	0	0	0.0644844	0	0.0678723
2020-05-04	5.28642	4.28963	1.10176	0.789534	0.958894	2.03751	2.10629	0.541938	0.627313	1.42343	0.28639	0	0.655227	1.01458	0.443733	2.1403	1.0761	2.4837	2.66192	3.66789	1.32228	1.52626	1.84987	3.44476	3.01535	1.98251	1.31146	2.41547	2.45131	2.20092	0.623915	0.366313	0.611877	3.21028	4.6534	2.71383	0.984954	1.07017	4.22433	0.849548	0.101537	0.0342962	1.52202	3.04293	4.38956	3.04232	1.8875	2.71583	1.3621
2020-05-05	0.138817	0.230827	0.782174	0.456453	1.31513	2.81097	0.724313	0	0.0621141	0.570086	0.583108	0.735893	1.46315	0.690855	0.376912	1.32428	0.92965	0.974818	0.371191	1.03005	0.670375	0.107864	2.47454	2.39944	4.95905	2.97212	1.67127	1.61681	1.22636	2.48003	1.66669	0.300868	0.765981	0.736877	0.343533	0.958921	3.31463	4.23938	3.8175	0.936706	0.299347	0.842001	0.165021	0.207907	2.16797	1.87229	2.58567	1.20204	0.427689
2020-05-06	0	0	0.038068	0	0.0648745	1.7537	1.61456	0	0	0.204673	0.509604	1.68979	1.93539	0.697969	0	0.168463	1.7903	1.48628	3.85692	4.20779	3.731	0.110695	2.47926	3.47627	3.28105	0.870834	3.98009	1.70031	3.02948	4.29121	1.38207	0.815517	0.878094	1.6872	0.733606	2.88262	5.41378	5.53321	5.57774	1.2033	0.841865	0.900986	1.89376	3.35618	1.5389	2.58579	1.54778	2.92916	1.25419
2020-05-07	6.00324	7.31663	4.0949	3.01253	4.15963	3.67964	5.25008	0.501574	0.0565788	1.72825	1.75941	1.81318	6.4716	4.22222	1.77353	1.61599	3.79851	8.41369	6.34957	11.5295	8.81374	3.76735	2.19898	3.84115	3.21965	2.19258	3.33419	4.0189	5.16384	2.92585	0.718196	1.72187	1.86805	4.19579	8.03162	3.5737	0.793161	1.84935	3.58518	1.56642	0.540087	0.370916	1.50652	3.35781	4.94507	0.628762	2.30132	0.518415	5.88759
2020-05-08	1.20627	0.78644	1.74543	1.62014	1.10231	0.978182	2.0882	0	0	0.0959204	0	1.45694	3.8854	3.08505	0	0	1.48739	5.70788	1.96678	6.82568	9.46128	0.447653	2.70214	2.77086	3.63183	2.3535	8.04711	10.1739	11.3462	13.2493	0	0.20903	0.569702	4.48562	1.08718	9.60574	14.1756	14.9189	9.58082	1.18406	1.81685	0	0.535439	3.57171	7.37847	5.57095	5.75469	6.56589	2.24599
2020-05-09	0	0	0	0	0	0.0660292	0	0	0	0	0	0	0.0290088	0.146428	0	0	0	4.09705	0	1.76562	2.43771	0	0.763219	0.560947	0	0	0	0	0.447215	0	0	0	0	0	0	0	0	0	0	0	0	0	0	0	0	0	0	0	0
2020-05-10	0.983803	1.30298	0.608216	0.799997	1.26152	1.12205	1.24151	1.14927	0.928739	0.681806	0.862887	1.91122	0.20383	0.883402	2.99518	1.59632	1.37235	1.00902	2.01762	3.45919	1.60033	0	0	0.239016	0	0	0	0	0.0625995	0	0	0	0	0	0	0	0	0	0	0	0	0	0	0	0.613987	0	0	0	1.45389
2020-05-11	4.89202	5.63352	1.95445	0.541292	2.12626	1.58348	0.05982	2.01443	2.21425	1.90699	0.790954	0.231201	2.13113	1.45721	3.0063	2.69574	3.41187	1.08447	2.68293	1.6512	0.956413	0.931323	0	0	0	0.683691	0	0.886632	0	0	0.605411	1.52319	3.04792	1.55434	4.14592	0.698597	0	0	0.403849	0.895059	0.972611	1.9031	1.78215	2.2133	1.28593	0.0726734	0.477801	0	0.538247
2020-05-12	0.56673	1.53353	1.63594	1.48567	1.67876	3.82412	0.552433	0.810216	0.977278	3.55273	3.05025	4.24996	0.505239	0.455929	1.56297	1.42573	4.37158	0.7033	1.83481	3.53006	0.446635	1.46101	1.56999	1.16464	0.363563	1.65598	0.660624	1.21963	0	1.97191	1.39523	1.12259	2.40067	3.1917	4.31278	0.659078	1.89992	0.521513	1.3523	0.978622	0	0.399817	0.295392	2.97296	1.37344	0.494426	0.90478	0.475221	0.0715577
2020-05-13	2.64031	1.92796	1.82958	1.56702	3.583	2.61347	1.75804	1.83104	2.94682	4.99728	3.60917	3.99116	1.61128	0.831671	4.4011	3.21925	4.50266	4.57296	2.79275	7.82493	5.61423	0.528572	1.55341	1.52746	1.07375	3.94676	2.33346	4.06193	2.86666	1.10126	1.04239	1.3106	2.41451	8.23738	3.24802	0.381294	0.899553	0.493302	5.44968	3.45555	1.2366	1.7489	3.13592	2.31442	2.92368	1.5125	2.24045	0.995328	0.598688
2020-05-14	0	0	0.0901711	1.13184	3.06024	2.85186	2.57293	0.39165	3.45151	2.65881	3.73896	3.03535	2.9186	7.86688	4.26671	6.71821	4.60192	5.53809	6.27379	10.619	9.52193	0.904807	2.96971	3.93119	3.02198	4.91712	3.18778	2.78182	3.15422	1.32723	1.47068	0.413519	0.481147	1.90015	0.996343	2.87788	1.8787	2.37342	2.57425	0.545323	1.91184	0.521811	0	4.40097	3.33059	1.78004	1.25597	2.20282	2.49049
2020-05-15	3.3274	2.66021	0.901892	0.55243	0.818056	1.21294	0.256564	0.345478	0.481652	0.690101	0.156922	0.340211	0.293675	0.316952	0.371659	0.361947	0	1.32605	0	2.31025	1.71893	0.0344775	1.02172	0.659426	0.48656	0.448835	3.05872	4.34199	1.96736	3.11255	0	0	0	2.14579	0.0587	1.87845	4.39554	6.24209	11.2714	0	0.0922182	0	0	1.08802	1.76644	6.40418	3.28118	6.59991	1.10817
2020-05-16	3.8798	1.26565	0.613574	0.553367	1.17734	0.638033	1.42771	0.720623	0.940748	0.214651	0.673609	1.11769	1.41145	0.369771	2.29306	2.36056	1.03981	1.95183	3.05856	0.89473	0.478503	0	0.946897	0.271597	0.164346	0.0400171	0	1.01969	0.58376	1.04495	0.124065	0	0.71661	0.438598	1.54972	0.343152	0	1.19862	0.920218	0.747443	0.583036	0.51635	2.11489	0.419722	0.301821	0.133663	1.29722	0.273965	0.282885
2020-05-17	2.2556	0.810006	0.725824	1.61505	1.84131	1.96912	1.25914	1.00842	1.61013	1.84625	1.03161	2.70439	0.704397	0.967019	2.20433	2.41267	3.05406	0.025291	5.14152	4.70291	2.59851	1.5551	2.27799	2.32694	0.58427	2.49883	0.649983	1.79193	0.340423	2.31546	0.645139	0.128386	0.926397	3.60041	2.88744	0.740461	0.532557	0.676857	1.58709	0.780829	0.280702	0.216084	0	4.14682	2.50421	1.05578	3.3993	2.27829	0.191317
2020-05-18	0	0.75398	0.764204	1.65133	4.86675	5.31979	2.63989	0.544815	1.01378	4.9104	3.78008	4.37582	3.44111	3.97505	3.39237	6.66731	5.50252	3.92279	8.50077	7.98307	6.3155	0.97464	1.87267	1.82654	1.41525	1.80051	0.69283	2.05236	2.53113	1.95855	1.79712	0.861133	0.242552	2.70705	1.50947	1.72293	1.24985	2.10369	1.42895	4.52721	1.8249	2.34534	1.72773	3.60922	1.7227	3.15745	2.53653	4.32605	1.32505
2020-05-19	1.037	0.423584	1.20696	1.32517	1.37738	2.84754	1.54131	1.5737	2.65715	3.91365	3.08919	4.93972	2.51432	4.10182	1.62854	3.73736	6.62214	6.42987	5.98178	8.2832	8.03833	4.05145	2.4239	2.89828	1.26344	5.67686	6.99592	7.88562	3.21556	7.16597	1.99412	3.71559	8.89988	14.008	11.4936	10.5356	11.3627	15.523	16.0052	3.16851	4.29525	1.4991	2.92541	12.5962	15.4714	8.71338	11.5097	11.787	2.10852
2020-05-20	0	0.27669	0.515252	0.522174	2.57216	2.06075	2.91736	0.906283	0.52448	2.29922	1.76673	1.23006	1.43319	3.49769	2.97813	2.39783	1.35843	3.48701	6.68944	5.69186	4.26383	3.52226	4.09721	7.653	2.69782	4.1212	5.79156	9.19566	6.5013	10.3323	1.40316	0.140801	2.41005	5.93618	7.9826	5.90239	7.95749	9.90744	9.51423	2.25086	0	0.219854	0.114263	11.2939	8.14691	2.71923	5.24007	4.27973	0.639227
2020-05-21	0.383388	0.954461	0.621989	0.182403	2.99763	3.44151	1.27077	2.12166	1.80907	4.59038	2.43453	6.31657	4.43074	3.15348	4.00666	4.7339	2.67164	5.08544	6.31703	8.82812	3.96167	0.250837	2.20645	3.9434	1.94108	0.672169	1.46178	6.97416	4.31394	5.72591	0.483465	0	0	1.09844	0.220475	4.66343	8.98745	11.1635	13.2334	1.23878	0.217166	0	0	3.48437	1.35561	8.56828	5.14135	8.68227	2.7737
2020-05-22	0.0137433	0.0297808	0	0.044634	1.81379	2.02801	0.11954	1.31777	0.717069	1.7212	1.22468	1.90719	0.870785	0	2.73556	4.01174	2.10094	0	0.928054	0.989319	0.00251016	1.08018	2.55795	2.66887	1.42204	3.37207	4.27943	5.65307	4.5134	5.76309	3.95089	0.258877	0.609623	4.26733	2.37548	6.2788	6.04619	10.6933	18.8151	0.506	1.74969	1.04685	0.149716	2.90082	2.4823	6.71312	2.48139	6.13213	0.120504
2020-05-23	0.09926	0.78796	0.602883	0.910581	8.05622	6.51276	2.42068	3.80504	10.8924	8.37048	5.8736	7.34891	4.79699	2.2602	8.03756	10.6043	7.53599	5.97205	6.53386	8.47879	5.37795	0.175357	0.535489	0.650819	0.4665	2.03412	2.03609	2.88627	1.45286	1.48519	2.2962	0.439197	5.31849	4.86545	3.87558	1.18946	0.771911	0.707238	2.75554	6.87467	2.136	4.78263	4.25	4.91712	3.07898	0.982526	0.317404	0.665643	3.87977
2020-05-24	0	0	0.154325	0	4.15016	3.8092	0.146278	0	3.46356	4.43636	2.1649	5.79999	2.2747	1.37883	2.15247	4.09565	5.50886	2.83807	9.66251	9.26301	14.1803	0.785768	1.63388	0.686382	0.90818	2.95146	1.80351	2.19501	1.23033	2.46635	1.74094	1.45656	3.1853	4.23073	3.81656	2.92277	2.75507	4.11547	5.21319	2.0597	3.49202	1.76283	2.05511	6.93928	4.27763	2.23553	3.1757	5.05571	0.0893509
2020-05-25	0.38418	0.870288	0.410947	1.27351	2.22971	2.93188	0.113314	0.575266	0.867215	0.188737	1.25129	0.466873	0.735767	0.739045	0.637776	0.836449	1.69375	0.903989	1.54205	1.27586	2.52201	0.45463	0.626849	1.47741	1.68111	0.262433	1.39541	3.05118	2.47357	0.870728	0	0.110311	0	0.657339	0.0877735	0.274681	1.12454	0.450544	3.22964	0	0.511666	0	0.217664	0.178618	0.177009	3.16158	0.647844	6.11052	0
2020-05-26	1.01073	1.89397	2.22309	0.517763	2.35051	3.31435	0.125175	0.38586	1.9264	0.403701	0.917306	1.51071	1.0365	0.661302	1.19073	1.95579	1.6757	0.107018	0.48918	0.520521	0.0519639	0	0	0.288496	0.829423	0	0.0541243	0.390087	0.691523	1.46441	0	0	0	0	0	0.147771	0.734733	1.47187	0.840123	0.721187	0.266237	0	0	0	0	0.488302	0	0.734911	0.660006
2020-05-27	0	0	0	0.795757	1.16008	2.23765	3.90386	0	0.170714	0.300502	0	0.280886	0.513357	1.57262	0	0	0.4113	1.13935	0.779432	2.12287	2.27594	0.194748	1.32535	1.55832	1.87215	0.65405	3.38512	4.9402	2.1641	3.82334	0.0161586	0	0.0346077	2.11395	1.10703	5.73764	7.3108	6.63403	10.0225	0	0.139011	0	0	2.40391	2.46311	6.44678	4.86154	9.71698	1.43728
2020-05-28	0.535748	0.43861	0	0	0.545727	1.15584	0	0.00305876	0.988477	0.446831	0.269511	0.101762	0.329989	0	1.75821	1.51945	1.69877	0.121507	1.82967	0.812653	3.25981	0.386361	0.0565611	0.364026	0.694275	0.536234	1.32306	3.23859	1.62515	4.09505	0	0	0	0.576292	0	0	2.92342	4.59377	3.5287	0	0	0	0	0.45213	0.325808	2.56237	1.51926	2.73523	0
2020-05-29	1.07219	0.711811	0.570449	0.163573	1.19223	0.353446	0.42398	0	0.0204833	0.279794	0	0	1.19716	1.69003	0.0657276	0	0.269755	1.41447	1.26647	1.85054	3.60272	0.503104	2.03057	3.27511	1.84059	2.73381	4.09717	3.03196	2.69226	2.3848	0	0	0.850211	1.85224	1.09513	1.55401	2.72619	3.7295	1.68139	0.2684	0.200707	0	0.824512	0.687381	2.83468	1.96449	1.27774	2.35643	0.437435
2020-05-30	4.67796	4.35407	0.671213	0.471654	2.38767	1.439	0	0.379815	0.974573	1.47543	0.495854	0.340094	2.40627	0.284102	2.73136	2.54058	0.73835	1.78055	0.866795	2.93762	1.48934	0.168058	0.736586	0.224479	0.621743	4.10018	3.58606	1.72805	1.69735	3.31471	0.191538	0.63272	1.42804	0.526861	1.21345	1.43299	2.27934	4.30513	2.28096	0.482455	0	0.754872	0.671806	4.62153	1.61397	2.10003	3.01062	2.18048	0.0681865
2020-05-31	7.2146	7.36964	9.74549	3.14799	8.00153	5.90328	0.903861	7.63201	7.52469	8.58496	4.11571	3.32351	2.06745	0.992102	8.9224	6.3314	1.12668	1.19477	1.76113	1.47695	2.97263	0.826739	2.18049	0.293325	0.352252	1.2925	2.68316	4.20756	3.29996	1.31069	0.818545	0.503243	2.00889	5.32124	0.768647	4.0385	1.95769	1.31076	6.95273	1.36129	0.544648	1.16191	0.372088	1.76881	5.10872	2.66294	4.21773	6.09183	0.753573
2020-06-01	4.06749	2.32396	1.8321	3.23411	3.07195	4.51888	3.44477	3.47993	5.40906	8.30885	6.24657	11.9227	13.3926	8.28468	8.90555	10.0136	11.1612	16.0529	10.8086	15.3462	9.78588	0.845599	1.26452	9.49765	4.17585	2.85888	8.30002	9.45366	7.30889	7.12306	0.388633	1.51715	1.04707	3.43413	3.79163	8.03847	4.35686	4.5995	6.14799	0.472702	1.53202	1.53309	1.3482	7.27368	4.61161	9.48238	4.63426	6.12989	3.07773
2020-06-02	4.42989	4.95231	3.83355	2.03176	3.99431	4.03386	0.974934	4.90272	4.50035	5.02166	5.28187	5.23807	1.45739	1.81059	9.06574	6.75616	5.51168	1.4307	3.33876	3.47023	2.17224	0.536706	0	0	0	1.36055	0.769935	1.86955	0	0.293391	1.94504	1.98705	2.75151	1.14131	3.27349	9.97546	2.44217	3.40515	8.05479	0.923842	0.835026	0.7469	3.66436	3.20057	3.9214	4.1131	3.41961	5.03144	0.393612
2020-06-03	4.20945	6.72166	3.66682	1.98854	6.88597	8.25193	3.4657	5.20347	6.93355	6.26161	5.8276	9.0359	7.04579	7.11056	5.54927	6.14047	5.72555	6.86832	7.4229	8.74379	3.78028	2.45135	0	0	0.0773901	0.582499	6.68402	7.97307	5.793	7.98949	2.05001	4.6464	2.15325	7.20265	9.83496	13.1244	13.0051	13.2699	13.4345	4.09524	6.45602	5.26749	5.10765	9.52461	14.7915	7.14015	11.2682	11.9625	3.07734
2020-06-04	3.9578	2.351	1.98652	1.12388	2.84829	1.6805	0.117025	1.96766	3.63848	3.50684	1.84397	4.17157	3.03584	2.09506	6.10712	6.298	4.97214	6.81621	4.21122	5.93964	6.61642	0.922481	2.70269	0.728096	0.486482	1.92776	3.71353	4.29951	4.66583	3.9333	0.654681	1.15508	1.2416	2.10284	3.70691	5.36672	7.09339	11.128	11.2767	0	0.260875	0.710989	0.376842	5.72502	9.82141	6.01309	10.8644	8.73963	0.679948
2020-06-05	3.95059	3.69091	1.83929	1.94939	3.98634	4.13145	1.07318	1.97174	1.82253	3.56688	2.03047	3.4106	2.64269	1.49854	2.67885	3.72993	3.65572	1.47127	2.78617	11.9574	1.70054	0.514941	4.4677	0.754307	2.30839	1.17837	3.47045	3.33268	3.719	1.0885	0	0	0	0.863676	0.164522	4.78847	3.20953	2.93386	4.45445	0	0	0	0.416706	1.22601	0.976558	5.0506	4.00358	2.54223	0.0384685
2020-06-06	0.193555	1.17407	1.40899	2.00759	4.36227	8.72745	3.32705	1.64108	1.75441	3.57064	6.1505	9.80553	4.91129	3.89653	3.44354	3.705	6.46201	4.64014	6.66626	1.78064	2.7299	0.77679	1.77173	2.90652	2.02184	1.53859	0	6.28515	4.86669	2.17215	0.488935	3.5995	0.789037	3.3985	2.07333	2.66448	6.99103	3.61958	2.98698	2.21063	0.481293	1.13388	0.399664	0.720986	1.3602	2.8697	1.64337	1.70916	1.0725
2020-06-07	2.8471	3.20645	1.90564	1.6854	3.4801	2.76052	2.14326	1.38522	1.76323	2.99283	1.05831	1.62972	1.06278	0.99548	2.3129	1.42785	2.37068	1.85751	2.33063	2.50797	4.89221	0	0.348081	2.18241	0.939362	0	1.96376	1.67883	4.0287	2.468	0	0	0	1.07622	0.701446	0.15346	4.24847	1.74013	6.89471	0	0.265973	0.740282	0.0225157	1.22193	0	1.05422	1.57822	3.92355	0.706909
2020-06-08	0.465407	0.0842354	0	0.837929	0.54687	2.81562	0.90741	0.48522	0.0479188	0.564756	0.307876	0.101165	0.387133	1.11847	0.766471	1.70059	1.77422	1.27148	0.961976	2.93569	2.45806	1.58001	0.499736	1.23195	1.30302	0.823544	2.44343	2.14904	1.37877	1.66355	1.94829	2.18285	1.44889	2.41348	2.15537	1.66804	3.49302	3.20658	4.22162	0	0	0.151132	0.486275	2.54707	0.988198	3.64527	1.62336	2.66163	1.3063
2020-06-09	2.13337	3.05659	2.78766	1.94888	2.03893	2.75401	0.13341	0.94067	0.0913401	1.76174	0.265567	2.01542	2.25082	2.69832	1.82885	2.74521	3.0074	2.81217	7.7879	9.09438	7.32887	0	0	0	0	0	0	0	0	0	1.91895	2.42559	1.24029	1.41068	0	0	0	0	1.28284	4.4631	2.52155	1.32151	1.59416	1.00419	0	0	0	0.236601	1.58361
2020-06-10	0.600908	0.165788	0	0	0.715139	1.04778	0	0.842066	0.694606	1.84264	1.10073	0.229879	0.409735	0.00801566	1.35187	0.228874	3.32822	0.816177	1.94584	2.4092	2.0358	3.39741	1.73404	0.793511	1.38175	1.5826	2.59349	4.76603	0.852491	1.73893	3.2428	2.43891	3.44354	8.64012	5.24815	7.91315	5.04136	3.50638	1.80247	2.56838	2.54251	1.98432	2.74217	2.1718	5.10789	4.82049	6.14065	2.0856	0.0840675
2020-06-11	0.245079	0.556929	0	0	0.547538	0.577483	0	0.0192507	0.383952	1.99653	0.248478	1.43965	0	0	1.45328	1.36473	1.05265	1.28714	0.691489	1.08097	0.344223	1.69754	1.03726	4.75655	2.69239	1.53399	7.46131	5.4925	5.81562	3.23976	0	0	0.00812775	4.1842	0.549931	5.10534	3.35361	2.65654	5.24125	0	0	0	0	4.84163	4.63644	4.49838	1.75549	3.62943	0
2020-06-12	0.855472	0.974763	0.222418	0	1.69212	1.85464	0.297148	1.76355	1.20802	1.91826	1.34755	2.30206	0.697471	0.0266435	3.4669	3.32164	6.2254	1.18038	1.32951	2.70732	2.34785	0.60776	0.418582	0.265856	0.894353	2.55388	0.334295	1.13627	2.23364	3.35419	0	0	0	3.30431	0.15634	2.20916	1.95608	4.02857	5.43322	0.292946	0.444703	0	0.176391	1.70896	0.10501	1.94949	1.14299	1.31498	0
2020-06-13	2.80227	4.05959	7.57275	5.54163	5.17998	5.70204	2.10032	1.64259	1.06185	2.12195	1.10773	2.20754	1.17814	1.60497	1.14533	1.04914	2.27831	3.61391	4.17766	1.18826	4.88143	2.00591	1.14954	0.577727	1.04409	2.67662	2.41372	2.55181	2.04895	2.13232	0.689748	0.270818	1.65214	3.48755	0.639308	0.833048	1.17539	2.47904	2.50046	1.45957	1.63221	1.61768	1.91544	2.43525	0.978539	1.20284	2.48807	2.3268	2.2172
2020-06-14	0.447672	0.346526	0	0	0	0.738359	0	0.0413718	0	0	0	0	0	0	0.552645	0.809333	2.13166	1.26917	0	0.700551	3.19694	1.32238	0.36261	1.50767	2.77627	0.406306	2.82061	2.22215	3.66346	1.12589	0.369221	0.0695721	0.0885877	1.62735	1.79286	2.45967	5.76534	2.88628	7.1086	0	0.453026	0.291911	1.62457	4.27835	1.48748	5.15428	4.88472	2.20901	0.139686
2020-06-15	0.389318	1.98684	1.72337	2.23187	2.21705	1.99573	1.64654	1.82862	0.731704	2.01586	0.45404	0.664553	1.19227	0.599957	3.53557	1.79786	2.99818	0	0.694497	0.0359618	1.32646	0.247628	0.820006	1.01806	1.19887	1.67109	1.95493	2.97271	2.1403	3.95837	0.856858	0	0.198898	0.931924	2.27498	0.559972	2.9016	2.43867	8.40729	2.24008	0.303916	0.247905	0.14875	4.23858	4.84475	1.373	6.32861	1.65837	1.23136
2020-06-16	0.297235	0.891513	0.15343	2.75167	2.5496	3.68188	0.110463	1.02412	0.166555	1.71236	1.26832	1.63158	2.44971	1.88338	0.779233	2.98151	2.67838	5.05751	3.17356	4.68368	2.70218	1.94832	1.27804	1.29917	1.15187	1.89278	3.71784	5.24021	5.88377	2.89689	1.1213	0.88724	0.637285	1.9631	1.88208	1.8979	2.94142	2.89443	7.17227	2.65034	0.260025	1.18369	0.0824354	1.77919	4.54049	6.15976	2.92378	1.32008	1.14898
2020-06-17	0.625512	0.796716	0.528761	0.818708	1.59238	3.50181	0.179095	1.10583	0.455227	1.76256	2.28844	2.4687	2.60029	1.34515	4.40962	2.92338	2.9846	3.13277	1.855	3.63987	5.39386	1.76409	3.12984	5.05658	2.29524	0.446443	4.10992	3.32911	4.07282	4.05429	1.6221	4.38213	3.28975	5.34811	2.72442	5.64276	5.2174	1.59399	1.59132	3.28479	0.193139	2.81665	2.81901	2.59421	5.76273	2.87318	6.03946	1.25444	2.30682
2020-06-18	8.97924	7.77889	11.0946	4.45489	8.25235	8.65749	2.12011	6.27197	8.70054	6.42841	4.22452	3.1927	2.49943	1.8553	9.1881	7.3173	3.21268	1.5906	2.71723	2.72164	2.90404	1.73208	1.88469	1.72095	2.22273	0.608731	3.78987	6.06277	2.75153	2.77646	0.233179	2.12854	1.60241	4.15024	2.07881	4.66996	3.33363	4.48345	5.11481	2.16876	0.0793812	1.21831	1.4554	7.68797	4.24569	6.58946	5.64159	0.880794	0.830923
2020-06-19	4.53067	3.75292	2.0913	1.54713	3.08402	4.42871	1.87839	2.71977	2.22052	2.30936	2.29249	3.73001	2.60592	5.86977	2.25582	3.16677	4.09	5.63687	3.45435	6.09162	6.71053	1.08096	1.46682	8.97828	4.82934	1.56637	5.21158	5.51231	14.4202	10.8852	0.3419	3.01372	2.1835	3.43745	1.70132	9.59583	14.3192	17.9089	14.6091	0.965135	0.378112	0	0.334771	4.97472	3.41748	13.224	11.4196	10.5625	2.79059
2020-06-20	7.35302	5.5825	2.62277	3.86307	4.259	2.43664	3.58252	4.39538	2.15075	3.69247	1.94545	3.64745	1.3421	1.22339	5.76433	6.08181	4.06145	1.71851	3.44514	4.34671	1.75162	0.279474	0.357843	0	0.258471	0	0	0.703086	0.6128	0.186931	0.326106	0.331886	0	1.10457	0	1.68367	0	0.144359	1.71672	1.33847	1.53387	0.71594	0.535739	0.626776	0	0	0.50859	0.554593	2.47314
2020-06-21	1.97368	2.26562	0.809883	1.93789	6.22676	3.77973	1.22849	5.737	5.49006	3.96845	2.90839	2.37957	3.82498	4.00155	7.29856	3.21957	2.12389	3.41648	3.94456	3.08117	2.1157	0	1.05807	0.86748	2.10927	0	3.0035	1.33316	1.33853	0.258402	0.620884	0.408972	1.73666	2.36406	0	1.35374	0.72626	0.805419	1.15806	0.437672	1.08896	0	0.159768	5.28457	3.24961	1.51931	3.19215	0.480916	0.345004
2020-06-22	4.3452	4.3003	3.2095	2.18254	2.67674	2.48694	0.443528	1.66982	1.38669	1.98061	1.93402	1.38482	0.562006	0.909183	2.99368	4.62038	3.28299	1.46645	1.0754	1.24057	0.895765	2.191	2.64719	2.27786	1.58338	0.968203	2.84204	4.72757	1.78161	3.33083	1.71762	0.330593	1.52096	2.30978	2.97049	3.85306	5.95096	3.53379	3.46026	0.965338	1.92286	1.40401	0.931858	0	0.768036	2.30271	4.32832	1.86853	0.251036
2020-06-23	1.36106	0.524519	0	0.755935	0.836063	1.05397	0	0.863258	0.486202	1.01293	0.442817	0.924459	0.119521	0	0.625672	2.26107	1.46483	1.831	1.56411	0.86481	4.08025	2.17531	2.60037	1.90587	1.54659	1.15217	2.26255	5.56071	5.45918	4.20262	0.40985	0.76601	2.23862	7.30915	3.74434	3.95075	4.5575	6.30844	8.57628	1.26286	0.703996	0.563774	1.94497	1.20876	5.99184	7.07083	4.07164	2.91749	1.55867
2020-06-24	3.88463	2.94957	1.15921	0	1.75795	1.52727	0	2.5419	3.49271	2.20304	1.90407	1.4027	0.717306	0.689384	6.19581	5.95418	1.935	1.9846	4.64421	5.34637	3.95834	0.693459	3.22537	2.42219	3.94993	4.95396	4.95792	5.75444	2.04972	4.46993	0	0.025792	0.239452	6.55743	0	7.07421	9.52034	13.1162	6.58714	1.22091	0.526753	0.145442	0	1.11407	3.07461	5.05459	3.71591	5.79907	0
2020-06-25	2.54437	1.46993	0.28218	0	0.271151	0.552923	0	0.145633	0	0.342302	0.452637	0.892382	0	0	1.78937	2.52814	2.21815	0	2.45311	1.30475	2.4053	0.939206	2.68779	1.29103	0.109402	0	2.27053	3.06828	6.38704	5.51554	0.510915	1.81798	0.864058	0.00619635	1.5665	1.84792	5.20436	4.46988	5.51273	2.85487	0	0.562972	0.925368	2.9315	0	1.9829	2.69898	4.62585	0
2020-06-26	2.89766	2.17588	1.8103	1.86628	6.07127	3.31318	0.925286	3.9482	4.53798	2.0862	2.87872	1.41551	1.41982	0.503072	4.52685	4.06122	1.40612	1.41699	2.63255	1.00969	2.17946	0.539772	1.92985	0.927691	0.25099	0.321846	0.606393	1.44264	2.57338	1.95424	0.30881	0.217767	1.40906	4.5817	2.15014	3.46613	3.08983	5.48934	7.62146	1.74336	0.369911	0.310736	1.35129	0.880047	2.55235	6.02159	1.94672	4.69663	0.765563
2020-06-27	5.09576	4.60742	6.83119	8.40421	8.23804	10.7291	5.28824	3.33171	3.51769	10.8533	6.66899	6.95237	7.61241	5.66002	2.52438	5.04596	4.29121	6.00165	5.54941	7.94255	1.76512	2.456	4.47397	2.06757	2.40629	1.70261	4.70592	3.92442	2.52867	3.09835	0.462563	9.27711	5.6756	4.80049	5.55402	5.2107	4.86923	6.15461	9.34459	9.70697	2.68252	2.96233	2.06563	7.89916	3.25823	2.57816	6.98714	1.69661	2.5018
2020-06-28	6.06953	6.94719	7.50709	5.41779	7.7484	7.74691	3.30227	5.01697	8.57481	9.64312	7.04266	9.85144	7.95814	11.3381	8.60891	7.43552	6.78493	13.8215	6.98662	8.12015	8.85951	1.62571	1.94001	1.11961	2.65619	2.54983	4.14045	5.87281	4.06063	3.00056	0.261185	4.05022	2.97667	3.97002	1.50055	6.04797	4.30204	6.37357	5.027	3.49498	4.40005	1.89399	1.83096	6.3799	5.59417	12.4976	5.97854	5.80121	5.23696
2020-06-29	1.03552	0.976042	0.508121	3.034	4.37833	6.44057	5.54331	1.85746	1.30711	7.08295	2.98667	9.2364	5.38674	12.3287	2.40814	2.0447	3.52915	9.24892	6.40008	5.61316	12.4738	1.66087	2.23718	2.71954	1.59234	1.49717	2.96992	6.84522	6.42569	4.57957	0.427408	8.78435	4.04075	7.35942	5.88556	10.5262	10.8908	12.5709	17.6673	4.4529	7.05251	7.76912	5.68262	11.6766	12.5329	14.5205	13.9998	11.6365	7.1262
2020-06-30	5.12282	1.88151	0.162151	1.69673	1.88387	1.55477	0	3.39894	2.24141	0.11427	1.13795	0.377157	1.9404	2.12375	2.24982	6.65872	3.35945	2.34159	5.14973	7.14185	2.54567	0.962907	1.99255	5.50272	5.38975	6.21669	5.83633	21.8751	9.41822	7.29077	0.0199535	1.45818	1.71664	2.10284	2.48169	7.89643	6.6167	15.0995	23.7925	0	2.10002	0	0	4.17268	9.87928	9.81603	7.24648	10.5173	0.471017
2020-07-01	3.82006	1.40488	0.684869	1.25647	6.99896	3.64433	0.22176	4.34433	7.33615	4.71706	5.16523	3.32914	0.828823	1.38129	4.92171	4.66631	6.879	3.06174	3.54908	3.28466	3.22133	0	1.01644	3.02017	2.20269	1.81745	5.28165	1.23371	2.30557	2.85173	0	0	0	0.869762	0.606112	0.487984	3.74579	1.17948	2.35109	0.511117	0	0	0	0.231849	0	1.23058	0.404651	0.445038	0
2020-07-02	0.414768	0	0	0.113858	0.739774	2.2869	0.988145	1.06982	1.85682	1.31765	0.422294	1.33382	0.844254	0.902801	2.3933	2.76848	3.07434	1.80925	2.99032	2.64989	6.03612	0	0	0.441819	0.194917	0	0.435996	0.0584125	1.16541	2.28238	0	0	0	0	0	0	0.46222	1.48429	1.59179	0	0	0	0	0	0	0	0	0.190607	0.0710098
2020-07-03	2.53565	2.04528	0.0963705	0.726462	1.81376	2.82505	1.09331	1.27915	2.1268	5.44595	1.09312	2.62775	3.11753	0.360181	4.45796	2.94527	4.07527	6.38696	5.47765	4.51375	2.94433	0.231792	3.54883	1.49797	3.4197	0.697349	4.0069	8.58854	3.98845	6.78666	0.0888741	0.644513	0.469049	1.64584	1.39088	2.13883	2.92893	4.40642	3.19575	0.442859	0	0.750263	0.586326	0	0.649398	2.5736	1.94244	5.21262	0
2020-07-04	2.26246	2.56145	0	0	2.39401	0.679131	0	3.08571	2.22828	1.87422	0.291317	0	0.482279	0	4.10845	1.93809	1.66598	0.380813	1.09881	0.518518	2.18361	2.92269	3.74008	1.5327	3.3088	3.21977	3.72012	6.28623	8.18233	6.55191	0.0964905	0.209543	0.781048	1.90521	1.94394	3.65169	4.05287	5.71677	4.93533	0	0.854268	0.20234	1.47279	1.85084	2.21033	4.22173	7.58337	6.66175	0
2020-07-05	3.82995	8.74491	1.71197	2.58119	12.071	7.85458	1.17503	1.65153	2.97696	8.98911	5.06586	5.45372	1.60843	0.91447	5.47776	3.00159	4.90061	0.759434	2.43653	2.51091	2.41364	4.33763	4.74066	4.69676	2.63339	3.44021	8.56205	2.44016	2.94935	3.1656	1.89549	0.979277	2.21648	9.66524	3.21835	4.57985	4.67041	0.600945	3.15322	0	0	0.6322	1.01967	2.08153	6.25352	3.99099	8.07834	2.66509	0
2020-07-06	0.74765	1.61337	0.72444	1.92357	5.98601	5.1054	3.78158	4.19289	6.7636	8.61386	6.79335	4.90519	2.1134	0.732918	6.37475	4.01099	4.48561	1.15849	0.732855	0.369408	4.48196	4.85426	3.192	3.22161	3.52174	3.07062	2.45145	4.2393	2.33304	5.17132	2.22554	2.88674	4.54276	8.58628	5.58722	3.89936	2.44634	6.53158	6.5282	7.05465	1.34225	2.47	1.89503	3.17147	4.79353	6.93591	7.96596	2.60941	1.90225
2020-07-07	6.11092	5.20356	1.247	2.85125	2.45755	5.05248	4.45066	2.64733	3.20962	4.93552	1.34588	5.64224	3.55621	5.18786	3.88503	3.3371	2.34315	5.76995	3.08457	10.8733	6.78811	7.71785	5.97202	3.93228	6.24171	5.32892	5.87731	5.00286	5.44327	5.2168	6.83726	12.6249	6.53646	11.7898	3.96418	3.86142	2.41048	2.52005	7.61161	14.4667	5.14598	9.24542	7.26677	4.78231	4.01314	6.82805	8.66292	1.04481	4.32972
2020-07-08	6.11532	7.10295	3.38568	1.71489	6.46195	7.36068	1.20055	1.69974	1.90598	2.47736	1.88358	2.34176	0.717685	1.16885	3.91893	5.40345	2.77251	2.04284	2.06991	5.47703	3.10074	3.15161	11.7666	8.15409	9.86882	5.42431	7.56981	9.68903	9.39004	7.23231	0.569022	0.831763	3.54696	11.8552	7.73754	5.34911	2.86954	4.9741	5.19746	6.82268	4.67812	0.38896	0	5.38738	7.07752	3.58859	9.47844	2.21185	2.0054
2020-07-09	1.9452	3.99688	0.743801	3.5318	6.21376	8.9425	2.5315	3.83587	5.33476	3.72832	1.88253	5.73189	2.35	2.37848	4.58065	7.44148	2.65895	2.3889	4.06702	9.40682	4.45666	0	2.80118	1.76311	1.27812	1.031	9.24743	4.35317	3.87511	8.35418	0	0.49453	1.19187	0.185332	0.715085	3.60499	5.27352	2.15412	5.92072	9.32162	3.33358	1.40652	1.61141	1.15626	7.53996	6.83981	8.03661	2.3299	0.932123
2020-07-10	3.96581	2.85747	0.366225	0.69148	2.24948	2.40512	0.188933	1.84513	1.10507	1.11109	0.634345	1.66496	1.89389	1.60394	2.71576	2.44481	1.27928	3.96767	3.69436	2.95799	6.67437	2.79509	1.15895	4.22303	4.25718	3.72833	4.61347	17.1895	7.91839	11.7454	0.562457	0.866154	0.126968	4.21133	4.20776	13.2486	9.44043	20.5453	21.0169	4.21896	3.49748	2.15368	2.89243	5.85521	18.3934	6.23196	7.48762	10.4554	2.14777
2020-07-11	1.60799	2.09231	0	0.576004	2.18779	1.92443	0	2.14841	3.31882	0.894599	2.11353	2.43442	1.22331	0.126785	6.37468	7.16499	3.62884	0.165061	4.07221	2.1435	7.39023	4.51553	3.84321	3.17338	2.41446	2.42576	4.80022	9.67752	11.5719	8.72621	0.684583	0.286706	2.62754	6.30555	5.43064	5.4961	4.87433	7.07527	15.2976	3.43338	0	0.684849	1.38132	6.84007	6.56801	6.11395	5.64369	9.30256	0
2020-07-12	5.31603	2.0687	0	0	0.364406	0.816504	0.449399	3.17209	1.89832	0.510965	1.18178	0.973712	0.566366	1.79858	5.83353	5.80116	4.10247	5.16352	3.57857	5.17353	6.81195	1.70023	4.24167	3.79335	5.97542	4.80739	4.98234	6.13616	6.07111	4.41751	0.250955	0	3.11486	10.7468	5.51918	10.5202	1.80114	3.85814	0.693531	2.26471	0	0	0.816452	5.52625	14.5556	8.04266	11.535	1.80243	1.08168
2020-07-13	3.08539	4.8062	0.340196	1.7794	5.27397	7.28101	2.32473	5.00122	12.2646	2.51445	4.45891	2.19228	2.1929	3.8083	5.24019	8.85293	3.14884	6.2109	7.89382	2.54229	2.93923	3.19033	5.1882	4.48647	6.70307	6.61835	6.04783	7.88241	9.28579	8.15893	0.297418	0.416762	0.846043	13.5966	7.52482	7.11312	5.52559	4.06218	10.2669	3.31291	0.46962	1.57503	1.97422	6.93963	8.10177	11.5048	9.08561	4.27416	1.75819
2020-07-14	4.69448	2.40093	0	0	1.57007	1.61709	0.221826	3.14317	3.59047	3.34096	4.18187	2.54516	0.910243	2.85901	3.27241	5.17452	5.07248	1.06868	6.50571	2.7783	2.4156	0.580509	8.57319	5.75332	3.85977	4.60838	6.4158	8.21379	13.777	6.13116	1.88891	0.606711	0.852603	13.2931	7.59633	6.21919	6.07429	6.23414	6.39058	2.80809	0	0	0.466224	4.36585	10.1043	4.46656	6.05693	4.15681	0
2020-07-15	1.80998	0.868369	0	0	2.23974	0.870876	0	2.89187	1.2712	0	1.14887	0	0.220571	1.90247	2.43014	2.5628	2.62978	3.68145	2.9	4.82163	3.54871	1.32597	0.976493	2.19963	4.04281	4.82097	6.42745	12.0793	7.43191	3.49942	0.227429	0	2.22091	5.22132	4.07224	9.08493	4.50812	5.06948	4.89055	0	2.55486	0	0.157743	6.22942	6.08888	6.89709	1.62863	2.45983	0
2020-07-16	4.79708	6.87782	0.166586	0.356317	1.45494	1.41556	1.47777	2.87092	3.84774	0.681726	0.396331	2.47511	0.417835	1.3161	5.94112	3.7393	0	3.17624	2.23776	3.51375	4.87005	0	1.00134	2.23305	3.29969	1.34862	7.63105	4.74391	4.54919	4.6922	1.9599	0	0.737924	4.83391	1.31417	1.62635	2.35034	3.96688	12.0209	1.38153	1.505	1.44631	0.328703	2.14589	5.37792	4.51848	1.38193	0.0762588	0
2020-07-17	2.20633	1.55634	0	0	1.98116	0.909092	0.929066	2.25164	2.98263	0	0	0	1.15318	1.64353	4.99625	3.54263	0.719909	0.589419	1.56638	0.519381	3.25268	2.19389	3.34202	3.66122	3.86979	5.61474	2.39138	4.77403	7.20056	7.30714	1.70371	0.481913	2.6242	6.45132	3.92272	3.30674	2.89997	3.77311	12.1088	0	1.59184	0.749282	2.39781	1.17576	4.90997	1.57181	2.02029	2.50221	0.507701
2020-07-18	7.01704	3.48766	0.106333	0.230586	0.0122236	2.38358	0.529072	1.42674	0.674578	0	0	0	0.907557	2.92913	2.52307	1.89155	0	1.00903	1.56067	0.0477921	1.70696	2.14104	4.02792	4.93581	5.08995	4.03854	3.81657	4.15968	4.1443	4.99012	2.08237	1.51442	3.68419	6.2512	3.28853	4.70261	5.7387	3.87239	2.84856	3.77246	2.69239	1.97308	1.61866	2.54176	14.3536	5.50514	4.89382	3.05881	0.537608
2020-07-19	7.43483	10.5029	3.29913	1.15313	4.93427	2.34002	0.662981	3.00107	6.91685	3.18504	2.82284	2.335	1.9491	1.98677	6.82818	5.38229	3.59823	0.574711	0.0691864	0.271824	1.88598	3.1434	4.5828	3.07233	6.8075	4.4099	4.22249	4.01882	5.85692	5.10431	1.31999	1.47946	2.64285	7.22688	6.91118	3.92013	4.48638	2.70546	3.3437	0.0830493	1.74104	0	0.493906	2.74353	4.23608	5.25702	9.82756	2.42048	1.54545
2020-07-20	1.48113	1.88726	0.254411	1.91282	3.14374	6.42839	2.28981	3.83628	7.00843	4.22841	4.56805	8.71464	4.09767	2.02089	4.73756	12.0245	10.1708	4.72303	10.3298	7.13518	5.29325	0.704944	1.87173	1.4527	2.141	2.47495	4.96559	6.62028	5.19099	2.90582	0	0.370247	0.102421	0.633689	0.733712	5.30901	2.70665	4.18234	7.23001	0.4426	0.63854	0.249668	0.0717858	1.20875	1.5911	4.34704	8.90293	2.26981	2.08697
2020-07-21	1.76917	0.939258	0.599028	0.129516	2.45982	0	0	1.99436	1.76403	1.40661	0	1.06577	1.25489	0.726936	2.77799	4.55218	3.7819	2.53357	4.52518	5.41079	1.97401	0	0	0	0	0	2.74047	2.23528	1.42858	2.59382	0.677452	0	0.341474	1.43952	0.927604	2.24381	3.51144	4.05726	6.13769	0.467791	0.606615	0	0.204567	1.15117	3.04915	0.817884	3.0307	6.50089	0
2020-07-22	4.62925	5.69674	1.5448	0.613192	8.17447	6.45517	1.15368	5.20984	6.1139	4.25854	2.49319	3.62755	1.85278	0.948977	5.05894	8.27128	3.00059	0.246771	3.14149	1.27401	3.66036	1.50733	0	1.69689	1.13195	2.57482	0.936684	1.08978	1.82169	3.57434	0.63865	0.297273	0.664149	6.39532	1.29334	3.8013	2.77839	3.57455	13.5052	1.7247	0.443148	0	0.596762	3.01904	4.2602	0.883029	3.28378	11.1047	0
2020-07-23	3.51551	2.45448	1.5718	2.03486	6.81226	3.5793	1.81255	3.53785	2.22769	0.793628	1.12629	1.21033	1.4715	2.46692	5.81312	4.36104	2.31999	5.23861	3.03625	4.92931	8.41576	0.637477	2.46696	1.01547	1.78931	4.66595	4.39555	5.7054	2.81135	4.06427	2.91289	2.59986	3.63003	7.17227	3.36918	7.32151	4.26517	8.89533	15.641	0	0.810004	3.18751	2.44814	1.61506	11.9862	4.17431	4.71274	4.54776	0.847229
2020-07-24	3.24858	3.88588	3.85336	1.74778	2.63761	2.45749	2.08432	2.06159	3.40554	2.55346	1.07239	2.0356	0.416425	3.05791	4.36165	3.77542	2.59468	2.80033	5.02941	2.71669	6.24058	1.68178	5.02818	4.93936	4.33807	6.20501	10.7059	7.45169	8.21711	4.96451	2.52357	4.07898	7.76	14.2319	16.9109	9.22244	6.10957	8.00321	13.7255	2.01687	3.49191	4.60572	6.19922	7.89198	10.9222	5.92153	9.18695	4.70738	2.60056
2020-07-25	6.40101	4.4866	0.848961	0.936744	3.83445	3.05502	0.402257	1.90936	2.62186	1.77414	1.18694	0.688547	0.947709	2.29081	3.40414	2.69004	1.34643	4.55174	1.47931	1.71043	2.92563	9.0523	4.98538	4.42271	2.44991	10.9222	3.2054	4.2509	5.54253	5.52959	5.50527	5.68741	4.3306	19.4218	12.0904	4.77993	1.98618	5.44714	11.596	7.58505	2.56487	4.4082	5.75601	7.90849	5.36304	4.31575	8.17107	8.49636	0.936135
2020-07-26	6.24885	6.08442	1.94266	1.03688	5.31844	3.03369	1.39935	4.01862	4.11539	1.40941	1.95497	0.802928	1.15218	0.367469	7.36569	6.67359	3.6929	0.00190994	0.853268	0.732497	5.57446	3.24771	6.59312	2.94394	2.38848	7.72428	7.59427	8.19959	6.89815	8.42527	3.11909	1.83905	4.76387	7.49619	4.30016	4.6658	1.53376	4.88615	10.1152	2.7729	4.03542	6.54143	2.20978	3.09713	10.7433	4.14348	7.387	3.08931	2.43714
2020-07-27	9.8272	8.02501	5.09484	3.92643	10.6866	7.51765	0.668159	3.76476	8.70576	15.2533	10.0746	8.76754	3.08278	3.41468	7.46959	10.9583	5.03432	1.41956	3.62518	4.03502	2.53243	2.78056	4.0427	3.12572	3.04478	3.30088	5.72682	6.07488	5.5097	8.4072	2.79437	2.26947	3.80134	10.3505	4.13183	1.86112	2.9056	6.02502	16.5927	2.86361	1.91743	2.2821	3.09614	6.14852	7.508	4.87215	3.86487	5.47251	2.85951
2020-07-28	4.75664	4.25438	1.95648	1.76676	4.85424	4.02089	2.31991	2.04015	2.33068	2.37043	0.197067	2.45832	3.64358	3.28664	4.20149	3.06046	1.94366	4.60476	3.12065	4.53404	3.2943	5.0492	2.96303	5.75036	4.69508	8.34927	4.30503	5.11715	5.06866	5.56565	5.09599	5.26752	4.00742	5.66833	1.2157	3.59687	2.95139	4.66248	11.5982	5.64694	1.74485	4.01717	1.91895	3.04559	8.18141	1.5855	4.79495	2.50837	1.1434
2020-07-29	8.52628	4.69756	1.39868	0.940366	3.81597	3.02059	0.579145	2.19642	6.03107	2.04103	2.15676	1.10225	0.890086	1.11055	3.43026	5.97159	1.77672	1.47162	0.834373	1.0484	3.85897	3.98167	3.0105	4.58214	4.69402	5.8962	3.98476	3.61792	5.53489	4.47353	5.33224	6.23786	6.90001	13.6418	6.92187	1.97029	2.26991	3.09589	7.31459	6.55698	1.92158	5.90265	3.35739	2.58983	9.59615	2.84346	7.82781	5.14166	0.377156
2020-07-30	4.00136	2.20087	2.10688	2.21987	3.99833	8.12194	3.3206	3.29248	3.41156	2.78238	1.8073	1.53398	0.915006	1.81907	5.51268	2.57491	2.46738	3.61098	1.50684	0.527399	6.61722	8.18857	4.78985	4.18902	3.6945	8.12579	7.33941	6.8412	5.73004	7.67821	3.6653	7.92929	4.79458	11.4612	5.26476	5.64836	3.7381	5.28822	7.22553	5.93741	6.89088	4.66811	2.52811	4.00557	9.44102	4.49751	4.76791	5.01952	3.75736
2020-07-31	6.15211	3.94511	0.361768	1.31582	0.675063	5.06151	3.51105	2.65063	0.759415	0	0	0.407529	2.06743	1.77503	4.04569	2.38948	0.696466	2.13525	1.41267	4.07314	7.94852	3.79227	4.7014	4.12628	4.62798	3.23539	3.07309	2.27844	5.63233	1.93606	4.73635	3.09667	6.25095	4.06567	9.81142	2.38664	5.23018	2.90299	9.32692	5.71995	2.03798	4.58273	3.0445	4.55921	7.6291	4.77859	2.70306	5.88999	2.70671
2020-08-01	10.7216	9.34691	2.46843	4.45624	9.8818	4.0071	0	5.97912	5.52466	9.90727	4.16697	3.09947	0	0	7.14055	5.15587	2.99742	0	1.1585	0	1.27477	0.59456	4.06996	3.50646	5.41416	8.69833	3.13366	2.08697	4.04784	1.41193	2.37894	0.702098	6.4132	9.1403	4.41053	2.75188	4.21801	3.65847	3.13195	7.60583	1.40438	1.57614	4.41797	4.22606	3.94379	1.34301	1.54215	3.08577	0.660484
2020-08-02	5.15788	1.17892	0.310945	1.47098	3.21717	6.8636	3.49781	0.977382	4.38654	3.82831	2.10627	7.54261	5.07517	5.45596	3.58838	4.05721	5.38557	2.5903	6.15889	9.97362	5.47766	1.36596	1.04113	1.20366	0.338579	3.17462	2.03437	2.09272	5.81384	3.87953	1.37151	1.04882	2.13247	2.79009	0.924506	6.5005	3.94462	6.52854	6.39085	0.585213	1.52881	1.31065	0.0792168	3.83295	4.73024	4.31292	3.56179	5.20412	0.787016
2020-08-03	5.50162	2.86823	1.5937	0.254369	5.68874	4.4097	2.04962	1.2799	3.62183	2.0631	0.824012	4.27636	0.853591	2.6117	2.3553	4.62488	4.34777	1.47419	1.26037	5.71269	1.2102	3.72466	5.65751	2.13168	4.05146	6.84808	6.50324	3.51968	3.72926	7.75355	2.65014	3.284	1.09353	2.18381	6.82328	4.32054	4.44974	1.8219	7.40324	0.79326	0.699048	3.4045	1.72859	4.92744	3.03176	2.54389	3.05466	0.692723	0.398781
2020-08-04	1.47656	1.80014	0	0.855925	2.48716	3.72618	0	2.36091	1.02193	2.54472	2.85838	1.49253	0	1.40203	1.62171	6.36959	2.02405	3.07291	3.99905	5.88016	3.48015	0	2.91501	4.37024	6.92782	1.40892	7.45869	7.51378	7.10367	9.55736	0	0	0.719151	1.52745	0.925158	8.30465	8.1768	6.76757	6.23813	0	0.491524	0	0	1.22485	4.28689	5.92698	2.45661	3.19496	0
2020-08-05	7.51527	3.28611	0.589063	1.41838	1.41458	5.11431	0.862437	2.3907	0.43048	1.42981	0	0.510302	0.645485	2.41613	3.36002	3.66123	3.55858	5.20918	6.13586	5.17232	4.9022	0.808024	0.52526	2.50919	2.2966	0	0.453715	2.60552	0.400671	2.51691	0.172719	0	0	0	0	4.00107	7.6109	5.38927	20.025	0	1.01365	0.718915	0.124861	1.33823	2.63532	3.31277	2.85813	6.36208	0.691126
2020-08-06	7.48903	7.59106	0	0	1.57844	2.07062	1.66379	4.03578	0.118004	1.19564	0	0.818448	0.72517	0.335991	2.7515	5.27389	0.772495	1.79655	2.32763	2.02739	3.31822	2.57352	1.10882	1.2739	3.00898	0.994713	0.689818	2.81601	2.23926	6.49795	0	2.52049	7.20098	2.75248	4.81258	2.10584	4.75172	3.49122	8.4401	1.28514	2.20223	1.36061	1.11205	0.224848	2.27519	5.89902	5.08229	4.05974	0.0784108
2020-08-07	0.829152	0.581623	0	0.24572	0.0207649	2.09436	0.72179	3.607	1.46193	0.636383	0.0707586	0	0.0015905	0.293378	2.04725	2.95991	1.25461	2.81535	4.73536	5.86428	1.192	1.12225	0.650262	3.01363	2.44603	3.16913	0.496345	5.79335	0.099978	4.89808	2.14859	0	3.40413	3.72288	5.23995	4.37455	3.43781	2.77437	10.5019	3.71863	0	1.41895	0.488759	2.67796	6.07509	4.01987	4.62387	4.31249	0
2020-08-08	2.5834	2.02106	0	2.28699	3.06446	4.15225	1.24751	2.23458	3.23984	2.65883	1.96395	5.15385	1.86226	1.52779	2.46646	5.37689	4.37096	5.60311	6.11122	1.69808	0.346748	0.568066	3.22373	3.04041	0.954133	1.19854	4.22399	3.7377	0.915518	1.52808	0.559948	1.50851	2.10793	3.55123	5.44515	4.22129	4.151	2.35314	11.8547	0.00083071	0.603263	0.537514	3.14035	4.95898	7.18901	9.05081	4.78421	10.2196	0.497377
2020-08-09	2.12357	3.5864	0.143993	0	0	0	0	4.4062	1.09733	0	0	0	0.0965684	0	2.82717	0.183802	1.02119	1.61402	0.817311	3.37392	0.0271925	0.000658089	0.910523	1.28976	1.19637	1.82796	2.09598	2.87667	3.81028	2.38471	0.095029	1.81053	0.647467	3.39629	0.330288	6.02356	1.49142	1.29503	4.59809	0	0	0	0.12863	4.16917	4.07079	2.6766	4.07353	0.490574	0
2020-08-10	0	3.1873	3.06058	4.03334	9.64361	6.98117	2.89082	1.35247	5.61267	6.30115	2.84487	3.82195	3.03646	0.541035	3.27029	2.82889	2.76404	0.289541	1.43424	7.3275	3.55509	0.987593	3.11381	5.89592	4.23074	7.45787	3.71189	4.37873	2.69708	1.70305	2.39595	0.708585	1.02112	1.73887	0.55805	4.7439	3.75956	1.59709	5.59606	4.53093	1.86728	1.33717	2.74838	1.08682	0.78659	4.34434	3.2419	0.852516	1.39896
2020-08-11	2.88217	4.03578	0.774701	2.97891	4.79507	10.2737	4.81144	2.78522	2.4891	0.928018	1.70153	7.28414	1.96473	4.46156	1.76976	2.11726	2.8883	6.22428	5.58439	6.62961	2.72025	2.95068	7.27959	7.39359	5.10897	4.32654	9.86806	3.34313	8.10113	3.01252	4.58352	1.55703	7.89786	3.53924	2.76033	5.3267	3.2064	1.03776	6.06762	2.61712	4.18117	0.734392	1.75967	4.0677	3.84355	3.61618	1.44875	1.81616	4.12628
2020-08-12	4.8532	4.09236	0.388397	0.277662	3.81361	0.973561	0	2.25449	6.6633	4.49088	5.30697	1.23315	0.655419	0	9.00318	8.10646	3.16409	4.94138	6.99536	5.69627	9.37051	1.23299	1.55618	2.91268	0.318563	1.29873	0.470418	7.00045	1.53443	4.63307	0.10829	1.59005	5.11995	4.04821	4.72867	3.63546	1.79745	1.47431	5.73997	2.00951	0.557009	1.67279	1.66836	4.34812	6.14038	2.2422	2.90896	1.95799	0
2020-08-13	0.952283	0	0	0.246046	0.145329	1.5864	0	1.76249	2.19411	2.3914	0.865877	4.34843	1.34723	0.560605	4.93588	6.854	4.74113	3.9459	3.85633	6.42165	1.97087	1.88697	1.47847	0	0.246054	1.89142	1.80172	2.75607	1.00341	0.317519	0.565855	2.20668	2.18432	1.0353	1.10684	2.35505	0	1.07287	5.45833	0.618058	0.451133	1.86252	1.73385	5.48715	0.214386	2.54024	2.37247	3.90336	0
2020-08-14	6.4259	4.30727	0.426113	0.181341	3.76879	1.29882	0	0.983682	0	2.07844	0	0	1.08744	0.253882	1.05925	2.83168	0.120981	1.40655	2.42284	7.17717	3.20909	1.49648	1.24351	0.265544	2.06477	1.82596	0.847332	2.65794	0.0667059	0.0345141	2.0987	3.25118	3.65316	0	0	0	0	0	3.14239	1.30045	2.21329	1.36442	2.59102	2.27645	2.01292	0.721967	0.775766	0.475369	0
2020-08-15	7.95997	8.16369	1.33295	1.04592	2.65964	2.68358	0.151093	2.25068	1.48063	1.58294	0.620421	3.72252	0.63589	0	0.564364	2.03284	3.03592	0.747525	0.573177	1.61447	2.95389	3.35882	2.02942	3.16094	1.81563	5.16731	3.55039	1.95897	1.99874	0.439374	1.2362	3.89221	4.50494	2.74235	1.44079	0.263769	0.660612	0.608957	1.02938	1.21026	1.358	0	2.05261	2.24123	2.72406	1.087	0.288453	0.178449	0
2020-08-16	0.608605	2.66724	0.143679	0.306226	1.99178	1.29595	0	0.945586	2.00543	2.43353	1.49565	1.43999	0.562289	0	1.78899	4.15082	2.73483	0.762841	0	1.42176	1.05568	4.92272	2.87816	2.4098	1.55702	2.69303	1.20238	0.903915	1.58215	0	1.48218	3.38369	6.72101	3.59126	3.72499	0.99089	0	0.356111	5.20563	3.21779	0.186773	0.511444	3.10108	3.07073	2.58279	1.72997	0.904858	0.515693	0
2020-08-17	2.13911	3.68743	2.24556	2.37772	4.43121	3.6262	2.9113	4.01447	1.41448	5.61837	1.88018	4.85463	2.41017	1.6472	3.12579	2.95604	2.56991	6.12243	1.7031	6.31395	1.34427	3.31741	4.81834	2.55442	2.97316	5.6994	3.63463	6.29566	1.32765	1.31566	2.13726	1.23152	6.5845	3.31703	6.34251	1.53733	2.8193	0.56548	1.56954	1.46492	0.868232	1.98938	0.839723	7.45412	9.3863	3.03808	4.31928	0.41248	0.417542
2020-08-18	2.29853	2.53124	0.431424	0.730201	2.79314	2.07498	2.34593	2.08374	3.08376	1.44013	1.14277	1.76613	1.28315	0.366354	4.54511	3.50737	1.78549	1.57926	0	2.37946	1.70975	2.48646	1.87176	2.29816	2.57132	2.88804	2.88579	4.53467	6.40933	4.61012	1.66952	1.09623	8.91403	6.17824	9.61588	7.86664	7.76339	9.6595	7.17227	0	0.512967	1.55981	0.690085	8.0045	2.97141	0.505274	4.55152	6.6495	1.26358
2020-08-19	1.30366	2.92016	2.12057	1.46987	6.93921	2.44974	0.481137	3.84123	6.30315	3.36605	4.38681	1.89026	0.772274	1.30013	4.55025	6.40914	1.27163	0	1.32544	0	0	0.407094	3.7686	6.48716	2.1687	7.04543	5.81625	4.56662	5.48703	7.62852	3.83358	2.87303	4.13061	6.38214	7.13259	12.0364	9.58667	8.14139	13.9238	3.5505	1.11956	0.710984	1.33322	12.4367	5.93843	10.8796	1.57883	12.7072	2.99617
2020-08-20	10.379	3.97318	0.653355	2.2704	5.57929	5.09981	2.34036	1.65082	4.81787	3.16714	2.30625	2.63928	5.28524	3.91643	5.58199	4.8637	5.17048	5.83813	6.73896	9.53033	10.8131	0.404785	3.57521	7.4157	3.49317	3.52813	2.53758	2.7501	6.0855	5.26403	0	1.62354	3.24654	4.99294	4.71618	7.67095	5.47254	5.24549	9.44107	2.3763	4.36344	3.34183	3.05592	4.36474	8.41324	4.98174	2.05309	7.23563	3.70091
2020-08-21	1.64032	1.39016	0.359758	1.04295	0.385132	2.73865	0.376861	2.25706	2.02786	0.308315	0.995186	2.273	1.35039	1.4174	2.1673	3.33075	1.89198	2.92706	6.79551	7.54165	4.59498	0.460572	1.8994	4.40747	2.91072	2.96567	1.73427	3.34075	5.28337	2.49523	0.719559	0.649086	0	1.25976	1.89589	1.83899	1.07773	1.63754	1.31161	1.59163	0.622288	0.905113	1.21993	2.1381	2.96388	0.997467	1.79229	2.19689	0
2020-08-22	0.572052	3.84085	0.717169	1.82723	4.09128	2.21999	0	4.1054	4.18077	5.29073	4.43098	2.74772	2.28308	0	3.06963	4.22784	3.04607	1.81008	6.40435	6.02339	7.60985	2.08501	2.2473	1.10515	2.35897	4.35105	2.02404	3.81	7.84716	1.68605	0.881425	0.0329677	3.01124	0.492621	3.7727	2.13044	0.936439	1.25516	1.54367	0.642807	0	0.146743	0.82149	4.47562	2.40591	2.0772	1.97262	0.255879	0
2020-08-23	1.57638	3.92113	0.302883	2.74018	7.66802	2.41719	0.598414	3.76696	5.40214	4.3922	3.54132	3.15238	0.282225	0.377931	3.79206	4.08803	1.82122	1.08805	3.05902	4.31953	0	2.34488	2.12307	2.54151	4.17066	7.10115	7.69715	6.56441	7.14764	10.0312	2.20902	0	4.80373	7.13567	4.36678	4.94507	4.68785	5.85736	3.07604	0.966631	0	0.0320172	1.18357	4.41609	7.82907	3.59738	6.40294	5.22258	0.38282
2020-08-24	2.71567	3.08472	3.71992	2.89387	5.31368	8.30436	4.41945	0.489344	1.84549	4.06043	2.27266	3.52448	3.14261	1.53705	1.29123	1.89562	2.26864	4.04601	3.55832	3.46536	2.27593	5.79541	7.33746	6.21809	6.00758	8.6185	10.0438	8.70102	6.0233	3.63688	1.3416	4.0735	8.65571	5.83327	8.3039	1.56862	3.01773	3.74831	1.69223	0	3.52745	2.0206	4.06704	2.90017	3.12862	2.47394	1.13052	3.45169	0.246513
2020-08-25	0.0862612	1.26757	0.83046	2.0571	4.65701	5.56743	3.46807	0.220183	0.907853	3.20494	3.00471	7.30674	3.97836	4.427	0.966193	1.49846	7.85837	13.283	9.24133	13.8778	11.8179	1.05496	3.81315	2.46146	4.50812	1.82885	5.92413	2.0686	8.54884	6.44822	0	0	1.74255	5.00699	3.22239	3.34234	3.47707	4.83208	2.8689	0.0468652	1.18292	1.00949	0.814112	7.68326	8.26838	4.93673	8.02057	3.34223	3.75851
2020-08-26	0.89343	2.42825	1.67385	2.41155	1.7464	2.54783	4.01144	1.70814	0.175199	0.679099	0	1.22863	1.47987	0.745531	3.33812	3.07521	1.93306	2.58704	5.97016	1.87286	4.78737	0	0	1.78304	0	0.528844	0.684618	1.38186	0.816754	0	0.497005	0	1.35304	1.64828	0.580755	0	1.26099	1.32197	1.36106	1.19817	0	0	0	0.748846	0.436473	0.429625	0	2.088	0.298926
2020-08-27	1.3513	3.46132	2.08488	2.41153	6.72889	8.49874	1.98154	0.761618	4.53211	5.13852	2.70984	3.05909	1.81756	3.18605	2.36374	4.72759	3.76865	5.71506	1.13835	6.86512	2.86223	1.90495	2.53622	0	2.95952	3.79583	2.22509	4.07268	1.71021	1.21187	2.28621	6.86638	6.52251	7.86119	6.39856	0.604284	2.81241	2.33286	1.5558	11.2106	2.8577	4.63892	2.85696	5.38835	8.29182	1.58335	0.184093	3.11689	4.48627
2020-08-28	0	1.83772	0.254348	1.75736	5.00688	1.76607	0.845372	1.96228	3.5207	1.74499	1.79045	2.59899	1.86565	2.39847	6.54574	3.11562	2.73665	1.3871	3.06671	0.960275	3.8244	3.03827	1.90014	3.6842	3.71786	5.90539	5.45651	6.22602	5.55314	5.48995	2.19387	3.58225	5.14181	3.75116	9.68437	7.30899	4.40906	6.88596	9.53688	1.94563	3.1796	2.43426	3.31288	15.202	8.00734	11.9161	7.27404	9.50493	0.601232
2020-08-29	0.425222	0.824014	0.657867	1.80465	2.45024	4.61597	1.3894	3.8929	2.71499	1.71225	0.271278	2.72614	2.27445	4.2631	2.83031	3.74082	1.60226	2.96148	6.68262	3.2305	4.36453	0	0	0.663001	0	0	1.03483	4.99122	4.01183	3.72524	0.90164	0.214789	3.89029	3.5541	2.49299	0.160676	1.51527	0.570418	0.833857	0	0	0	0	3.96758	1.90578	0.184262	0.0768053	1.15354	0
2020-08-30	3.05684	2.81612	0	0.258956	2.43716	0.690147	0	0.235488	0.916708	1.24184	0.271859	0.696083	0.507325	0	1.21782	1.06388	0.828362	1.55316	1.05576	2.81383	2.31041	0.787787	1.88036	4.81243	1.22849	4.66237	1.92025	0.2654	0	1.64808	0.994111	3.73199	4.1459	6.87094	11.4815	1.38381	0	1.10349	1.5085	1.74188	2.20217	2.80095	3.73341	5.88691	6.69299	1.49942	3.89663	2.18728	0.444063
2020-08-31	2.26765	2.36221	0	0.453546	1.68625	2.47642	0.427768	1.90541	3.32336	2.48866	2.94649	2.07717	0.398572	0.494112	6.37078	5.53026	3.06634	2.00311	3.98472	1.86862	3.7844	0.395487	1.47963	4.28267	2.18685	3.36405	5.53073	5.6739	4.06457	3.04501	0.519271	2.06657	1.04897	4.38225	2.33158	6.67943	7.10336	2.56924	4.49877	3.48997	0.844688	0.72324	1.45144	4.12459	2.94209	5.7848	7.2874	3.36025	0.391236
2020-09-01	1.55568	4.31577	0.548462	2.14106	1.98883	5.59059	1.21185	1.50437	4.21164	4.56553	3.02784	4.87788	1.27767	1.75309	4.55646	5.5923	5.96497	3.4004	4.56515	4.51218	3.99733	0.224593	1.22733	1.33861	1.72625	0.80929	2.67515	1.14874	2.49753	1.80317	0.735073	0	0	0.577596	1.54248	1.16102	3.00141	2.02034	1.49035	1.02624	0.722127	0.142019	0.900731	2.62398	3.70895	1.72725	3.80882	1.36588	0.815493
2020-09-02	4.82703	5.64605	1.86447	2.07379	5.21359	2.25026	3.47744	0.494578	2.14783	3.34969	1.90101	1.96268	1.61623	1.00906	2.01154	2.24172	1.62341	2.08909	3.00663	2.95846	4.23368	1.40743	2.81759	1.42388	3.00451	1.95366	1.01528	1.74403	3.32706	1.74136	1.70439	2.35307	2.11595	0.973329	1.29719	1.0449	0.203766	0.323666	0.711979	0.76028	1.05533	0.140848	0.810095	0.244958	0.554451	0.327569	0.345757	0.239271	1.95685
2020-09-03	5.46327	5.96251	2.56944	1.84615	2.91538	3.32686	2.38605	1.24168	5.72052	3.71656	3.08394	5.08002	2.37272	1.42006	6.61776	6.0256	6.73593	1.47929	2.72269	3.68665	1.65484	2.50955	1.36388	2.73736	3.72427	0.446472	10.1785	4.92362	3.92597	3.09719	0.943659	1.50632	3.08874	5.21204	2.93596	3.53755	5.02634	5.0171	4.35716	3.16352	1.37544	4.34936	1.00249	0.784905	3.49887	2.73796	3.74818	2.25007	2.08896
2020-09-04	5.27378	9.29423	6.46678	3.00552	8.87668	4.2014	4.6007	1.4162	3.5474	5.62648	3.29832	3.69045	3.60638	3.38203	1.27581	1.06665	3.32483	3.21943	2.42137	8.18721	5.61731	2.30693	3.70858	0.925369	1.04147	3.37783	3.64652	1.54179	0.331579	1.49916	2.12661	4.56364	5.60193	3.20957	4.16798	4.45519	0.928272	1.61307	3.01588	1.67686	1.43166	4.44016	3.57262	1.29085	4.2054	1.90007	3.05222	1.72621	2.92076
2020-09-05	0.625012	1.99819	1.20385	0.985588	0.761411	0	0.807128	0.273589	3.86032	0.111138	2.17105	1.42512	2.58117	1.24471	1.7302	1.92951	1.74279	1.30709	1.81068	1.21762	2.34925	0.918131	3.8449	4.98561	6.58357	3.78193	10.2818	2.80164	2.38473	2.69623	0.213679	2.21747	1.97378	6.36069	7.25543	7.45686	2.92112	1.89638	0.49485	1.92909	1.50629	1.74404	1.66481	2.73491	6.45411	6.02029	6.69142	3.53394	2.11997
2020-09-06	2.90842	3.09455	3.58794	1.89075	2.08403	2.04518	1.49929	0.467088	1.64942	1.73448	0.570589	0.892321	2.61667	1.19158	0.246738	0.73395	1.9779	2.91018	5.39646	2.28803	3.44864	0	0.526211	2.08602	0.907538	0	3.68093	4.64129	4.43921	4.58482	0	0.332951	0.733717	0	0.497343	3.33098	4.04092	1.26052	3.07336	0.953852	0.606445	0	0	1.9079	2.53079	5.03059	4.65508	1.49618	1.24904
2020-09-07	1.60488	1.51482	0.859172	0	0.453376	0.677117	0.4313	0	0	0	0	0	0.189644	0.364716	0	0	0.573768	1.94546	0.534798	2.50823	0.907766	0.161175	2.15828	3.84035	1.30649	0	3.91583	2.84541	2.18239	1.81758	0	0	0	0.86927	0	1.59556	0.814847	0.5994	0.545798	0	0	0.115992	0	0	1.48971	0.898954	0	0.694591	0.865799
2020-09-08	2.78769	2.33226	2.10188	2.83125	3.85586	5.14119	3.33654	2.49477	1.02345	2.24824	1.33519	2.39858	0.731394	0.140649	0.708763	2.47855	1.88901	8.2337	5.25998	11.8848	5.65539	2.13743	2.39491	4.58175	3.47835	2.2203	2.70945	5.55077	6.57824	3.06873	1.6262	1.65134	0.950981	5.1545	3.82221	1.52657	3.05956	3.23081	0.82077	9.23333	3.48064	1.22802	1.88435	4.83808	2.69359	2.49599	2.59883	0.426527	5.30556
2020-09-09	2.60696	3.21414	2.05012	1.70152	2.97508	3.1996	1.79249	0.783794	0.799904	0.93398	0	0.762852	1.15838	0.974436	1.1463	2.1859	1.25012	3.82517	3.2128	4.44452	4.46979	0	0	0.143615	0	1.87317	0.785999	2.65579	1.4488	3.65416	0.635825	0.400084	0.374208	0.933455	4.70801	0.405971	0.465323	0.649597	4.16504	2.01482	2.32299	1.08375	0.565408	2.03146	2.02572	5.43936	2.9795	1.02799	0.62169
2020-09-10	3.73244	3.96677	1.59356	2.03132	4.31735	3.8885	2.04308	2.07226	0.670926	3.18497	1.26366	1.76593	1.3458	1.78027	0.809681	1.14132	2.20412	4.56317	3.10201	5.84959	3.29077	0	1.74386	1.09192	0.731465	1.37074	2.71229	1.87937	0.964537	3.22422	2.15024	1.11443	1.57087	2.30428	5.41419	4.26633	1.69817	1.41654	1.01357	2.77374	1.66826	3.23295	1.41938	5.37272	3.80541	3.6191	3.44835	1.15229	2.74314
2020-09-11	3.57669	2.89191	2.15358	1.77223	2.70874	2.44614	2.3368	0.559251	1.67363	1.82788	0.97145	2.03624	3.98633	1.80557	1.10153	1.82872	3.70305	8.62436	6.41539	6.88843	5.4778	0.0100631	2.91582	3.00048	4.25819	3.0888	11.2587	4.5564	7.5028	2.72103	0.678509	1.91533	2.01951	9.03927	3.93813	7.03427	4.09734	1.11926	2.72796	1.48326	1.68379	1.11607	0.586167	7.46139	8.85811	5.09715	6.6475	0.800523	2.21038
2020-09-12	4.95954	8.24706	4.15537	2.2488	6.16883	4.83076	2.86189	1.32836	1.37219	7.70191	4.49762	3.45176	1.86155	1.17684	2.51033	4.29509	4.14982	1.7448	1.58768	3.82678	0.289786	0.444079	2.83021	4.14042	4.17663	1.5562	5.36234	4.48182	4.67837	4.60485	0	0.230895	0.671549	7.56178	3.45673	4.74755	2.40759	2.2247	4.733	6.30244	0.922389	1.67911	1.60389	2.18256	4.53397	6.36079	6.05355	3.52521	2.17567
2020-09-13	2.45552	3.65647	0.407118	1.20621	1.04481	3.0246	1.48871	0.448816	1.02414	1.4922	1.13544	2.26483	0.788027	2.79345	2.04202	1.76638	1.69065	3.73819	4.45399	6.53889	7.73884	0	0	0.130076	0.069967	0.348541	0.263268	5.3239	1.3282	4.4667	0.490607	0.901588	1.40284	1.30222	4.09325	3.64236	7.9345	2.87478	7.47138	1.14474	3.32266	2.46662	2.05614	6.16814	7.60231	8.74631	6.22682	4.12467	1.84157
2020-09-14	0.917533	1.16974	0.458035	0.685578	3.29533	2.80948	1.10743	0.957945	4.67171	2.28339	0.739725	0.446549	0.827506	0.508375	2.48749	4.02895	1.3449	2.40691	1.45065	1.56731	0.546742	0	0	0	0	0	0	0.932055	0.149959	0.862211	0	0	0.422408	0.0527326	0.819631	0.594369	0.271482	0.983711	0.753613	0	0.236485	0.433058	0.549877	2.02768	1.99278	0.168957	0.948253	0.81043	0.305586
2020-09-15	2.53472	0.868451	0	1.16614	3.11222	2.70428	1.73346	0.854932	2.39948	3.45255	1.31275	2.22799	0.770246	1.11886	3.87794	3.35274	5.83793	3.69877	4.1711	3.60478	2.64365	0.579127	1.04826	0	0	0.669648	1.84443	1.72045	0	0.245329	0	0.727801	2.50078	3.63856	4.03642	5.02179	0.570689	0.567298	0.430238	3.66063	3.12179	3.05245	4.48993	5.82878	1.08007	1.81445	3.32326	0.310321	0.359502
2020-09-16	3.21902	5.185	2.27598	1.68895	3.90192	4.77591	1.37833	1.33843	2.78438	4.77479	1.22667	0.997273	1.14529	0.857137	3.91677	1.02478	2.40759	1.91546	3.90577	2.52991	0.71128	0	2.0273	1.43256	2.07067	0.313725	1.65771	0.325603	0.90573	1.87024	0.124851	0.781758	1.40659	0.494646	1.3204	0.909076	0.986607	1.44237	2.77651	0.401595	1.75654	0.760875	1.85194	6.20357	3.84892	2.3338	0.791133	1.55881	0.428391
2020-09-17	3.04865	3.09136	2.16604	2.54505	3.64765	3.83483	0.741989	0.129723	0.415731	1.91258	2.34127	3.3587	1.1826	0.789671	0.282291	0.599837	1.78316	1.23124	0.190608	3.39727	0.496877	0.472613	0	0	0	0.360397	0	0.173741	0	0.317598	0.161223	1.24828	0.435976	0.513118	0.760733	1.00403	0	0.724236	1.26671	0.752743	0.556522	0.926726	1.14451	3.0558	3.15541	0.847004	1.67141	0	0.706702
2020-09-18	1.14476	2.44722	0	0	0.0886484	0.582179	1.08455	0	0.561969	0.17368	0	0	0	0.072467	0.951977	0.650984	0.145936	0.104833	0.186478	0.820989	2.25794	0	0.318805	0	0	0.221899	0	0.730642	0.458161	0	0.637693	0	0.757274	1.18456	0.782135	2.59141	0.0757911	0.400009	0.5901	0.189071	1.19172	0.439827	0	2.67589	1.59624	1.43403	0.732852	1.02606	1.10324
2020-09-19	1.78301	1.73566	0	0.847942	1.90102	1.13802	0	0.373435	0.413722	0.0043329	0	0	0	0	0.21552	0	0	0	0.199796	0	0.586685	0.427045	0.192206	0	0	0	0.177162	0.265442	0.0609527	0	0	0	0.428924	1.48546	0.263003	1.63235	0	0.808522	1.23936	0	0	0	0	2.30345	3.20062	0.970174	0.246124	0.231884	1.08417
2020-09-20	2.60925	0.692452	0	0.518158	0.814445	3.51374	0.778902	1.34162	0.523844	0.197249	0.196797	0.612578	0	0.458633	1.26112	0.49763	0.148991	0.769081	1.94536	2.68841	0.360075	0.673873	1.29712	0	0.0632752	0.594627	1.49378	0.514506	0.0207646	0.584676	0	0	1.13319	1.33057	1.25085	1.53191	0	0.0985815	0.340582	0.0306877	0.25081	0	0.397214	1.90559	1.91598	0	2.14601	0.16796	1.00024
2020-09-21	2.38245	3.31537	0.949451	1.04561	2.68394	2.29779	0.768921	1.58868	0.521107	2.4626	0.545119	0.653579	0.309491	0.178927	0.812451	0.712771	0.947811	2.51584	2.36061	0.0581916	0.714272	1.7372	0.360629	0.259653	1.61985	1.39106	2.56941	1.70992	0.477519	0.652165	0	1.20894	1.20032	4.07981	1.22297	2.55091	0.312145	0.832944	1.62616	0	1.32189	0	1.66284	1.98676	3.26441	2.08599	3.70876	0.366312	0.492602
2020-09-22	6.28223	6.09452	4.69025	2.14439	7.61397	5.78375	3.3527	1.78934	2.04728	3.49968	1.31499	1.75653	1.24506	1.18859	1.67478	2.00211	2.37292	1.64452	1.78946	1.10202	0.880037	2.63546	1.36396	1.43106	1.48882	2.31337	4.25761	2.23024	1.27167	1.4643	1.06663	0.991658	2.64045	5.56017	1.20586	7.30969	0.972741	1.62766	1.42204	3.7864	0.566958	0.874871	1.95284	3.41608	2.5655	2.84117	3.38751	0.676775	4.05389
2020-09-23	2.81235	2.08924	1.22793	0.803843	2.6256	2.62212	1.92357	2.86542	2.4258	1.22194	0.217976	0.898589	1.15162	0.927298	2.71743	1.45272	1.57582	0.852489	0.714618	2.64809	1.5312	0.472748	3.13892	0.983024	2.20445	1.53932	6.17762	3.18309	1.5754	2.83619	0	1.16424	0.18563	2.23193	3.63089	1.78386	0.93622	0.711476	0.535707	2.36631	0.723644	0.876267	0.56659	0.437866	0.0276103	3.0188	3.5786	0	0.882184
2020-09-24	3.63021	2.73937	0.599042	1.59898	3.87648	0.654458	1.23607	5.89114	2.82274	2.36076	0.659772	0.442017	0.662928	0.393331	3.54672	2.7013	1.22768	1.62097	1.34325	0.573355	3.09392	1.12231	1.39704	3.53646	0.888251	0.616992	6.77775	2.67428	2.1761	2.85288	1.70928	4.40343	1.71791	4.39377	2.16664	4.51765	3.09669	1.31615	2.77829	5.02458	2.26007	5.82036	3.29948	1.74641	3.06268	3.04723	6.60254	1.95786	1.7344
2020-09-25	6.29393	7.05439	1.65489	2.32511	5.84976	3.22598	0.119402	0.969763	7.1252	4.68648	3.8824	3.5185	0.0603249	0.538759	2.82025	3.33571	2.66739	2.06465	1.81946	1.52386	1.9064	1.73282	4.27279	7.7287	7.27547	3.88376	7.4828	5.23333	5.13439	4.06084	0.0318129	0.364309	1.56476	6.26725	3.88654	4.63547	1.73001	3.69876	1.93875	0	0.58174	0.880849	0.882355	5.45708	5.12868	3.47091	2.31517	2.39849	0
2020-09-26	2.90142	3.24837	2.15325	1.51445	8.68734	4.34836	2.61614	1.26341	2.25221	3.99665	1.53321	2.07982	1.09473	3.1084	2.12018	1.12447	1.93826	3.65032	4.23316	5.79298	3.21209	0.806985	0	0.612019	0	0.0190481	0.167959	0.827312	0	1.09714	0.713891	1.33991	2.49765	1.33335	1.20216	1.28388	1.69284	0	1.42	2.74496	1.4773	1.76007	3.11898	1.81111	3.35742	2.27312	3.2166	0.45713	0.906351
2020-09-27	3.52774	2.17577	2.09681	1.71765	4.04625	3.63057	3.59612	0.818114	4.9032	8.44642	3.52926	4.58928	3.11867	1.67491	4.63931	7.23214	7.07683	2.26655	1.28226	5.20737	1.48053	2.40042	6.30757	7.5698	6.33567	7.01342	13.1537	5.53119	6.77419	3.69409	2.67224	1.95792	1.43023	4.37449	4.10642	5.66268	4.35385	3.40061	5.61718	0.761885	1.11308	1.4894	0.641564	6.74976	3.78978	3.61795	3.90652	0.544277	1.11527
2020-09-28	0.375223	0.980909	0.659566	0.843907	2.5021	1.21018	2.14961	3.67813	2.41631	4.19155	3.95991	3.5453	2.93122	5.07589	4.89566	4.93848	4.41079	2.86531	2.5457	3.48501	1.61323	0	0.588875	3.94784	2.80668	0.921224	1.60832	1.9188	3.87261	3.04063	0.253612	2.29081	0.190199	1.08536	0.140914	0.51651	1.71365	1.31987	3.30679	0.87669	0.74562	1.02544	0.918284	1.21926	2.7474	2.90774	2.62021	0.241445	2.4857
2020-09-29	0.444074	1.46992	0.214154	0.130439	0.249331	0.766758	0.574439	1.66358	1.82962	1.76786	0.579884	0.784231	1.30583	2.50894	5.68596	5.90532	3.17275	1.52028	3.57414	3.21246	4.1722	0	0	0	0	0	0	0	0	0	0	0	0	0	0.208594	0.411325	0.664937	1.70419	0.481537	0	0.763374	0.0940665	0	0.972621	2.74512	0.697814	1.98065	0.906473	0.351498
2020-09-30	0	0.424425	0.112138	0.264616	0.759401	0.441383	0	0.393692	0.795862	1.14565	0.436346	0.399052	0.247739	0.683216	0.670116	1.00426	1.95046	1.12838	1.6786	2.4639	2.31225	0	0	0	0	0	0	0	0	0	0	0	0	0	0	0	0	0	0	0	0.018511	0	0.613418	0	0	0	0	0	0.346659
2020-10-01	0	0.00512355	0.769229	0.054119	0.073096	0.285372	0.318962	0	1.08642	0.511952	0	0.391259	1.03806	0.466335	0.777357	0.849058	0.532137	0.300881	0.657088	1.50943	0.584486	0	0	0	0	0	0	0	0	0	0	0	0	0	0	0	0	0	0	0	0.0974902	0	0	0	0	0	0	0	0.442562
2020-10-02	0	0	0.12312	0.0913039	0	0.0774394	0	0	0	0	0	0	0	0	0.0253839	0.378176	0.208093	0.251984	0	0.437359	0	0	0	0	0	0	0	0	0	0	0	0	0	0	0	0	0	0	0	0	0	0	0	0	0	0	0	0	0.301585
2020-10-03	0.0504675	0.705701	0.438465	0.239034	0.637096	0.722293	0.293103	0.110632	0.225431	0.426292	1.4521	0.494957	0.388315	0.323102	1.12205	0.824854	0.830778	1.3488	2.57682	1.91158	0.792992	0.274606	0.143469	0.014079	0.236844	0.783618	0.487191	0.418876	0.291247	0.233771	0	0	0.618845	0	0	0	0	0	0.887161	0	1.41629	0	0.614779	0	0	0	0	0	0.164172
2020-10-04	0.208865	0.368344	0.654204	0.473157	1.13138	1.45587	0.634161	0.661068	0.430517	1.12762	0.778166	1.453	0.453566	0.623287	2.13399	3.02776	3.12389	2.09204	3.67004	1.45853	1.60763	0.663359	0.780492	0	0.257907	0.153459	0.793489	0.118023	0	0.47309	0	0.708551	0.342429	0.412059	0.675148	0.329383	0.645958	0.506712	2.2347	0	0.931212	0.215127	0.860124	0.779385	1.34323	0.716759	0.740303	0.735796	0.320864
2020-10-05	0.965341	0.726757	0.614433	1.24777	0.606067	1.77203	0.448342	0	1.24257	0.908755	1.08344	1.84093	0.876037	0.523921	0.552187	0.974965	2.4099	1.90404	2.56503	2.64817	1.74398	0.592157	0.764822	1.24862	0.461305	0.901433	2.0134	0.910176	0.590796	0.901046	0.106412	0.341252	1.83718	2.21372	0.045434	0.0946065	0.441188	1.12147	1.5785	1.43624	1.00432	0.629445	1.32785	1.41548	0.566582	1.65242	1.86098	0.160848	0.747028
2020-10-06	0.072398	0.0252485	0.906501	0.159124	0.93088	1.44038	0.816126	0	0.458481	1.68418	0.897747	1.05295	0.655114	0.398322	0.209739	0.319358	1.09445	2.72084	2.83441	2.36439	1.40888	0.102851	0.35035	0.401062	2.09207	1.72401	2.3685	2.10737	2.23105	2.53613	0.114281	0.223964	0	0.572432	0	0.943685	2.50423	1.54763	4.26486	0.0681611	0.817808	0.561874	0.0603451	0.605099	0.94036	1.84468	3.54504	2.15646	0.73333
2020-10-07	0	0	0	0	0	0	0	0	0	0.381047	0.373649	0.0291423	0.230954	0	0	1.42667	1.43414	1.03009	2.68978	1.47375	3.49891	0	0	0	0	0	0	0	0	0	0	0	0	0	0	0	0	0	0	0	0	0	0	0	0	0	0	0	0.195885
2020-10-08	0	0	0	0	0.744676	0.642528	0	0	0.759021	0.438489	1.93179	0.284731	0.391798	0	0.435697	3.69455	1.21002	0.876148	1.00349	0.491723	0.821829	0	0	0	0	0	0	0	0	0	0	0.160692	0	0	0	0	0	0	0	0.355709	0.359181	0	0.568111	0.0944672	0	0	0	0	0
2020-10-09	0	0	0	0	0.180244	0.303742	0	0	0	0	0	0	0.0719158	0	0.993153	0	0.16819	0	0.269569	0.041774	0	0	0	0	0	0	0	0	0	0	0	0	0	0	0	0	0	0	0	0	0	0	0	0	0	0	0	0	0
2020-10-10	0.331139	0.177367	0.00627497	0	0.524397	0.346556	0	0.617502	0.522071	0.482366	0.289373	0.264519	0.340485	0	1.42753	1.51833	0.975701	0	0.759497	1.02152	0.168726	0	0	0	0	0	0	0	0	0	0	0	0	0	0	0	0	0	0	0	0	0	0	0	0	0	0	0	0
2020-10-11	0.452557	0	0.0481989	0.199749	0.666191	0.53226	0.118129	0.14958	1.81515	2.54777	1.04308	1.51534	0.907709	0	1.37786	1.72272	2.53256	1.60271	1.17765	1.5794	0.497575	0	0	0	0	0	0	0	0	0	0	0	0.468505	0	0.341038	0	0	0	0	0	0	0	0	0.0885916	0	0	0.386821	0	0
2020-10-12	0.215358	0.402329	0	0	0	0	0	0.394556	0.76744	0.358923	0.283908	0.483915	0	0	1.25906	2.00068	0.362113	0	0.347785	0.312357	0.0963959	0.534821	0	0.71033	0.627601	0.194839	0.326745	0.793089	0.512983	0	0.277067	0.186317	0.116104	1.65379	0.265496	0.649108	0	0.471608	0.154592	0.418068	0.0430702	0.249146	0.367033	0.132027	0.249648	1.8299	0.584596	0	0
2020-10-13	1.73175	0.499892	1.66434	0.678997	5.78768	3.76757	1.19443	0.387693	1.64514	1.89981	1.84049	1.72328	1.77993	0.846963	1.52532	3.13631	2.40283	1.1477	3.30885	1.59615	2.70495	0.0987883	0	0.52985	0.177429	0.960768	1.06421	0.788206	0	0.695312	0.640589	0.154911	0.422104	1.90335	1.64896	0.648059	0.902377	0.829732	0.961567	0.0325511	1.20434	0.426735	0.141284	1.23729	0.847876	1.04402	1.43226	0.805771	0.270071
2020-10-14	0.913721	0.710654	1.18855	1.67908	3.7377	2.38297	0.124587	0.556583	0.780025	2.23787	0.475169	2.00986	1.49921	0.687405	1.02097	2.35822	0.912571	2.24932	1.49234	1.01449	1.37325	0.5805	0.293809	1.60388	0.685207	0.288564	0.384408	1.18958	0.662098	0.55892	0	0.897851	0.275263	0.380668	0.444096	0.515107	1.35853	0.848065	1.61727	0.393674	0.0794295	0.924167	0.178013	1.13777	2.99154	2.71562	1.93904	1.76316	1.003
2020-10-15	0.550485	0.000890749	0	0	0.873085	1.10776	0.297913	0.493045	1.26548	0.747782	0.663437	1.61249	1.03089	0.196136	0.517667	0.759355	2.75814	1.62507	2.21933	2.38746	4.05409	0.40374	0.118387	1.00828	0.420982	0	1.1592	1.12781	1.29265	0.658054	0	0	0	0.139238	0	0.129082	0.216728	0.894585	1.7404	0.376055	0	0.562264	0	0	0.250903	0.814192	0.610562	0.404599	0.451408
2020-10-16	0	0	0	0	0	0	0	0	0	0	0	0	0	0	0	0.516153	0.404989	0	0	0	0.260002	0	0	0	0	0	0	0	0	0	0	0	0	0	0	0	0	0	0	0	0	0	0	0	0	0	0	0	0.32448
2020-10-17	0	0	0	0	0	0.00824154	0.049552	0	0.603434	0.08896	0.929844	1.16089	0	0.21459	0.347337	0.50417	1.09326	0.0472857	1.09465	1.25966	0.239201	0	0	0	0	0	0	0	0	0	0	0	0.279191	0.740775	0	0	0	0	0	0.109391	0.411671	0.156882	0	0	0	0	0	0	0.347558
2020-10-18	0	0	0	0	0	0	0	0	0	0	0	0	0	0	0	0	0	0	0	0	0	0.176561	0	0	0	0	0.0727008	0	0	0	0	0	0	0.194022	0.468605	0.301164	0	0	0.381746	0	0	0	0	0.0356829	0	0	0.732682	0	0
2020-10-19	0.939324	0.417834	0.994953	0	0.79105	0.23764	0.156244	0.0421415	0	0	0.128566	0.98106	0.566572	0	0.000933987	0.790088	0.863532	0.327164	0.0787288	1.08381	0.457367	0.492713	0.397858	0.347199	0	0.173908	0.448183	0.188123	0.586617	0.387443	0	0.12993	0.911162	0	0.131245	0.265237	0.239707	0	1.89883	0.887732	0.144993	0.176055	0.146905	0.0906998	0.0746445	0.59615	0	0	0.855608
2020-10-20	1.05714	0.664317	0	0.332681	0.239425	0.63281	0.608287	0.165326	0	0	0.218503	0.325411	0.227531	0.691325	0.210185	0.571878	0	0.427283	0.994732	0.236537	0.793424	0.119982	0.129588	0.0978345	0.420644	0	0.305069	0.412207	0.0700102	1.24143	0.259004	1.05337	2.11789	1.18173	2.03183	1.30776	0.267383	0.451945	0.806836	2.74536	2.15274	2.07861	0.626405	2.12591	1.87946	2.26096	1.25902	1.19536	0.643582
2020-10-21	0.408739	0.56859	0.0894083	0	1.05356	0.00226418	0	0.1321	0.212919	0.164632	0.150612	0.171387	0.373351	0.109115	0.107608	0	0.601922	1.08761	0.580346	1.82223	1.52783	0.818979	1.6023	0.87822	1.52419	0.249198	1.11338	1.89461	1.09966	0.573497	0	0	0.230137	0.260689	0.415494	1.32347	1.51365	4.05067	3.54229	0	0	0.207093	0	1.95612	4.05878	1.4162	1.72929	2.30923	0
2020-10-22	0	0	0	0	0.163451	0.0114729	0	0	0.30532	0	0.850086	0.154057	0	0	0.0371591	2.2062	0.325804	1.28901	1.90626	0.883141	0	0	1.34007	0	0.0359841	0	0	0	0.103807	0	0	0	0	0	0	0	0	0	0	0	0	0	0	0	0	0	0	0	0
2020-10-23	0	0	0	0	0.167273	0	0	0	0.40296	0.586759	0.0645998	0.321698	0	0	0.88578	2.12941	1.51882	0	0	0.49678	0	0	0.166693	0	0	0	0	0	0	0	0	0	0	0	0	0	0	0	0	0	0	0	0	0	0	0	0	0	0
2020-10-24	0.0435417	0	0.221863	0.11062	1.41758	0.798599	0.282665	0.154287	1.46863	1.42362	1.44471	2.23944	1.21983	0.171101	1.22622	3.88541	2.17645	1.17331	0.916904	1.50366	2.83014	0	0	0	0	0	0	0	0	0	0	0	0	0	0	0	0	0	0	0	0.741928	0	0	0	0	0	0	0	0
2020-10-25	0.459033	0.426376	0.235546	0.499013	0.802517	1.39002	0.256638	0.101351	0.0975067	1.31975	0.074386	1.10033	0.834827	0.653286	0.24341	1.5124	1.87108	0.753333	1.52773	1.33482	0.69249	0.340583	0	0	0	0	0	0	0	0	0	0	0	0	0	0	0	0	0	0.137515	0.202129	0.0343761	0	0	0	0	0	0	0.2496
2020-10-26	0.707952	1.84593	0.248596	0.356041	1.87937	3.29251	1.27273	1.5854	1.76762	0.799241	0.213265	3.28119	0.828836	2.42351	1.55441	2.61425	4.46223	3.09716	4.27111	1.92145	2.61491	0	0.128444	0	0	0	0	0	0	0	0	0	0	0	0	0	0	0	0.691299	0.195249	0.175134	0.205126	0.0595464	0	0.142976	0	0.419032	0	0.516414
2020-10-27	0.213513	0.85388	0.0043393	0.212092	1.51953	0.859201	0.436646	0.247652	1.49374	0.811378	1.16876	2.88592	0.861707	0.990827	2.2852	1.77616	3.01017	0.741826	2.39059	0.314149	0.802123	0.92175	0	0	0	0.0925316	0	0	0	0	0	0	0.863581	0.825021	1.11634	0.216454	0	0	0.71255	0.783849	0.326371	1.25162	0.499691	2.48246	1.06954	0.114275	0.105766	0	0.908608
2020-10-28	0.263875	0.343743	0.13041	0.106516	1.71326	2.71009	0	0.150962	0.491614	1.36889	1.64165	1.47468	1.8025	0.847048	0.560916	1.55605	2.95502	2.28359	2.2965	1.84635	2.60446	0	0	0	0.505506	0.188472	0	0.510902	0	0.725642	0.144738	0	0.090929	0.896559	1.85698	3.74174	1.64689	0.461577	1.92167	0.0866309	0	0.218307	0	0.554529	3.20353	1.40673	4.05797	0.68804	0
2020-10-29	0.00772406	0	0	0	0	0.0821869	0.0139202	0	0	0.430537	0.150547	0.150794	0.390935	0.163961	0.20219	0.741156	1.75245	0.381231	1.79204	0.408797	1.21406	0.417631	0	0.325024	1.00155	0.318566	0	0.314465	0.0362003	0.028395	0	0	0	0	0	0	0	0	1.27826	0	0	0	0	0	0	0	0	0	0
2020-10-30	0	0	0	0	0	0	0	0	0.0588466	0	0	0	0	0	0.271333	0	0.304465	0	0	0	0	0	0	0	0	0	0	0	0	0	0	0	0	0	0	0	0	0	0	0	0	0	0	0	0	0	0	0	0
2020-10-31	0.0420456	0.0312064	0	0	0	0.0266842	0	0	0	0	0	0	0	0	0	0	0	0.220839	0.101505	0.19189	0.604473	0	0.174677	0	0	0	0	0.090581	0	0	0	0	0	0	0	0.0975035	0	0	0.444366	0	0	0	0.198475	0.0155255	0.0121765	0	0.718712	0	0
2020-11-01	0.0673857	0.110311	0	0.010059	0.0211766	0.342983	0	0.158878	0.0527475	0	0.000550533	0	0	0	0.0921275	0	0.413325	0	0.168993	0.0822918	0	0	0.144415	0	0.0615327	0	0.330158	0.0364138	0	0	0	0.337064	0	0	0	0.318364	0	0	0.444817	0.0420461	0	0	0	0	0.0955665	0.209724	0.322649	0	0
2020-11-02	0.0578279	0	0.0856227	0	0	0	0	0	0	0	0	0	0.0240193	0	0	0	0	0	0	0	0.646825	0	0.488389	0.521943	0.414703	0.0162605	0	0.423077	0.0689803	0.262112	0	0	0.152536	0.0646512	0	0.159955	0.406784	0.404561	1.96781	0.456081	0.57025	0.360752	0.193818	0.270855	0.440191	0.622423	0.317822	0	0.0665784
2020-11-03	0.115615	0	0	0	0	0	0.164238	0.176102	0	0	0	0	0.126628	0	0	0.0880354	0	0	0	0	0.486732	0	0.540038	0.419392	0.551774	0	0	0.896869	0.0881569	1.07141	0	0	0.33666	0.136424	0.323019	0.275537	1.1754	0.415893	2.51833	0.545664	0.445845	0.164475	0.436659	0.448007	0.26314	1.13892	1.76646	1.63717	0.0817754
2020-11-04	0	0	0	0	0	0	0	0	0	0	0	0	0	0	0.0800993	0	0	0	0	0	0.132994	0	0.168944	0.123524	0	1.49518	0.223954	0.738133	0.510088	0	0	0.41245	0.0990137	2.08365	0.491427	0.460263	0.179963	0.475241	2.76928	0	0.284723	0.691216	0.505872	0.277315	0.611362	1.02043	1.2568	0.992774	0
2020-11-05	0	0	0	0.0109948	0	0	0	0	0	0	0	0	0	0	0	0	0	0	0	0	0.306362	0.126488	0.557944	0.469176	0.531535	0.630468	1.21736	0.900097	1.14541	2.15443	0	0	0.966917	1.93118	0.606748	2.46995	0.93904	1.20938	1.25507	0.336618	0.392762	0.481883	0.305341	0.0567482	2.04605	1.31506	0.255179	0.101004	0
2020-11-06	0.610358	0.295982	0.593228	0.271789	0.280375	0.0690629	0.0448883	0	0.313897	0.249717	0.412211	0.697813	0.0390734	0	0.281529	0.140887	0.678474	0.263334	0.205192	1.61147	0.709855	0.0659922	0.750402	1.21042	0.781607	0.00103917	0	0.705731	1.02794	0.539334	0	0	0.31178	0.28851	1.30899	0.253261	0.76968	1.11544	3.89568	0.481082	1.03114	0.129652	0	1.08773	1.35431	1.086	0.31629	0.575144	0.0237976
2020-11-07	0.339114	0.300939	0.571008	0.354612	0.207073	0.257955	0.248372	0	0	0.640629	0.521811	0.899946	0.171686	0.131154	0	0.387232	0.240707	0.398424	0.732925	1.3656	1.17031	0.267627	0.0361798	0.023161	0.384558	0	0.0696607	0.595914	0.151462	0.15384	0	0	0.438495	0.248729	0	0.075832	0.969673	1.51757	1.84534	0.316839	0.356329	0.12921	0	0.414554	0.145982	0.913684	1.13381	0.398181	0.337376
2020-11-08	0.0153541	0.176065	0.711748	0.127713	0	0.212816	0.0353191	0.051207	0.168878	0.170594	0.57057	1.01209	0.444461	0.307907	0.125989	0.0593104	0.227425	0.374943	0.964878	0.202545	0.332351	0.227095	0	0.300295	0.322555	0.0416574	0	0	0.0362755	0	0	0.0945883	0	0	0	0	0	0	0.676103	0	0	0	0	0	0	0	0	0	0
2020-11-09	0.168108	0.0874892	0.181713	0.348265	0.123707	0.255327	0.0192507	0.0301445	0.073945	0.370354	0.157711	0.0276717	0.266927	0.91545	0	0	0.753152	0.0695818	0.477375	1.22806	0.509378	0	0.00898436	0	0.056355	0	0.0465662	0.0742041	0	0	0	0.0550847	0	0.309123	0.0893832	0	1.11805	0.919548	0.734886	0.316327	0	0	0	0	0.0831572	0.172296	0	0	0
2020-11-10	0	0	0	0	0	0.129358	0.180174	0	0	0	0	0.366902	0.389882	0.659836	0	0.16681	0.0184517	0.0854853	1.08933	0.544539	0.225152	0	0	0	0	0	0	0	0	0	0	0	0	0	0	0	0	0	0	0.0384605	0	0	0	0	0	0	0	0	0.186636
2020-11-11	0	0	0	0	0	0	0	0	0	0	0	0	0	0	0	0	0	0	0	0	0	0	0	0	0.0810864	0	0.000257701	0	0	0	0	0	0	0	0	0	0	0	0.750684	0	0	0	0	0	0	0.052177	0	0	0
2020-11-12	0.0661478	0.039369	0	0	0.210972	0	0	0	0.0760879	0	0	0	0	0	0	0	0	0	0	0	0	0	0	0	0	0	0	0	0	0	0	0	0	0	0	0	0	0	0.0493542	0	0	0	0	0	0	0	0	0	0
2020-11-13	0	0	0	0	0	0	0	0	0	0	0	0	0	0	0	0	0	0	0	0	0	0	0.0528335	0.287453	0.421289	0.198685	0	0	0	0	0	0	0	0.41094	0.424264	0	0	0	0.0832083	0.0135806	0.021256	0.336106	0	0.325696	0.46389	0	0	0	0
2020-11-14	0	0.267143	0.120251	0.0622024	0.0853492	0.0292121	0.18286	0.128796	0.0949738	0.313856	0.438087	0.000595515	0.0270189	0.0759376	0.0497197	0.193845	0.510835	0.270199	0.258947	0.159238	0.5999	0.0746009	0.0907163	0.466714	0.247615	0	0.0378584	0.197359	0.413252	0.977913	0	0	0.216213	0	0.175139	0.333096	0.0173177	1.2834	1.73216	0	0.516243	0.185469	0.436881	0.836119	0.0512272	0.704222	1.24399	0.812742	0.12378
2020-11-15	0.0300164	0	0.121997	0.231183	0.167543	0.123931	0.0146444	0	0	0.207102	0	0	0.306541	0.412323	0	0	0	0.546107	0.52991	0.190912	0.0849147	0	0.161563	0.126835	0.0692155	0	0	0.265298	0.21363	0.460914	0	0	0.0354666	0	0	0	0.0498893	0	0.344141	0.396267	0	0.0996507	0	0.0587866	0.027848	0.257809	0	0.163232	0.475184
2020-11-16	0	0	0	0	0	0	0	0	0	0	0	0	0	0	0	0	0	0	0	0.200963	0.194794	0	0.287886	0.574899	0.21796	0	0	0	0	0	0	0	0	0	0	0	0	0	0	0	0	0	0	0	0	0	0	0	0
2020-11-17	0	0	0	0	0	0.137497	0	0	0	0	0	0	0	0	0	0	0.276009	0.223592	0	0	0.236308	0	0	0	0.108064	0	0	0	0	0	0	0	0	0	0	0	0	0	0	0	0	0	0	0	0	0	0	0	0
2020-11-18	0	0.0471703	0	0	0.255355	0.680279	0	0	0	0.196432	0.119135	0.0217117	0.0546826	0	0	0.0398473	0.597235	0.0603496	0.656673	1.51312	0.356421	0	0	0	0	0	0	0	0	0	0	0	0	0	0	0	0	0	0	0	0	0	0	0	0	0	0	0	0
2020-11-19	0.00967984	0	0	0	0.151609	0.160501	0	0	0	0.386717	0	0.0187129	0.0182802	0	0	0	0.056176	0.255914	0.313162	0.868199	0	0	0.116523	0.13447	0.074883	0	0	0	0	0	0	0	0	0	0	0	0.968208	0.166485	0.187614	0	0	0	0	0	0	0	0	0.259116	0
2020-11-20	0.0423109	0.173293	0.337423	0.307628	0.0135007	0.0517984	0	0	0	0.131813	0.434159	0.30195	0.562617	0.0623395	0	0.58579	0.32902	0.662417	1.09986	1.17837	0.623253	0.0941576	0.0746863	0	0.0660229	0	0	0.125829	0	0	0	0	0	0	0	0.133746	0.260687	0.289509	0.431865	0	0	0	0	0	0.241611	0.156181	0.161399	0.268072	0.0482918
2020-11-21	0.138026	0.457241	0.242026	0.698896	0.281124	0.188396	0.0699701	0	0	0.0644711	0.612873	0.38441	0.64912	0.154253	0.0236711	0.191305	0.341247	0.397941	1.61253	2.67532	1.54029	0.353368	0.19892	0.130226	0.218095	0.0466555	0	0	0	0.229374	0	0	0	0	0	0	0	0	0.672495	0.0187525	0.164621	0.074604	0	0	0	0.273963	0	0	0.278282
2020-11-22	0	0	0	0	0.0827004	0.142639	0.0809176	0	0	0	0.0637728	0.251644	0.197036	0.179418	0	0	0.239653	0.767652	0.499022	0.949244	0.594077	0.0544788	0.195148	0.150826	0.29213	0	0.696878	0.22378	0	0	0	0	0.373337	0.0418381	0	0.0632181	0.219294	0	1.68931	0.264746	0	0.0313195	0	0.151181	0.0616207	0.399064	0.0351912	0	0.390158
2020-11-23	0.101674	0	0.136788	0.0233956	0.347545	0.273063	0.0185887	0	0	0.281306	0.0183917	0.109597	0	0.114177	0.032758	0	0.302646	0.136828	0.602541	0.54357	0.236568	0	0.331702	0	0	0	0	0.020668	0	0.195555	0	0	0	0	0	0	0	0	0.649193	0.157905	0	0	0	0	0	0	0	0	0
2020-11-24	0	0	0	0.108243	0	0	0.578521	0	0	0	0	0	0.0223959	0	0	0	0	0	0	0	0.23959	0	0.878068	1.26432	0.810779	0	0	0	0.487449	0.147823	0	0	0.0533464	0.324677	0.0915853	0	0	0	0.708853	0.420061	0.0955383	0	0	0.0813881	0	0.433751	0.728458	0.271417	0.498136
2020-11-25	0	0	0	0	0	0	0	0	0	0	0	0	0	0	0	0	0	0	0	0	0	0.00976502	0.437139	0.256176	0.388606	0	0	0	0	0.0287411	0	0	0	0	0.063797	0	0	0	1.01417	0	0.199183	0	0	0	0	0	0	0	0
2020-11-26	0	0	0	0	0	0	0	0	0	0	0	0	0	0	0	0	0	0	0	0	0	0	0	0	0	0	0	0	0	0	0	0	0	0	0	0	0	0	0	0	0	0	0	0	0	0	0	0	0
2020-11-27	0	0.327593	1.47381	0.646142	0.0140207	0.202414	0	0	0	0.234485	0.0825995	0	0.0661871	0	0	0	0.0575961	0.0946213	0.00992142	0	0	0	0.273878	0	0.0596894	0	0	0	0	0	0	0	0	0	0	0	0	0	0	0	0	0.00220871	0	0	0	0	0	0	0.25533
2020-11-28	0	0	0	0.0634499	0	0	0.0760352	0	0	0	0	0	0	0	0	0	0	0	0	0	0.344651	0	0	0	0	0	0	0	0	0	0	0	0	0	0	0	0	0	0.108053	0	0	0	0	0	0	0	0	0	0.564164
2020-11-29	0	0	0	0	0.0755666	0	0	0	0	0	0	0	0	0	0	0	0	0	0	0	0	0.00442145	0.0894285	0.994826	0.261158	0.0702884	0.298029	1.18216	1.37526	0.538929	0	0	0.11502	0.17129	0.520039	0.54535	0.903696	0.363125	1.95662	0	0.496643	0.290766	0	0.136962	0.448249	0.959954	0.254801	0.0390645	0
2020-11-30	0.451012	0	0.0710342	0.0584838	0.228426	0.16971	0.0699463	0	0.23252	0.353938	0.0452638	0	0.0763185	0.0244984	0	0.0619122	0.123303	0.0235926	0.136016	0.188045	0.0989725	0	0	0.00259156	0	0.0593202	0.125242	0	0	0	0	0	0	0	0.0743721	0.107815	0.153711	0.398019	1.1388	0.109008	0.0202924	0.0152813	0	0	0.138708	0.565478	0.600729	0.0634477	0
2020-12-01	0	0	0.0205514	0.031166	0.199037	0.0885472	0.0141573	0	0.470549	0.202456	0.219498	0.0830866	0.10978	0.0535964	0.162369	0.925634	0.203789	0.355272	0.285201	0.127139	0.591107	0	0	0	0	0	0	0	0	0	0	0	0	0.0290222	0	0	0	0	0.145077	0	0	0	0	0	0	0	0	0	0
2020-12-02	0.0226749	0	0	0	0	0	0	0.0440323	0.158854	0.00763935	0.0130213	0.0127129	0	0	0.288212	0	0.241023	0	0.170433	0	0.0295367	0	0	0	0	0	0	0	0	0	0	0	0.0854718	0.0977324	0.057205	0	0	0	0.0860411	0	0	0	0.0245262	0.0276055	0	0.0861541	0.220797	0	0
2020-12-03	0	0	0.00265394	0.0560031	0.0127607	0	0	0	0	0	0	0.0733249	0	0	0.19062	0	0	0	0.119782	0	0.0911412	0	0	0	0	0	0	0	0	0	0	0	0	0.0802909	0	0	0	0.0537335	0.582029	0	0	0	0	0.100844	0.085002	0	0.0377178	0.156666	0
2020-12-04	0.0102058	0	0	0	0	0	0	0	0	0	0	0	0	0	0	0	0	0	0	0	0.0917103	0	0	0.0557011	0	0	0	0	0.077675	0	0	0	0	0	0	0	0.10311	0	0.370762	0	0	0	0	0	0	0	0	0	0
2020-12-05	0.0710234	0.0886782	0	0	0	0	0	0	0.0785422	0	0	0	0	0	0.642913	0.0593277	0	0	0.0136324	0.240298	0.0972781	0.0305888	0	0.0710902	0	0	0	0	0	0	0	0	0	0.107872	0	0	0	0	0.153958	0.0282886	0	0	0	0	0	0	0.171144	0	0
2020-12-06	0.0716725	0.175023	0.0951867	0.0795304	0.0840102	0.163471	0.0676512	0.0473349	0.0230598	0.389265	0.248011	0.0933196	0	0.00141153	0	0	0.0115356	0.083578	0	0.783186	0.343807	0	0	0	0	0	0	0	0	0	0	0	0	0.0211697	0	0	0	0	0.538176	0.1176	0	0	0	0	0	0	0	0	0.0651803
2020-12-07	0	0	0	0	0	0	0	0	0	0	0	0	0	0	0	0	0	0	0	0	0.0481452	0.1437	0.148274	0.256933	0.0811469	0.0737441	0	0.0710734	0.000236181	0.126081	0	0.0736933	0	0.0966221	0.0448577	0	0	0	0.130943	0.0189635	0.0896496	0.0251943	0	0.20525	0	0.154763	0	0	0.0193816
2020-12-08	0	0	0	0	0	0	0	0.0572164	0	0	0	0	0	0	0	0	0	0	0	0	0.233373	0.121638	0.21517	0.588675	0.290245	0.0815702	0.0295486	0.162611	0.10543	0.270527	0	0.0364087	0.133747	0.0545129	0.120684	0.464711	0.65048	0.150697	0.675272	0.0316685	0	0	0.0996532	0.262597	0.201422	0.691622	1.19729	0.748729	0
2020-12-09	0.00656762	0	0.0761079	0.264253	0.0359525	0.0306379	0.00215879	0	0	0	0	0.0894505	0	0.0524634	0	0	0	0.021878	0.0241041	0.282886	0.516833	0.0455918	0.40936	0.727276	0.460638	0.0118819	0.322915	0.0945643	0.16612	0.136524	0	0.0235855	0.236247	0	0.0135534	0.0352202	0.22051	0.0357319	1.37189	0.205567	0.230606	0.17445	0	0.0189542	0.366476	0.507344	0.107568	0.142576	0
2020-12-10	0	0	0.191488	0.243598	0	0	0	0	0	0	0	0	0	0	0	0	0	0.127144	0.127276	0	0.403539	0.00528034	0.0312911	0.101122	0.0673078	0.0772471	0	0	0.0700361	0	0	0.246793	0.743761	0.173938	0.216396	0.11563	0.00373865	0	0.995076	0.345405	0	0.378458	0.151015	0.127293	0.0823691	0.0250926	1.13544	0	0
2020-12-11	0	0	0	0.216793	0	0	0.0849171	0	0	0	0	0	0.0231965	0	0	0	0	0.0326983	0.0800744	0	0.835912	0.0657994	0.020444	0.218144	0.0822341	0	0.0589258	0.095121	0.00434061	0.0048228	0	0	0	0.124359	0.006936	0	0	0.149997	0.0984744	0	0	0	0	0	0.0435611	0.397257	0.443265	0.019175	0.170115
2020-12-12	0.02244	0	0	0.0858498	0	0	0	0	0	0	0	0.0667013	0	0	0	0	0	0	0.0535315	0	0.124131	0	0.116359	0.00478871	0.100239	0.136734	0	0.0162059	0	0.127803	0	0	0.0930358	0.15862	0.307611	0.224993	0.191069	0.522909	0.582586	0.0346452	0	0	0	0.10174	0.122722	0.50804	0.736149	0.287103	0
2020-12-13	0.0574259	0	0.0501269	0	0.0796972	0	0	0	0.0684258	0	0	0.0381261	0	0	0	0	0	0	0.105991	0	0.0201989	0.0340511	0.0544639	0.245917	0.0859351	0.00143225	0.158639	0	0	0	0	0	0.0415273	0	0.0937377	0.0979892	0.264392	0.365646	0.835882	0	0	0	0	0	0.147669	0	0.208947	0.305523	0
2020-12-14	0.115677	0	0	0	0	0	0	0	0	0	0	0	0	0	0	0	0	0	0	0	0.207521	0	0	0.167442	0	0	0.0319001	0	0	0	0	0	0	0	0.0677384	0.0542189	0	0	0.276931	0	0	0	0	0	0	0	0.409982	0	0
2020-12-15	0.0217318	0	0.0242233	0.0480482	0.0592721	0.050167	0	0.362858	0.368952	0	0	0.0893442	0.0987932	0.0393077	0.274494	0.40451	0.0736754	0.325189	0.176228	0.21861	0.257093	0	0	0.00347251	0	0	0	0	0	0	0	0	0	0	0	0	0	0	0	0.472697	0	0	0	0	0	0	0	0	0.0776312
2020-12-16	0	0	0	0	0	0	0	0	0	0.0258832	0.0425343	0	0.0180738	0.0094857	0.216564	0	0	0	0.0487399	0	0	0.0390379	0	0.0702533	0	0.0235966	0	0.0291618	0	0	0	0	0	0	0	0	0	0	0.0220523	0.140623	0	0	0	0.0697175	0	0.116781	0.135621	0	0
2020-12-17	0	0	0	0	0	0.117244	0	0.154344	0.0541284	0.190318	0.0816753	0.063025	0	0.14117	0	0.0343479	0.0240538	0.119979	0.215164	0.131435	0.113358	0	0	0.00594711	0	0	0	0	0	0	0	0	0	0	0	0	0	0	0.209603	0	0	0	0	0	0	0	0	0	0
2020-12-18	0.0114685	0	0.0390997	0.0212584	0.150116	0.00998324	0	0.0702013	0.0401064	0.0552094	0.0554707	0.0108907	0	0	0.168058	0.0231059	0.168379	0	0.140096	0	0.0923168	0	0	0	0	0	0	0	0	0	0	0	0	0	0	0	0	0	0	0	0	0	0	0	0	0	0	0	0
2020-12-19	0.147012	0.00261008	0	0.0246033	0.023312	0.0593097	0	0	0.0252619	0	0	0.0185244	0.0958543	0.165081	0.0929589	0.115348	0.0564102	0.149792	0.0695529	0	0.0511387	0	0	0	0	0	0	0	0	0	0	0	0	0	0	0	0	0	0	0.0524753	0	0	0	0	0	0	0	0	0
2020-12-20	0.158154	0.0915235	0.115531	0.0272834	0.213644	0.195228	0	0	0.155534	0.0399484	0.00159498	0.0943068	0.0716076	0	0.0704855	0.0277935	0.0238467	0.216129	0.103819	0	0.142419	0	0	0.0428255	0	0	0	0	0	0	0	0	0.0114267	0.0792478	0	0	0	0	0.0201238	0.0931854	0	0	0	0	0	0.133324	0	0	0
2020-12-21	0.0708231	0.0292012	0.0232942	0	0.194725	0.0896374	0	0	0.192453	0.0186594	0	0.0294483	0.0988895	0	0	0	0.0316533	0.233768	0	0.0271112	0.0983645	0	0	0	0	0	0	0	0	0	0	0	0	0	0	0	0	0	0	0.0211697	0	0	0	0	0	0	0	0	0.0324154
2020-12-22	0.0546642	0.0333241	0.13812	0.240876	0.0606313	0.0830651	0	0	0.442502	0	0.0726182	0.0301694	0.0582173	0	0	0.639247	0.0436976	0.202731	0.220257	0.607422	0.420118	0	0	0.00293584	0	0	0	0	0	0	0	0	0	0.00890879	0	0	0	0	0.0615966	0.110535	0	0	0	0	0	0.0626415	0	0	0
2020-12-23	0	0	0	0	0	0.0113927	0	0	0	0	0	0	0	0	0	0	0	0	0.0163825	0	0	0	0	0.0210222	0	0	0	0	0	0	0	0	0	0	0	0	0	0	0	0	0	0	0	0	0	0	0	0	0.000142408
2020-12-24	0	0	0	0	0	0	0	0	0	0	0	0	0	0	0	0	0	0	0.053788	0	0	0.0361179	0	0.0279792	0.066561	0	0	0	0	0	0	0	0	0	0	0	0	0	0.158125	0	0	0	0	0	0	0	0	0	0
2020-12-25	0.0584625	0	0.0893056	0.0582747	0.132442	0.0232079	0	0	0	0	0	0	0	0	0	0	0	0	0.0703857	0	0	0	0	0	0	0	0	0	0	0	0	0	0	0	0	0	0	0	0	0	0	0	0	0	0	0	0	0	0
2020-12-26	0	0	0	0	0	0.0073541	0	0	0	0.0548517	0.0680661	0.0163826	0	0	0	0	0	0	0	0	0.00752902	0	0	0	0	0	0	0	0	0	0	0	0	0	0	0	0	0	0	0	0	0.117559	0	0	0	0	0	0	0
2020-12-27	0	0	0	0	0	0	0.0577752	0	0	0.0694723	0.0758328	0.0303357	0.264274	0.185541	0.106625	0.143957	0.211513	0.437001	0.150692	0	0.0933119	0.0882274	0	0.113586	0	0	0	0.177954	0	0	0	0.0700029	0	0.0642466	0.337234	0.318643	0.0179429	0.178041	0.977125	0.211515	0.0434996	0.113689	0.0142409	0.28843	0.196206	0.368409	0.851984	0.210151	0.283682
2020-12-28	0	0	0	0	0	0	0	0.0886804	0	0	0	0.0230193	0	0	0	0	0	0	0	0	0.00617673	0	0	0	0	0	0	0	0	0.0275842	0	0.0604292	0	0	0	0	0	0	0	0.0774124	0	0	0	0.047038	0	0.0993156	0	0	0
2020-12-29	0	0	0	0	0.0150788	0	0	0.102422	0	0	0	0.063606	0.0106189	0	0	0.161332	0.162137	0.067378	0	0	0.0518427	0	0	0.0367968	0	0	0	0	0	0	0	0	0	0	0	0	0	0	0	0	0	0	0	0	0	0.189986	0	0	0
2020-12-30	0	0	0	0	0	0	0	0	0	0	0	0	0	0	0	0	0.0816569	0.105737	0	0.191976	0.333129	0	0	0.0257108	0	0	0	0.0530816	0	0.0778664	0	0	0	0	0	0	0	0.0157575	0.41586	0	0	0	0	0	0	0.152636	0	0.00641839	0
2020-12-31	0	0	0	0	0	0	0	0	0	0	0	0	0	0	0	0	0	0	0	0	0	0	0	0	0	0	0	0	0	0	0	0	0	0	0	0	0	0	0	0	0	0	0	0	0	0	0	0	0
2021-01-01	0	0	0	0.0371601	0.348697	0.115779	0.0272621	0.0050651	0.0211142	0	0	0.172367	0.0488403	0	0.093579	0.0643834	0.4563	0.0795782	0.49208	0.195244	0.101339	0	0	0	0	0	0	0	0	0	0	0	0	0	0	0	0	0	0	0.0633862	0	0	0	0	0	0	0	0	0
2021-01-02	0	0	0	0	0.0561992	0.0521534	0.0351519	0	0	0.178226	0	0	0.0677742	0	0	0	0.0430653	0	0.0655371	0.152361	0	0.0119508	0.216726	0.173026	0	0	0.108369	0	0.0737354	0	0	0	0	0.172484	0	0	0.104889	0	0.0923838	0	0	0	0	0	0	0.109406	0.16244	0	0
2021-01-03	0	0	0	0	0	0	0	0	0	0	0	0	0	0	0	0	0	0.0343343	0.0357753	0	0.0753249	0	0.0386612	0.895116	0.500996	0	0	0	0.438869	0.479236	0	0	0	0	0	0	0	0	0.805215	0	0	0	0	0	0	0.164672	0	0	0
2021-01-04	0.0528853	0	0	0	0	0	0	0	0	0	0	0.0808059	0	0	0	0	0	0	0	0.037094	0	0	0.042033	0	0	0	0	0	0	0	0	0	0	0	0	0	0	0	0.0912031	0	0	0	0	0	0	0.00591369	0	0	0
2021-01-05	0	0	0	0	0	0	0.105567	0	0	0.034879	0	0.16373	0.100666	0	0	0	0	0	0.0344284	0.192583	0.0597713	0.192722	0.0413078	0.108473	0	0.0315918	0	0	0	0	0	0	0.121233	0.176449	0.109799	0	0	0	0	0	0	0	0.084999	0	0	0	0	0	0.097966
2021-01-06	0	0	0	0	0	0.130913	0.19706	0	0	0.0423602	0	0	0	0	0	0	0	0	0	0.130275	0.143281	0.219354	0.29118	0.0589799	0.0142549	0.113501	0	0	0	0	0.725161	0	0.153022	0.432891	0.129534	0.131035	0	0	0	0	0.0331615	0	0	0	0	0.11642	0.0595216	0	0
2021-01-07	0	0	0	0	0	0	0	0	0	0	0	0	0	0	0	0	0	0	0	0	0	0	0.173186	0.329463	0.327623	0.0444645	0	0	0	0	0	0	0	0.15862	0	0	0	0	0.188543	0	0	0	0	0	0	0.31798	0	0	0
2021-01-08	0	0	0	0	0	0	0.0896615	0	0	0	0	0	0	0.085124	0	0	0	0	0	0	0.0747251	0	0	0	0	0	0	0	0	0	0	0.0113141	0	0	0	0	0	0	0	0	0	0	0	0	0	0	0	0	0
2021-01-09	0	0	0	0	0.0239718	0	0.0783807	0	0	0	0	0	0.234107	0	0	0	0	0	0	0	0.1097	0	0.192159	0.0375759	0.038824	0.164883	0	0	0	0	0	0	0	0	0	0.107076	0.0565679	0	0.504295	0	0	0	0	0	0	0.216038	0.440288	0	0
2021-01-10	0	0	0	0	0	0.0428086	0.0428768	0	0	0	0	0	0	0	0	0	0	0	0	0	0.0533274	0.227282	0.129878	0.202666	0.0501924	0.092698	0	0	0	0	0	0	0	0	0	0	0	0	0.169702	0	0	0	0	0	0	0.0872036	0	0	0
2021-01-11	0	0	0	0	0	0	0.0814591	0	0	0	0	0	0	0	0	0	0	0	0	0.137085	0.103308	0.344666	0.177084	0.867208	0.195478	0.313966	0.147639	0.131058	0.0964419	0.25789	0.0464598	0.0750211	0.0977873	0.105498	0.0210823	0.288405	0.246895	0.124345	0.498161	0.0270719	0.0345266	0	0	0.0425689	0	0.193771	0.06795	0.123743	0
2021-01-12	0	0	0	0	0	0	0.0917358	0	0	0	0	0	0	0	0	0	0	0.0486653	0	0	0.0128217	0.00261777	0.323376	0.555812	0.208865	0	0.233289	0.277412	0.676085	0.0838647	0	0.0365073	0	0.105927	0	0.455395	0.470253	0.210431	0.779689	0	0.142414	0.029794	0	0.0351341	0.134738	0.286735	0.134147	0.00353596	0.120902
2021-01-13	0	0	0.0197047	0	0	0	0	0	0	0	0	0	0	0	0	0	0	0	0	0	0	0.0971318	0.24163	0.163884	0.0691797	0.135157	0.227309	0	0	0.0152877	0	0	0	0.233579	0.0879441	0	0	0.0831242	0.215099	0.035931	0	0	0	0	0	0.101584	0.101649	0	0
2021-01-14	0.0524371	0.0320637	0	0	0.0949798	0.0536789	0.0372782	0	0.0353958	0.0659643	0.042217	0	0.0253591	0.0139665	0.0305667	0.0714623	0.176301	0.0902937	0.157043	0.127069	0.0752832	0	0.0095657	0.092553	0.131512	0.0860115	0.0708212	0	0.18309	0	0	0	0	0	0	0	0.0290833	0	0	0.0338726	0	0	0	0	0	0.0101665	0.0632809	0	0
2021-01-15	0.0692047	0.0233258	0.0485167	0.159834	0.205555	0.100501	0	0	0	0.0553645	0	0.134207	0.16953	0.0831195	0	0.0358274	0.27137	0.269144	0.690253	0.714155	0.91159	0.0434418	0.08262	0.4247	0.529018	0	0	0	0.144333	0	0	0	0.0585286	0	0	0	0	0	0	0	0	0	0	0	0	0	0	0	0.112113
2021-01-16	0.0436892	0.0313404	0.0761398	0.181754	0.419544	0.0737434	0	0	0.638848	0.134784	0.0908146	0.175648	0.0945527	0.143186	0.0398556	0.16293	0.408768	0.382608	0.312866	0.378484	0.352312	0.0245246	0	0.118463	0.403553	0	0.188537	0	0.657664	0.102647	0.333156	0.0130757	0.075988	0	0	0	0	0	0.378415	0	0	0	0	0	0	0.0312974	0	0	0
2021-01-17	0.0520786	0	0.00421279	0.039781	0.165575	0.037313	0	0	0	0	0	0.259812	0	0.0221447	0	0	0	0.107946	0.0806845	0	0.0567309	0.303306	0.0885356	0.0684722	0.0732108	0.354011	0.00146248	0	0	0.042133	0.211985	0	0.00507173	0.269281	0.0673799	0	0	0	0.157429	0	0	0	0	0	0	0	0	0	0
2021-01-18	0	0.0530541	0.0373324	0.022286	0.0668599	0	0	0	0	0	0	0.12705	0	0	0	0	0	0	0	0	0	0.149299	0.176308	0.0726024	0.248726	0.0635663	0.118704	0.0313689	0	0.188938	0	0	0.0216539	0	0	0.120611	0.0742806	0	0.490812	0	0	0	0	0	0	0.161916	0.170465	0.0918098	0
2021-01-19	0	0	0	0	0	0	0	0	0	0	0	0	0	0	0	0	0	0	0	0.0173652	0.0774989	0.18648	0.182167	0.171	0.0603621	0.0519227	0.178784	0.0178385	0	0.0639815	0.144913	0	0.0470466	0.10358	0.00773496	0.0581931	0.152574	0.0304501	0	0	0.0345345	0	0	0	0.182214	0.301976	0.33847	0.240588	0.126526
2021-01-20	0	0	0	0	0	0	0.140484	0	0	0	0	0	0	0.0626735	0	0	0	0	0	0	0	0	0.0788616	0.701404	0.712085	0.00603756	0.0972533	0.0263669	0.894249	0.164381	0	0	0.0474202	0	0	0	0.275168	0	0.542971	0	0	0	0	0	0	0	0	0	0
2021-01-21	0	0.0471861	0.101188	0.0960685	0.0875031	0.169125	0.120428	0	0	0.0416984	0	0.0935613	0.102047	0	0	0	0	0.157976	0.0432452	0.0973215	0.103654	0	0	0.198945	0	0	0	0	0	0	0	0	0	0.2014	0	0	0	0	0	0	0	0	0	0	0	0	0	0	0.048647
2021-01-22	0	0	0	0	0	0	0	0	0	0	0	0	0	0	0	0	0	0	0	0	0.0260795	0.0721332	0	0	0.0488671	0.148363	0.17008	0	0	0	0.0361425	0	0.0343104	0.255407	0	0	0	0	0	0	0	0	0	0	0	0.083207	0	0	0
2021-01-23	0	0	0.0688295	0.146652	0	0.0296418	0.146369	0	0	0	0	0	0.12916	0.169618	0	0	0	0.035936	0	0.0543505	0.146908	0.176539	0.0653622	0	0.0507285	0.0767718	0.243371	0	0.0920693	0.330958	0	0.024387	0.116014	0.337638	0.03621	0.205823	0.232998	0.155495	0.463795	0.0344775	0	0.0383914	0	0	0.068138	0.391752	0.154103	0.303943	0.187158
2021-01-24	0.0341572	0	0.0508389	0.110941	0.161305	0.117148	0	0	0	0	0	0.0235644	0.353711	0.160837	0	0	0	0	0	0	0.303368	0.154229	0.0175638	0.0990659	0	0	0	0	0	0	0	0	7.17718e-05	0.114937	0	0.0356103	0	0	0.086699	0	0	0	0	0	0.0114091	0	0	0	0
2021-01-25	0	0	0.116559	0.0856461	0	0.102176	0.0245643	0	0	0	0	0.197282	0	0.0670206	0	0	0	0	0	0.0497389	0.070743	0	0	0	0	0	0	0.364949	0	0.0378667	0.0439036	0	0	0.183229	0	0.119551	0.0286346	0.169377	1.02703	0	0	0	0.0183469	0.121022	0	0.0836396	0.186456	0	0.0392005
2021-01-26	0.0598858	0.176776	0.175164	0.0767385	0.203068	0.0569777	0.0496679	0.0591522	0	0	0	0.0671469	0.0417501	0	0.0326005	0	0	0	0	0	0.0537826	0.19154	0.418926	0.552541	0.256123	0	0	0.183582	0.228928	0	0	0	0.0362999	0.0393125	0.228249	0.272306	0	0.209328	0.20381	0.135517	0.014304	0.165815	0.0250554	0	0.161625	0.256125	0.207751	0.183219	0.0751547
2021-01-27	0.0407359	0	0.0141006	0.0625636	0.0876805	0.137413	0.0112236	0	0.0420138	0.125069	0	0.14646	0.0765229	0	0.0063049	0.0422615	0.0237912	0.20887	0.388254	0.131037	0.448376	0.0667685	0.684262	0.460143	0.392678	0.2397	0.157347	0.421531	0.4263	0.637018	0	0	0.0898625	0.0702981	0.210133	0.457974	0.420623	0.219903	0.312297	0.053065	0.0432417	0.0907395	0	0.121886	0.152065	0.513057	0.30451	0.204277	0.0433495
2021-01-28	0.140136	0.309041	0.125534	0.0580322	0.755625	0.264698	0	0	0.208985	0.390729	0.104345	0.0242008	0.101665	0.119316	0	0.0712302	0.323217	0.00641644	0.0477211	0.0179665	0.0835242	0.0775674	0.0476245	0.179767	0	0	0	0.300677	0.020303	0.147582	0	0.0741978	0.0851722	0.0322477	0	0.311823	0.102313	0.215264	1.17653	0.129085	0	0.0974989	0.115909	0.559879	0.435883	0.607809	1.07141	0.0895206	0
2021-01-29	0.274689	0.179607	0.121646	0.23578	0.613477	0.26176	0	0	0.0359265	0.235392	0	0.0911735	0.119517	0	0	0.0660912	0.151897	0.0506251	0.528059	0.181002	0.13929	0.174492	0.474371	0.0113355	0.0471862	0.085882	0	0.240622	0.0347788	0.111236	0	0.123012	0.0941725	0.0134951	0.119616	0.233769	0.463255	0.108424	1.29597	0.0302717	0.00956782	0.00757603	0	1.20095	0.609392	0.394465	1.54064	0.219408	0.0155977
2021-01-30	0	0	0.0143862	0.10527	0.375146	0.59066	0	0	0.0495575	0.426391	0	0.172103	0	0.0578008	0.0690451	0.292351	0.504606	0.101064	0.0655972	0.187591	0.0738248	0.035193	0.0826064	0	0	0.0350488	0	0	0.0918151	0	0.110094	0	0.117174	0.0559552	0	0	0	0	0	0	0	0.0278394	0	0	0	0	0	0	0
2021-01-31	0	0	0.0953757	0.151552	0.119877	0.344466	0	0	0	0.0253877	0	0.132829	0	0	0	0	0	0.373934	0.272276	0.138958	0.00930603	0	0	0	0	0	0	0	0	0	0	0	0	0	0	0	0	0	0	0	0	0	0	0	0	0	0	0	0
2021-02-01	0.252668	0.144285	0.0686543	0.0908045	0.351485	0.749579	0	0	0.0658991	0.500121	0.0244134	0.369341	0.0114895	0	0.0507849	0.0176569	0.436446	0.321221	0.620762	0.319186	0.163149	0	0	0	0	0	0	0	0	0	0	0	0	0	0	0	0	0	0	0	0	0	0	0	0	0	0	0	0.00474414
2021-02-02	0.263807	0	0	0.0210136	0.372905	0.146566	0	0	0.435473	0.338887	0.0145129	0.0362547	0.0386241	0	0.260745	0	0.28402	0.224106	0.177994	0.224705	0.115856	0	0	0	0	0	0	0	0	0	0	0	0	0	0	0	0	0	0	0.0637684	0	0	0	0	0	0	0	0	0
2021-02-03	0	0	0.0824697	0.0945308	0.115752	0.247514	0.185941	0.00312735	0.141344	0.424483	0	0.47829	0.0672168	0.0669238	0.280628	0.301069	0.0992413	0.330657	0.351254	0.188889	0.779969	0	0	0	0	0	0	0	0	0	0.00668189	0	0	0	0	0	0	0	0	0.0680579	0.0524022	0.104701	0	0.0256253	0	0	0	0	0.230685
2021-02-04	0	0	0	0	0	0	0	0	0	0	0	0	0	0.0712126	0.0380719	0	0.00566142	0.0133377	0.0948882	0.2259	0.300535	0	0.0842914	0.0994556	0	0.741395	0.227814	0.415971	0	0	0.17116	0.0132336	0.211251	0.404598	0.367533	0.238033	0.33754	0.0619439	0.652339	0.152248	0.122769	0	0.0493566	0.527665	0.293937	0.628242	0.527367	0	0.0447154
2021-02-05	0	0	0	0	0	0	0.0168092	0	0	0	0	0	0	0	0	0	0	0	0	0	0.00590858	0.159666	0.448751	1.44008	0.765996	0.233515	0.612836	0.962859	0.559452	0.401403	0.137091	0.155151	0.155949	0.468171	0.874466	0.69957	0.486341	0.789753	2.29682	0	0.0804959	0.10959	0	0.825688	0.229683	0.722926	0.924454	0.440454	0
2021-02-06	0.318345	0.151049	0.126823	0.199464	0.580461	0.226503	0.0765696	0	0.27488	0.481791	0	0.605902	0.292489	0.00263278	0.341048	0.619015	1.23224	0.400061	1.16234	0.976996	0.759134	0	0	0.150945	0	0.0233784	0	0	0	0	0	0	0	0	0	0	0	0	0	0	0.0379155	0	0	0	0	0	0	0	0.48848
2021-02-07	0	0	0.244937	0.229409	0.21255	0.405633	0.0533538	0.00534459	0.135729	0.27223	0.0182006	0.150446	0.0853311	0	0.341063	0.0976115	0.76042	0.394758	0.912159	0.511909	0.230114	0	0	0	0	0	0	0	0	0	0	0	0	0	0	0	0	0	0	0	0	0	0	0	0	0	0	0	0.358396
2021-02-08	0.203738	0.149285	0.185239	0.459972	0.727867	0.666947	0.188211	0.0614486	0.121593	0.788401	0.02695	0.468721	0.23617	0.398074	0.482053	0.162322	0.570038	0.558532	1.49352	0.702277	0.428715	0	0	0	0	0	0	0	0	0	0	0	0	0	0	0	0	0	0	0	0.132728	0	0	0	0	0	0	0	0
2021-02-09	0	0	0	0	0	0.219409	0	0	0	0.0569954	0	0	0	0.219834	0	0	0	0	0	0.487576	0.126096	0.290209	0	0	0	0.392234	0	0	0	0	0.214118	0	0.0208675	0	0.0580756	0.00181197	0	0	0	0.229997	0	0	0.0856849	0.278512	0.0617688	0.0662582	0	0	0.010064
2021-02-10	0.0813881	0.098125	0	0.125642	0.397499	0.413771	0	0	0.392863	0.39587	0.0116703	0.376973	0.00578543	0.00100189	0.20815	0.0482099	0.304792	0.544344	0.0616683	0.213964	0.208118	0.0671031	0.280274	0.251441	0.226843	0.295238	0.290708	0.129858	0.290518	0.0716336	0	0	0	0.0541867	0	0.167782	0.02506	0	1.975	0	0	0	0	0	0	0.161512	0	0.152287	0.00913212
2021-02-11	0	0	0	0.0568201	0.264637	0.0138708	0.0711398	0	0.104914	0	0.00970927	0	0	0	0.137475	0.215512	0	0.0970778	0.203703	0.14101	0.107845	0	0	0	0	0	0	0	0.0198884	0.128214	0	0	0	0	0	0	0	0	0.0868691	0	0	0	0	0	0	0	0	0	0
2021-02-12	0	0	0	0	0	0	0	0	0	0	0	0	0	0	0.0827292	0	0	0	0	0	0	0	0	0.00936188	0.0519604	0.125609	0	0	0	0	0	0	0	0	0	0	0	0	0.769253	0.148663	0	0	0	0.0033249	0	0.126089	0	0	0
2021-02-13	0.200304	0.0178597	0	0.0200694	0.309244	0.658687	0	0	0.130567	0.467014	0	0.0625454	0.0418124	0.00301416	0	0.0574353	0.133333	0.456397	0.150032	0.254092	0.217654	0	0	0	0	0	0	0	0	0	0	0	0	0	0	0	0	0	0	0.202406	0	0.070243	0	0.183134	0	0	0	0	0
2021-02-14	0	0	0	0.0706267	0.169781	0.045901	0.0779911	0.0289049	0.223907	0	0.0446491	0	0.122219	0.0687533	0.0780793	0.121499	0.365818	0.219487	0.338372	0.732213	0.158976	0.0851309	0.114114	0.161561	0.0785881	0.380462	0	0.0835679	0	0	0.128371	0	0.0796529	0.125092	0.187743	0.306008	0.0774228	0.0744817	0.927998	0	0	0	0	0.0548216	0.118676	0.33973	0.151444	0.648109	0.0137253
2021-02-15	0	0	0.0813618	0.161461	0.0814321	0.0668125	0	0	0	0	0	0	0	0.0428655	0	0	0.119871	0	0.0815497	0	0.231303	0	0	0	0	0	0	0.0448237	0	0	0	0	0	0	0	0	0	0	0.634761	0	0	0	0	0	0	0	0	0	0.00556553
2021-02-16	0	0	0	0	0	0	0	0	0.215385	0	0.0480048	0.0388217	0.024674	0	0.145581	0	0.341828	0.393909	0.14867	0.295265	0.0567492	0	0	0	0	0	0	0	0	0	0	0	0	0	0	0	0	0	0	0	0	0	0	0	0	0	0	0	0.0487725
2021-02-17	0.115294	0	0	0	0.00780477	0	0	0	0	0.0589247	0	0.0993394	0	0	0	0	0	0.179247	0.138102	0.14638	0.0211677	0	0.175149	0.203122	0.0853945	0.0493332	0.0536127	0.20389	0.352868	0.488419	0.161882	0	0.0634915	0.196975	0.160512	0.0020764	0.317527	0.56446	1.03345	0	0	0	0	0.046123	0.184152	0.378169	0	0.325165	0
2021-02-18	0.025177	0.0786752	0.0217383	0	0.0792473	0	0.0202702	0.101763	0	0	0	0.134944	0	0.1114	0	0	0	0.0234896	0.057009	0	0.317267	0	0	0	0	0	0	0.2378	0	0.114081	0	0.0313992	0	0	0	0	0.0663541	0.0968547	0.492501	0.196847	0	1.01801	0	0	0	0.0865748	0	0.138981	0.145001
2021-02-19	0.0863831	0.045926	0.137353	0.0406794	0.169826	0.0259211	0.071107	0.0964368	0	0	0	0	0	0	0	0	0	0	0	0	0.190084	0.298592	0	0	0	0	0.0629793	0	0	0	0.12465	0.0641869	0.518741	0.140461	0.126187	0	0	0	0	0.653538	0.161685	0	0.0323602	0.271398	0.558803	0	0	0	0.0231389
2021-02-20	0.0032415	0.0382821	0.0634179	0.158147	0.462321	0.416627	0	0.0396726	0.0911707	0.124632	0	0.197367	0.0687193	0.06975	0.356484	0.0343068	0.192214	0.118598	0.475046	0.133298	0.383456	0	0.0952732	0.225763	0.0178528	0.0735488	0.2918	0.14041	0.044948	0.238361	0	0	0	0.223038	0.190298	0.0162465	0.00357173	0.140811	1.00865	0	0	0	0	0.148653	0	0.163937	0	0.55254	0.0276897
2021-02-21	0	0.0746669	0.0577729	0.0134116	0.0816705	0.150197	0.0725783	0	0.0896902	0.0721584	0	0.0268178	0	0	0	0.0310138	0.130277	0.826479	0.406397	0.501415	0.26073	0	0	0	0	0	0	0	0	0	0	0	0	0	0	0	0	0	0	0	0	0	0	0	0	0	0	0	0.0246419
2021-02-22	0	0	0	0	0.229326	0.317649	0.0137986	0	0	0	0	0	0	0.112461	0.212074	0	0	0.335143	0	0.0349105	0.243677	0.154518	0.0257102	0.029914	0.0299386	0.118854	0	0.174144	0	0	0.149846	0.256466	0.422325	0.530605	0.623019	0.174294	0.0162207	0.37334	1.406	0.259984	0.0786038	0	0	0.164215	0.46585	0.455893	0.036715	0.201925	0.363407
2021-02-23	0.0765467	0	0	0	0.129222	0	0	0	0	0	0	0	0	0	0	0	0	0.174656	0	0.281457	0.0458325	0	0.271043	0.834066	0.287097	0.0622941	1.47263	0.544573	0.636876	0.657964	0	0	0	0.146519	0.187937	0.200435	0.275583	0.24202	1.52689	0	0	0	0	0	0.159886	0.175344	0.536105	0.743902	0
2021-02-24	0	0	0	0	0.390223	0.447201	0	0	0	0	0.00603269	0.216507	0	0.164479	0.468483	0.0517942	0.178803	0.109445	0.0325198	0.300061	0.18615	0	0	0	0	0	0	0.0345272	0	0.127916	0.0306229	0.112524	0.0130561	0	0	0	0.0670071	0.200549	0	0.272135	0.00505042	0.570642	0	0.0215925	0	0	0.084578	0	0
2021-02-25	0	0	0	0	0	0	0	0	0.187189	0	0.0084781	0	0	0.222398	0.133286	0.369322	0.47559	0	0.302383	0.331981	0.210379	0	0	0	0	0	0	0.0169161	0	0	0	0	0	0.162407	0.0127318	0	0.000726632	0.0496799	0.0782411	0	0	0	0	0.293923	0.239115	0.00749391	0.0687346	0.0856613	0
2021-02-26	0	0	0	0.000171883	0.501206	0.533449	0	0.0761453	0.346043	0.551813	0.0611029	0.195026	0.0797135	0.0878566	0.127128	0.353344	0.429338	0.136566	0.498366	0.83238	0.503163	0.338426	0.100511	0.170617	0.133443	0.416482	0.757784	0.420059	0	0.386154	0	0.138451	0.339381	1.26265	0.321927	0.309311	0.511794	0.72504	1.11914	0.0697945	0.0341545	0.336254	0.0762842	0.10891	0.515595	0.48485	0.337888	0.589579	0
2021-02-27	0.0652251	0.0211846	0	0	0	0	0	0	0	0.205974	0.0411405	0	0	0.0223728	0.136313	0.123901	0	0	0	0.248591	0.565277	0.161626	0.0684474	0	0	0	0	0.228908	0	0.110047	0.115411	0.0285906	0.0487762	0.201731	0.0381627	0	0.143838	0.0786494	0.712072	0.456556	0	0	0.0673037	0	0	0	0	0	0
2021-02-28	0.131316	0.0529046	0	0	0.268771	0.261404	0	0	0.0176183	0.116469	0.0943696	0.198991	0.221085	0.0415525	0.186744	0.100179	0.762294	0.948372	0.315968	0.152794	0.238948	0.31094	0.45986	0.847054	0.86651	0	1.2147	1.59839	0.739991	0.945666	0.172233	0.0614567	0.0366651	0.594278	0.695226	2.21528	1.29619	1.49664	3.34885	0	0	0.120356	0.123208	0.177238	0.991844	1.84537	1.96977	1.60414	0
2021-03-01	0.0162527	0.187539	0.112804	0	0	0.694377	0	0.0888325	0.253414	0.339697	0.21912	0.318715	0	0.0785961	0.477026	0.730108	0.480547	0.492638	0	0.217143	0.0797627	0	0	0	0	0.0984585	0	0.447841	0	0	0.153946	0.384469	0.144344	0	0	0	0	0	0.628836	0.257689	0.0340248	0	0	0	0	0	0	0	0
2021-03-02	0.0945218	0.159077	0	0	0	0	0	0.0618894	0.247713	0	0	0.198318	0	0	0.212777	0.0526898	0	0	0	0	0	0	0	0	0	0	0	0	0	0	0	0	0	0	0	0	0	0	0	0	0	0	0	0	0	0	0	0	0
2021-03-03	0.0638907	0.0184068	0	0	0.291631	0.073174	0	0	0	0	0	0	0	0	0.199132	0.113286	0	0	0	0	0	0	0	0	0	0.385214	0	0.26937	0.098415	0.198272	0	0	0	0	0	0	0	0	0	0	0	0	0	0	0	0	0	0	0
2021-03-04	0.403551	0.11334	0.048266	0	0.375159	0.0430246	0	0	0	0	0	0	0	0	0	0	0	0	0	0	0	0.118055	0.56482	0.243531	0.203884	0.640349	2.72361	0.98266	0.979488	0.504714	0	0	0.104232	0.463197	0	0.552887	0	0.069043	0.186809	0	0	0.269598	0	0	0	0	0	0.199689	0
2021-03-05	0.159935	0.310744	0	0.134636	0.656531	1.54658	0	0	0.00927307	1.04778	0.0535987	0.258109	0	0	0	0	0.742672	0	0	0.286493	0	0.51276	1.27339	2.14762	1.5511	0.725771	6.93563	1.28688	2.95089	1.58429	0	1.16774	0.878187	1.82193	1.51908	3.20032	3.03208	3.60928	3.35744	1.19106	0.0540539	0.804264	0	1.90341	2.42277	1.40755	0.940062	2.97563	0.0308059
2021-03-06	1.27001	0.330995	0.176283	0.305737	0.681201	0.326507	0.22781	0.297983	0.729033	0.953913	0.0102482	0.184224	0	0.173806	0.0461131	0	0.110163	0.173984	0.113678	0.115327	0.260091	0.00556512	0.307027	0.48137	0.428859	0	0.656608	0.117554	1.02016	0.432718	0.0544175	0.573504	0.004405	0.389038	0.888239	0.736208	0.171074	0.702645	1.80462	0.246155	0.441341	1.20265	0.980132	0.457353	0.612074	1.36355	1.8746	1.67895	0.521612
2021-03-07	0.425704	0.328272	0.34221	0.105318	0.365252	1.14151	0.546988	0.796276	2.10907	1.29405	0.785693	1.05826	0.155308	0.704031	0.677979	0.410337	0.670891	0.663447	0.888309	1.77997	1.16319	0	0	0.116426	0	0	0.271851	0	0	0.0865251	0	0	0	0.0826812	0.0805108	0	0.7905	0.325824	1.40149	0.0797133	0	0.11134	0.480874	0	0.350746	1.28589	1.09954	0.351911	0.0940594
2021-03-08	0.237946	0.458085	0.282092	0.102287	0.265133	1.00618	1.07374	0.805967	0.400054	0.19377	0.28219	1.45415	0.817466	0.858874	0.41816	0.305661	0.679615	1.74596	0.923159	1.41695	1.22314	0	0	0	0	0	0	0	0	0	0	0.206483	0	0	0	0	0	0	0	0	0.221538	0.5059	0.0467509	0	0	0	0	0	0.0465898
2021-03-09	0.764028	0.36892	0.101015	0.0281746	0.268345	0.294934	0	0.0770778	1.03938	0	0.610098	0.121018	0.431917	0.468664	0.387298	0.2977	0.349655	0.374519	0.479854	0.418611	1.61647	0	0	0	0	0	0	0.0974768	0	0	0	0.0981702	0.836104	0.126144	0.145954	0	0	0	0.288151	0	0.515567	0.0193055	0.168929	0.0720106	0.184717	0	0	0	0
2021-03-10	0.531165	0.40706	0.148533	0	0.18433	0.232164	0	0.0465254	0.0550531	0	0	0.285759	0	0.065653	0.420026	0.195717	0.124235	0.090122	0.0988155	0.235214	0.530931	0	0	0	0	0	0	0	0	0	0	0	0	0	0	0	0	0	0.203335	0.231778	0	0	0	0	0	0	0	0	0
2021-03-11	0.440847	0.0631663	0	0	0.255257	0.217615	0	0.398849	0	0	0	0	0	0	0	0	0	0	0	0	0	0	0.0856971	0.123712	0.165055	0.384328	0	0.192305	0.230392	0	0	0	0	0.263696	0.034067	0	0	0	0	0.0210844	0	0.187588	0	0	0.418209	0	0	0	0
2021-03-12	0.359891	0.563394	0.7363	0.476492	3.14115	2.31895	0.279264	0.3961	1.15024	2.02238	0.362303	0.749039	0.0335953	0.749287	0.385674	0.668306	0.80205	0.418087	2.33828	2.35379	1.50305	0	0	0	0	0	0	0	0	0	0	0.0439226	0	0	0	0	0	0	0	0	0	0.0861573	0.0649906	0	0	0	0	0	0
2021-03-13	0.510611	0.287089	0.0712818	0.190651	0.842137	0.731302	0.101052	0.222036	0.123973	0.249762	0.194726	0	0	0.289316	0	0.951051	0.445272	0.397355	0.13271	0.677476	0.202455	0	0	0	0	0	0	0	0	0	0	0	0	0	0	0	0	0	0	0	0	0	0	0	0	0	0	0	0
2021-03-14	0	0	0	0	0	0	0	0	0	0	0	0	0	0	0	0	0	0.658138	0.462952	0	0.33988	0.561672	0.811273	0.447318	0.343832	1.85928	0.771548	0.631424	0.248826	0.490236	0	0	0	0.410971	0.0506199	0.207159	0.192862	0.302942	0.8885	0	0	0	0	0	0.205173	0	0.195757	0	0
2021-03-15	0	0	0	0	0	0	0	0	0	0	0	0	0	0	0	0	0.0686591	0.517106	0.128653	0	0.252562	0	0	0	0	0	0	0	0.184298	0	0	0	0	0	0	0	0	0	0.631514	0	0	0	0	0	0	0	0	0	0
2021-03-16	0	0	0	0	0	0	0	0	0	0	0	0	0	0.0783519	0	0	0	0	0.733893	0.670404	0.143609	0	0.125067	0	0	0	0	0	0	0	0	0	0	0	0	0	0.198807	0	0	0	0	0	0	0	0	0	0	0	0
2021-03-17	0	0	0	0	0	0	0	0	0	0	0	0	0	0	0	0	0	0	0.219301	0	0	0	0.123758	0	0	0	0	0.149017	0.0599966	0.273122	0	0.258493	0	0.0405769	0.316195	0	1.14224	0.54665	0.121933	0	0	0	0	0.12207	0.441059	0.950133	0.318694	0.866299	0
2021-03-18	0.207986	0.33167	0	0	0.195511	0.271907	0	0	0	0	0	0	0	0	0.143911	0.111579	0.160966	0	0	0	0	0	0	0	0	0	0	0	0	0	0	0.268491	0.108187	0.17478	0.963156	0.144645	0.299862	0	0	0.257001	0	0.498982	0.34498	0.5762	0.428117	0.267456	0.632489	0.694361	0
2021-03-19	0.195829	0.523919	0	0.188963	0.571366	0.495647	0.0708607	0	0.170331	0.413233	0.284082	0.126697	0.0928651	0	0.354954	0.16389	0.142193	0	0.559639	0.122751	0.273382	0.241109	0.526731	1.06925	0.495827	0.010623	1.02276	0.236568	1.88331	0.286266	0.13277	1.24275	0.797909	1.47099	1.64455	0.574236	1.22578	1.92602	1.78431	0.140909	0.102615	0.625986	0.314252	3.07615	2.50926	1.27518	2.40888	3.22694	0.184076
2021-03-20	0.191101	0.119345	0.333368	0.0931721	1.09229	0.454687	0.0798084	0.156221	0	0.0710458	0.140842	0.0901753	0.0415076	0.129267	0.235316	0	0	0.1889	0	0	0.28819	0.442564	0.153796	0.815777	0.980534	0.503085	1.26393	0.231133	0.947021	0.903731	0	0.648817	0.422679	0.986371	1.02016	1.78852	0.71873	2.05014	4.84983	0.293025	0.733417	0.260707	1.45444	1.36102	3.21504	1.47221	2.22561	4.02572	0.0725275
2021-03-21	0.00997351	0	0	0	0	0	0	0	0	0	0	0.0263148	0	0	0.149129	0.0299512	0	0.383056	0.0662832	0.427597	0.209626	0	0	0	0.0551526	0.648358	0.5699	0.41458	0.0343398	0.87922	0.0915287	0	0.0445542	0.488048	0.174448	1.22852	0.808003	1.51783	2.39935	0	0.0785095	0	0	0.255204	0.586427	1.73014	2.93675	0.118846	0
2021-03-22	0.330916	0.245466	0.147029	0.240541	0.0429239	0.108544	0	0.0356781	0.104275	0.166983	0.112533	0	0	0	0	0	0.40369	0	0	0	0	0	0.176825	0.369021	0.17814	0.0373296	0.18496	0.603125	0.621796	0.493069	0.0426422	0.468306	0.00275564	0.920836	0.254098	0.19069	0.670813	0.37259	1.90528	0.418296	0	0.491723	0.299346	0.199848	0.160091	0.683785	0.503285	0.586499	0
2021-03-23	0.443266	0.467964	0.275944	0.258034	0.252324	0.886074	0.477106	0.172227	0.0917352	0.475333	0.118705	0.0788343	0.22242	0.36713	0.0351233	0.113931	1.15984	0.44284	0.657961	0.148345	0.684935	0.698439	1.08282	1.20708	1.97977	0.388265	2.44862	1.47801	1.28427	1.56555	0.0288016	1.14209	0.285003	1.60421	2.96342	3.79216	1.84865	2.53874	4.84839	0.0618335	0.299986	0.760609	1.33198	3.02444	4.02034	2.29175	2.60451	2.50799	0.529705
2021-03-24	0.676247	0.175075	0.033085	0.355243	0.288819	0.661736	0	0	0	0.260918	0	0	0.0564934	0.180622	0	0.25074	0.0960157	0.177808	0.183765	0	0.456824	0	0	0	0	0.374103	0	0.0841211	0	0.170421	0.0241267	0.508723	0.981093	0	0.209948	0.651437	0.16356	0.197827	0.681765	1.32823	0.445259	1.9943	0.931972	0.613019	0.673168	0.236107	0	0.0943313	0.211234
2021-03-25	0.56259	0.289735	0	0	0	0	0	0	0	0	0	0.163102	0	0.028247	0	0	0.326449	0	0.0944781	0	0.154229	0	0	0.0141321	0.129011	0.319365	0.672644	0.402803	0.109849	0.343527	0.225024	0.461318	0.902887	0.23183	0.097412	0.106481	0.360928	0.840044	0.353981	0.231804	0.167787	0.261041	1.21298	0.633127	1.22181	0.513205	0.65454	1.18879	0
2021-03-26	0.57343	0.514235	0	0	0.0667231	0.319193	0	0.135448	0.0653671	0.653493	0.137635	0.152585	0.281422	0.152346	0.0741429	0.2022	0.119425	0.206984	0	0.558081	0.63575	0.411104	0.253864	0.533907	1.0947	0.59007	1.95384	1.06585	0.171819	0.51651	0	0.554363	0.105715	2.10297	2.13024	5.25498	1.84581	3.17062	2.87712	0	0	0	0	3.96844	3.92864	2.11577	2.74042	3.11838	0
2021-03-27	0.826488	1.15259	0.466186	0.307701	1.7047	0.58352	0.333284	0.153458	0.809401	1.19857	0	0.936307	0.124721	0.0378109	0.270983	0.124234	0	0.543135	0.490927	0.633665	0.619234	0	0.287546	0.93864	0.212556	0.00560712	0.694689	0.749822	1.34651	1.0293	0	0.168174	0	0.509107	0	0.583078	1.117	1.8937	2.1637	0.122363	0	0.243516	0	0	0.460589	0.673977	0	2.38968	0.295433
2021-03-28	0.091563	0.0532501	0.0458678	0.386427	0.339803	0.699939	0.113641	0.0919479	0.437791	0.799236	0.0128533	0.493559	0.106643	0.265744	0.0654044	0	0.0619263	0.0670004	0.179571	0.23056	0.529612	0	0.0697612	0.141863	0	0	0.368532	0.227743	0	0.0381094	0	0.0533493	0	0.46895	0.867953	0	0	0	0.902074	0.117128	0.145697	0.507309	0.278799	2.4838	0.737205	0.592765	0.878246	0.766701	0.837553
2021-03-29	1.01947	0.584395	0.0125077	0	0.305466	0.30949	0	0.291008	0.0523209	0.0498579	0.106517	0	0.256515	0.1118	0.118424	0.123139	0.70316	0	0	0.184947	0.436456	0.228377	0.109879	0.144056	0.305585	1.15335	0.768686	0.874296	0.171085	0.950159	0	0.402852	0.119716	0.975853	1.2405	1.99443	1.43937	1.01379	2.31184	0.605045	0.522434	0.716025	1.1775	0.462247	0.49079	0.68054	0.340198	1.35715	0.278198
2021-03-30	0	0	0	0	0.606021	0.238884	0	0.553933	0.116746	0	0	0	0.0484536	0.331011	0.0507875	0	0.343641	0.728283	0	0.233245	0.403492	0.0254617	0.117591	0.692004	0.249941	0.982773	0	1.14563	1.20998	1.77947	0	0.77165	0.380459	0.876507	2.18055	4.39583	3.84496	3.04524	4.80588	0.523321	0.293872	2.821	2.31845	1.30253	2.02856	2.94252	3.69762	2.42362	0.182723
2021-03-31	0	0	0	0.139401	0	0.873149	0.189048	0.656306	0.0686758	1.5291	0	0.400027	0.292015	0.7578	0.132155	0.368519	2.90144	0.251628	1.17097	0.379789	0.931347	0	0	0.0418498	0.291605	0	0	0	0.865223	1.18953	0	0	0	0	0	0	0.215839	0	3.15379	0	0.234356	0	0	0	0.211478	0	0	0.337783	0.404934
2021-04-01	1.49466	0.370242	0	0	0.650339	0.906253	0	1.0301	1.16553	0.309592	0.74006	0	0.0693311	0	0.828454	2.38921	2.40805	0.252292	0.434057	1.77758	0.59497	0	0	0	0	0	0	0	0	0	0	0	0	0	0	0	0	0	0	0	0	0	0	0	0	0	0	0	0
2021-04-02	2.44277	1.02119	0.408162	0.266316	1.7968	1.31253	0	0.0446138	1.28632	1.9734	2.04189	0.533198	1.28037	0.246544	0.506483	1.87428	0.801147	0.982624	1.51548	4.15317	3.37711	0.199872	0	0	0	1.01774	0.510574	0.548095	0	0	0.436323	0.140464	0.424464	0.414409	0.2102	0.562962	0	0	0.282909	0.463707	0.0782216	0	0	0.709571	1.05846	0.353954	0.594331	0.45699	0
2021-04-03	0.244749	0.921491	0.427089	0.339898	1.97845	1.82139	0.57515	0.891496	0.212353	1.61925	1.96328	0.486042	0.668415	0.0968174	0.576721	0.184591	0.877479	0.794035	1.39649	1.27201	0.46554	0.270762	0	0	0.0766328	2.05095	0.193895	1.59852	0	0.35383	1.30415	1.64483	0.356731	0.181123	0.506506	0.416468	0.0497313	0	0.204533	2.22444	1.14328	0	0.294159	1.41854	1.70502	2.57973	2.0488	0	0.0565494
2021-04-04	0.745394	0.70069	0.366436	0.272667	0.650117	0.964841	0.179931	0.111474	0.0497299	0.120555	0.463029	0.0227791	0	0.23391	0.30663	0	0	0.972811	0	0.133313	1.01873	0.159508	0.0932931	0.0720966	0.346077	2.53041	1.50864	1.14145	0.351884	1.75307	0.479603	0	0.39439	2.03413	1.38249	2.971	0.573359	1.4302	1.8364	0.966831	0	1.23543	0	4.79556	2.67884	2.54009	3.73181	1.56623	0
2021-04-05	0.304749	0.410977	0.358584	0.122696	1.29883	0.790278	0.0189623	1.45355	0.199481	1.09117	0.446189	0.610093	0.427037	1.0163	0.450441	0.108372	0.154887	0.655636	0.324935	0.747923	0.541372	0.375492	0.302558	0.167696	0.338565	0.187278	0.675054	0.520056	0.943826	0.321306	0	0.0968323	0	0.219261	0.471283	0	0	0.111242	3.2914	0.153328	0.352165	0.343874	0	1.43821	2.03284	0.966682	1.4944	0.344097	0.0725149
2021-04-06	0	0.641251	0.24395	0.501491	1.10384	1.33825	0.239786	2.07192	0.267517	1.22088	0.689541	0.122553	1.43697	0.767456	0.18502	0.113497	1.01738	0.316875	0.146857	1.25773	1.03926	0.234789	1.47905	0.903665	0.978289	0.328944	0.662374	0.30599	2.40125	0.799031	0	0.615062	0.739002	0.989867	0.688931	0.744583	0.482114	1.13457	0.707145	1.69774	0.298733	0.303282	0	1.73768	0.701555	1.66846	1.71144	0.168749	0.471352
2021-04-07	0.130868	0.500689	0.0253754	0.256461	0.920225	1.26837	0.183826	1.07627	1.74333	1.64827	0.243282	0	0.263206	0.205942	0.529002	0.824007	0.753895	0.348946	1.16965	0	1.66678	0.589786	0.663543	2.20781	0.578733	0.0768041	2.99054	1.70638	3.99423	2.68782	0.110365	0.494006	0.322519	2.96228	2.50199	2.27516	2.91325	4.60464	4.56804	2.14321	1.24937	0.668555	0.60042	5.44849	1.65846	2.93362	5.02302	4.99675	0.671229
2021-04-08	2.7872	0.290881	0.529177	0.361094	0.595847	1.11368	0.394512	0	1.58038	0.561197	2.86806	0.526315	0.948888	0.837429	0.325912	2.07096	2.96292	0.404866	0.780387	1.22495	1.35461	0.317168	0.905254	1.39976	1.04581	0.749226	1.81908	1.64283	1.8047	1.85806	0.142016	0.0585977	1.19118	1.6751	2.00075	3.62711	2.87776	2.1662	2.35302	1.70537	1.08882	0.571431	0.819855	1.25266	1.74809	3.60473	4.80069	4.53757	1.88312
2021-04-09	0	0	0	0	0	0	0	0	0	0	0	0	0	0	0	1.26429	0	0.0657679	0.924621	0	0.26193	0.493975	0.0484164	0.918915	0.11419	0.0149664	1.57431	0.882399	2.53835	1.52325	0	0.34177	0	0.737591	0	0.172447	0.820721	0.0131358	2.37625	0	0	0	0	1.78384	0	0.263549	0.334539	0.727811	0
2021-04-10	3.5321	0.919642	0.393543	0.0591665	2.26148	0.414919	0	0.31335	1.30756	1.13315	1.19922	0.120955	0	0	1.15142	0.964507	0	0	0.755985	0	0	0.0507991	0.299778	0.388459	1.00649	0.264223	1.41617	1.19586	0.998107	1.18245	0.515508	0.228943	0.448109	1.0813	2.61552	0.365216	0	1.40463	0.3032	0	0	0	0	2.57864	3.71024	1.11197	1.86794	0.370371	0
2021-04-11	0.111551	0.458372	1.05157	0.541205	1.18892	1.78677	1.09565	2.93525	0.00922765	0.931281	0.6994	0.703867	2.63304	2.25155	0.643939	0.220217	1.90384	1.15871	2.10899	6.7422	6.18318	0.146145	1.50452	1.65252	1.47004	0.412071	3.72989	2.29373	3.10798	3.92724	0.243495	0.598849	2.928	2.48813	4.56683	2.3603	2.05679	4.25563	3.07367	3.89081	2.64999	3.1743	2.15479	1.73002	4.04472	2.69327	4.61146	3.85076	2.95775
2021-04-12	0.422672	1.17939	0.161453	0	0.689775	0.748519	0.588523	1.63587	0.262397	0.536821	0	0.100259	0.401692	1.38111	0.878713	1.21176	0.498085	1.83339	0.640165	3.00651	1.793	0	1.1652	1.91256	0.916579	1.44673	1.95842	1.27232	3.45839	2.6974	0.424105	0.659351	0.574018	2.41572	4.2581	2.64753	1.32847	4.37226	8.48779	2.98688	2.01142	3.72966	2.45502	4.78075	4.26776	4.10752	4.61432	3.71628	2.04611
2021-04-13	1.2213	2.33268	0.51803	0.102252	1.44794	2.05485	0	1.43143	0.680315	0.452764	1.157	0.401369	0	0	1.05229	1.40561	1.39965	0.171629	0.605872	1.02742	0	0.24323	0.953789	0.0588897	0.341458	0.303412	0.411714	2.26771	1.06547	0.877713	0	0	0.260624	0	0	0.33514	1.34726	0.720617	2.30985	0.089324	0.697973	0.532902	0	0.743578	2.96922	0.659633	0.601885	1.23857	0.488025
2021-04-14	0.00606456	1.24656	1.01873	1.00533	2.40262	2.81118	1.12083	1.69873	0.338753	0.732939	0.379819	1.99165	0.801554	1.67855	1.36158	0.716635	3.79493	1.42135	2.13676	3.18048	2.16885	0.225604	0.221589	0	0.231468	1.53208	1.27596	1.11263	0	0	1.5815	0.0725209	1.70534	0.497791	0.450078	0.226874	0.138784	0.202814	0.935985	2.04101	1.68919	0.949262	0.991594	3.12953	0.812692	1.00772	2.87133	0.585065	0.861823
2021-04-15	0.256569	1.27165	1.07704	0.582039	3.05258	2.18447	2.07165	2.99212	0.245455	0.53627	1.00206	0.994984	1.65317	1.07852	1.19583	1.23022	3.4805	1.47205	2.46685	2.77446	1.82818	0.362507	1.45475	1.06794	1.21335	2.52768	3.0263	1.99821	1.86232	2.20952	0.314416	0.577201	0.267459	1.69967	1.63166	2.15216	1.20367	1.38101	1.34051	0.624365	2.56109	0.230778	0.664172	3.03704	2.30323	2.08792	4.81161	0.153486	3.7139
2021-04-16	0.972211	0.848945	0.265995	0.0440274	1.28347	1.95285	1.00656	1.09145	0.412613	0.686035	0.825654	0.293814	0.992905	0.762911	0.945259	2.0333	3.09816	1.53375	3.19514	2.76765	2.63409	0	0.170948	1.5274	0.805908	0.172933	0.519492	2.71039	0.871554	1.64823	0.300906	0.336229	0	0.524423	1.2322	0.472974	0.86723	0.730163	1.70671	0.620737	2.57144	0.422872	0	1.56725	2.91144	0.102637	1.41445	1.53421	0
2021-04-17	2.41977	1.34541	1.30298	0.497384	3.30595	2.60801	0.587913	1.32211	1.08841	3.49493	0.852303	2.04219	0.508609	0.2336	0.98529	2.52759	1.68366	1.02846	1.99162	2.0404	0.516017	0.372135	0.142209	0.324797	0.322288	1.15826	0.874286	1.14956	0.489497	1.62675	0.573789	0.0376715	0.195563	2.08457	2.17692	1.09836	1.29494	1.60232	1.04017	0.236605	0.396183	0.467193	0	0.414359	0.953664	1.55053	0.842589	0.463443	1.25346
2021-04-18	1.6892	1.55433	0.820872	1.1656	2.71056	3.88064	0.40865	0.315759	0.696701	3.36031	1.5107	2.35228	2.21987	0.970027	0.758195	3.48721	3.75236	1.38717	3.42633	2.4221	1.54295	0.588822	0.951531	0.913517	1.40275	0.281901	1.16624	3.54451	0.746705	0.415621	0.136849	0.495149	1.1256	2.06645	1.87374	4.4675	3.01939	0.696501	1.56183	0.29853	1.51952	0.554013	0.890803	1.07426	2.02851	2.24411	1.53888	0.625345	0.496073
2021-04-19	0.750682	1.43333	0.84388	0.53442	1.45356	2.70619	0.342349	0.233924	0.459222	1.60384	1.87822	1.34872	1.93925	1.7397	0.322602	2.47436	1.04867	1.15414	2.04522	3.82827	2.98201	0.31374	1.84549	3.21608	2.10522	0.78858	2.35914	1.87792	2.86775	1.82308	0.133982	0.78715	1.36096	1.29642	2.66221	2.07121	1.0235	0.580827	2.0581	2.34421	0.145646	0.847187	3.01201	4.10734	2.5638	2.0249	1.43731	1.1758	0.492883
2021-04-20	0.510517	1.9339	0.364525	0.667409	3.99874	1.99902	1.15159	2.62479	0.738186	0.600501	1.58853	1.57506	3.41503	4.261	0.981933	3.04429	7.41186	4.84818	3.58213	8.97121	5.79411	0.156943	0.620114	2.1843	0.970305	0.105536	2.13218	1.23609	5.14214	1.12377	0.493627	0.236444	0.766145	1.92338	0.697643	1.61979	2.04993	1.16937	2.74781	2.08035	1.08726	0.322607	0.902285	1.51695	2.766	3.26041	1.08023	1.18262	0.559237
2021-04-21	1.58442	0.658511	0.130167	0.664439	2.71199	4.33173	0.507474	0.445931	1.33466	1.31638	4.74521	3.45388	1.76163	0.625029	3.22753	5.74816	6.30805	1.9903	1.72028	5.50161	2.47488	0.14188	0	0.0693911	0	0.483261	0.149855	0	0	0.282011	0.452007	0.407438	0.135843	0.527736	0.353315	0.0628258	0.390027	0.816002	1.58972	0	0.654429	0.362032	0	0.0623611	0.626927	2.59581	0.597941	0.701667	0
2021-04-22	3.09669	0.582486	0.0820185	0.294962	1.10822	0.465644	0	0.678256	0.365716	0.333387	0.749616	0.334472	0	0.294777	0.592966	0.947627	0.612736	0	0	0	0.265221	0.274066	0.189943	0	0	0.855934	0	0	0	0	0.123804	0.436011	0	0.183966	0	0	0	0	0	0	0	0	0	0.279158	0	0	0	0	0
2021-04-23	1.17406	0.0521362	0	0	0	0	0	0.185516	0.30756	0	0	0	0	0	0.473378	0.348673	0.315796	1.15177	0	0.713555	1.82789	0	0.413391	0.231651	0.84992	0.0928551	0.254746	0.868871	1.10785	0.843946	0	0.245379	0.221531	0.247416	0.90906	0.211909	1.75398	1.44723	0.227613	0.0738085	0	0	0	0.283746	1.14076	0.76047	0.421989	1.11689	0
2021-04-24	1.80803	0.500627	0.10116	0.0270879	1.74833	0.650983	0	0.765345	1.61726	0.596499	0.294627	0.534794	1.14999	0.161133	1.03297	1.81593	2.529	0.634563	0.809117	3.35786	0.492143	0	0	0	0	0	0.633347	0	0.497144	0	0	0	0.228671	0.164583	0.664936	0	0	0	0	0	0	0	0.34702	0	0	0	0	0	0
2021-04-25	0.280903	0.203509	0.0167489	0.0371549	0.501761	0.462948	0	0.191305	0.0649508	0.370839	0.166375	0.715025	0.511371	0.536552	0.30577	0.695404	1.83272	0.807858	0.963708	0.261525	0.419819	0.0844466	0.269079	0.140402	0.105938	0	0.0183086	0.199234	0.060637	0.977465	0	0	0	1.66239	0	0.117527	0.293632	0	0	0	0	0	0.0132252	0.189936	1.95116	0	0.403818	0	0.55883
2021-04-26	0.110483	0	0.0262594	0	0	0	0	0	0	0	0	0	0.217841	0.623615	0	0	0	0.55743	0	0.467604	2.03088	0.437789	0.390145	1.12422	0.476608	0.0603122	0	3.06457	2.38274	2.21966	0.143208	0	0.0219095	0.128187	0.513409	0.296316	3.48555	2.52427	3.48037	0.135558	0	0	0	0.619614	1.67323	2.41885	1.14828	2.86512	0.371991
2021-04-27	1.50561	0.181905	0.0136347	0	1.39049	0.302487	0	0.283609	0.0501902	0.266903	0	0	0.0932675	0.381821	0.1304	0	0	0.656467	0.532257	0.61402	0.283971	0	0.249454	0	0.22804	0.255778	0.742244	0	0.869848	1.01651	0	0	0	3.18628	0.600389	0.742756	0.460796	0	0.123866	0	0	0	0.0696399	1.75899	0.34518	0	0	0.247318	0
2021-04-28	0.736625	0.375353	0	0	0.997076	0.601624	0	0.305316	0.326754	0	0	0.0375898	0	0.379403	0.22394	0.0691129	0.619135	3.11773	1.53359	1.03611	2.85795	0	0.240461	0.833792	0.992956	0	0.705413	1.79079	0.175347	0.284203	0	0	0	0	0.427393	0.509683	1.72295	3.07254	0.785478	0	0	0	0	0.985282	1.10393	0.907272	0.0118332	0.633888	0
2021-04-29	3.32525	1.47582	0.529507	0.00898741	2.30541	1.04342	0	0.109351	0.368336	1.13038	0.164907	0.7985	0	0	0.0603947	1.0457	0.547437	0.364973	1.1379	1.19766	0	0	0	0.103835	0.00519915	0	1.21049	0	0.39729	0	0	0	0	0	0	0	0	0	0	0	0	0	0	0	0.151231	0	0	0	0
2021-04-30	2.74153	3.14853	1.25798	0.726703	1.77183	1.97981	0.725658	1.32764	2.90655	1.93937	0.453769	1.47535	2.70339	3.15185	1.49299	1.64478	0.472479	4.05563	4.76699	3.34239	2.90271	0	0	1.98719	0.496582	0	0.817557	0.0975689	4.00746	2.01902	0	0	0.0935714	1.89157	0.823635	1.68012	1.86666	0.98895	1.96714	0.730006	0.356631	0.266429	0.827378	0.475548	1.35821	2.10691	0.292233	0.935207	1.06073
2021-05-01	4.32708	4.57296	1.20353	0.814861	1.6078	1.31237	1.22365	2.80188	1.64648	2.17358	1.70825	1.94614	2.09252	2.08193	1.9987	4.37754	4.60711	4.08687	3.61859	3.82619	4.17446	1.26072	2.05568	5.04056	3.07982	3.14689	4.49411	3.89803	2.55486	2.64824	1.30856	1.17093	1.09818	4.41071	2.53018	2.81184	4.66175	2.25296	4.02422	1.46969	0.939608	0.958094	0	5.20989	3.61175	2.07771	2.64389	1.18556	0.623205
2021-05-02	6.18403	2.76882	1.10342	1.74094	3.05554	1.04856	0.452664	1.73967	1.07103	3.15153	1.27687	3.669	1.76319	2.48101	0.995635	0.671583	3	7.13692	5.81606	6.76626	6.24346	1.10849	5.65062	6.36481	3.54139	2.06765	6.29441	3.76114	1.85256	4.61942	0.855326	1.23333	2.492	3.88168	2.37694	4.32498	3.15795	1.90914	2.04416	1.79656	1.71634	1.61147	0.403857	7.19698	8.50479	3.55819	5.67907	1.40158	0.177572
2021-05-03	7.27841	9.21643	3.04708	2.66982	6.79023	3.26109	5.06652	5.20151	1.2456	2.29587	1.57894	1.59161	5.99104	9.52408	1.10406	2.0937	1.31554	6.589	6.10434	7.81592	1.10803	1.68293	4.62968	6.97003	3.82808	2.47122	5.83319	4.77513	2.88998	3.19814	0.646294	0.598423	1.33925	4.8222	4.53199	3.07582	3.80792	2.75406	6.10922	6.31509	0.148472	0.074418	1.20464	2.61951	2.9519	2.5004	1.60187	2.68991	3.40707
2021-05-04	0.801266	0.908926	0.60192	0.480281	5.9837	2.30085	1.78278	0.909198	1.48122	5.5893	1.92968	6.25942	2.96097	5.20247	2.59525	1.79827	2.11259	5.60767	5.59895	6.96406	4.53141	0.853523	4.02833	10.5228	5.71383	1.82145	3.91806	4.0037	3.74808	1.86491	1.4367	0.29427	0.0969722	1.87223	0.604168	3.62637	2.98963	3.18922	3.54748	1.37872	1.64145	0.170372	0.264063	4.12429	1.47065	1.72802	3.19722	0.824188	0.196234
2021-05-05	2.17871	2.30966	2.60571	1.82247	3.61991	3.13968	2.10311	3.15781	2.06017	4.44052	4.34954	6.24064	7.37435	5.57883	4.01694	4.55217	6.36935	9.16223	8.52802	9.21591	11.0387	0.952135	2.67944	10.2206	7.86967	0.161841	12.7566	9.20389	14.4694	10.138	1.16701	1.11333	2.96829	4.14398	1.437	9.28655	11.6279	5.97336	7.60689	5.01269	4.54699	0.909243	2.09503	7.00556	4.98062	7.23953	5.69592	4.72228	2.32279
2021-05-06	6.24357	4.06706	2.42476	0.618778	1.43126	4.46641	0.954556	0.321968	1.24809	1.15333	0.38749	1.66314	2.61225	0.46418	1.44991	2.23848	2.05939	4.74142	3.68089	4.91212	2.03066	1.43132	1.61191	3.3785	1.34826	0.891773	1.17028	3.85011	7.94433	5.53907	0.758055	0.170355	0.0868619	0.52566	0	2.06833	4.34479	7.21108	15.5057	0.822481	0.131049	0.0824982	0	1.37557	1.52913	4.28342	2.84875	7.89465	0
2021-05-07	2.44548	1.92098	0.374201	0.503938	3.81746	1.65736	1.51602	2.17718	2.0485	2.36796	1.36275	3.9826	2.71831	1.52153	1.6871	2.84387	2.65137	4.72425	5.18392	8.40805	7.79859	1.16649	0.911447	0.273072	0.345079	1.71319	0.16049	0	0.284811	0.418844	0.822099	0.530944	2.03475	6.20861	3.24844	0.830507	2.79123	1.15083	3.87567	1.47712	0.60755	1.76117	1.91695	2.48674	2.09862	1.95467	3.48078	1.60237	1.40424
2021-05-08	2.99073	2.13835	0.322643	0.257841	1.80208	5.0018	3.90724	1.34488	2.02305	3.7265	1.88453	5.50363	5.37517	4.98505	2.00251	2.85533	4.29581	5.60809	8.86694	8.56819	11.2971	1.31786	2.61574	4.36705	2.77244	2.34722	6.94842	2.66862	5.99935	4.24305	1.22376	0.479529	0.714066	2.04053	3.26634	3.14643	3.41359	1.33093	5.20928	2.92167	3.96783	1.01134	2.45356	3.17076	2.78171	2.7479	1.34938	4.28643	5.47879
2021-05-09	2.68922	1.47215	0.96093	0.528313	1.44793	0.835574	0.411025	2.61912	1.37655	1.58376	0.392876	1.892	1.24736	0.100378	1.93932	3.06741	0.827016	1.35042	1.30934	3.88028	4.7091	0.236913	1.46946	1.75934	1.3912	0.946162	1.329	2.71232	3.09521	2.12445	1.82045	0	0.364929	2.26311	1.97545	2.62293	4.91889	2.93294	9.45878	1.66699	0.971301	1.46582	0.0350251	3.38488	3.78365	4.81434	2.84919	8.16333	1.17398
2021-05-10	5.36346	5.48793	1.47211	0.987083	4.65425	2.95914	1.0707	4.03354	5.20322	4.79484	2.60124	2.42391	2.21777	1.67432	4.5148	3.47173	2.99157	3.27528	2.57314	2.88883	2.55334	2.9343	3.80289	6.3003	6.83196	0.476576	5.89752	4.14065	5.66725	4.38283	0	0.367862	0.134174	3.9513	0.492425	2.69139	2.24469	1.68054	1.52431	0.25307	0.592489	0	0	1.76852	0.927502	1.12874	1.31859	0.61486	1.29391
2021-05-11	6.00075	7.4542	1.34502	0.727143	7.13496	3.36967	1.22238	3.74312	7.44584	6.4989	3.48226	2.6142	4.44562	3.23416	2.90256	5.89707	2.29469	4.81645	4.53092	8.78234	4.83186	1.19632	1.86706	3.66628	3.42993	3.19885	7.0133	9.53359	8.36162	14.1461	0.433139	2.28582	3.54561	9.70179	5.7244	15.8121	21.4363	19.3893	20.6491	4.20349	1.96854	2.5986	2.5537	6.7678	15.7168	13.9245	13.0792	13.8475	0.691099
2021-05-12	1.00253	1.05367	0.759802	1.1244	5.49414	2.01905	0.138231	1.50953	2.56766	2.98818	0.996135	0.91867	0.88929	0.235079	0.946762	1.62506	1.93225	2.26469	0.288492	2.02252	0.503535	0.0180995	2.93845	3.34897	4.07448	2.65984	6.66627	4.28433	5.06898	6.474	1.26394	0	1.00528	2.35894	2.33197	4.05332	7.95827	7.7329	10.184	0.736675	0.736017	0.450519	0.596671	4.95057	6.92744	7.11007	5.62226	6.57545	0
2021-05-13	0.082077	0	0	0	2.41655	2.9324	1.32608	1.67404	2.41	1.68487	1.23363	1.29891	0.159504	0.559247	1.45084	4.05903	3.74127	0	2.23989	2.25163	1.13065	0.977431	2.70052	3.01243	1.72194	0.266181	1.52249	1.81838	3.80169	0	0.301159	0.885325	0.771796	0.990224	2.49915	0.170034	1.5439	0.0560882	0.729292	2.4577	0.792155	2.0821	2.32449	1.31021	1.25321	0.44311	0.224254	0.207482	1.14333
2021-05-14	0	0	0	0	1.0927	0.965602	0	0.400396	1.10188	1.87351	2.22156	0.975756	0.371961	0.931677	4.09175	3.05739	1.16925	1.42622	2.77416	2.92201	4.78755	2.10395	2.68394	1.18618	0.845467	1.77181	2.86273	0.863778	0.881874	2.19915	1.63085	4.79308	5.83989	4.47595	6.0488	1.47553	4.25332	3.68421	6.74144	2.20587	2.45197	2.10659	4.45889	7.0399	4.23622	1.8267	3.6557	3.02221	0
2021-05-15	0.273314	0.749157	0.942196	2.37249	3.51564	2.45698	2.29474	1.08339	2.31562	1.21972	1.89164	3.69914	3.62819	3.091	3.92334	2.88419	3.71291	6.88052	5.48746	4.64369	6.42475	2.63529	1.32726	0.461452	0.240217	1.29784	1.92176	0.745151	2.2053	0.410031	0.853492	5.36822	6.06335	4.30782	2.56648	2.3658	1.23251	0.670029	1.91326	1.89725	1.61575	2.75902	2.538	7.16622	3.56617	0.56283	0.842638	2.04675	3.46074
2021-05-16	2.61797	1.97996	0.517878	0.639071	0.740021	1.45043	0.92096	0.512249	0	0.648908	1.10805	0.818152	3.41573	1.68761	2.74894	2.04088	2.93605	2.49482	4.20363	8.69859	3.53788	2.11367	1.69053	1.21164	1.85934	1.44895	2.69426	1.68768	1.94604	2.37657	0	0.528779	0.23032	2.93329	2.76879	0	2.71198	2.69678	5.99823	0	0	0.262626	0.709124	4.69715	1.21732	4.79045	5.0796	2.26344	1.30572
2021-05-17	2.3642	3.14461	1.29879	0.978475	2.56433	3.26055	2.60758	0.511174	2.62534	3.2677	0.61174	3.35142	2.02315	3.30988	2.98759	1.90983	4.97736	1.72939	5.6247	4.31707	1.47184	0	1.09082	0	0.357665	0.117985	0.239554	0.373129	0.958404	0.194907	0.364518	0.156057	0.619466	1.13409	0.490127	0.696385	1.26237	0.046158	1.56652	1.06787	1.15657	0.582259	0.932121	0.643431	0	0.726098	0.0206072	0.531068	0.445106
2021-05-18	0.234677	0.281621	1.19226	1.02076	2.00203	3.30288	3.25683	1.19416	2.27531	4.173	5.33423	8.44206	8.0123	5.79596	6.40095	6.94244	7.15455	8.98259	9.00721	16.9905	10.458	0.274832	2.07493	2.72747	1.79183	2.14132	1.26971	2.29744	1.43264	1.58336	0.845048	0.80526	1.56672	2.95632	3.03045	2.24481	2.19835	3.16496	2.81166	1.61614	4.47326	0.701834	0.451399	2.72451	2.87942	4.39109	2.15169	1.89483	3.95561
2021-05-19	1.02554	2.24044	0.25473	1.20416	1.26915	3.52009	0.921063	0.317024	3.15986	2.8525	1.44224	1.61307	2.26573	2.12767	1.99987	3.79003	3.74807	6.26045	6.67498	11.8739	9.20575	0.453458	0.154006	1.40236	1.65401	2.37758	3.57679	2.92827	2.47883	2.2589	0.628685	1.50404	0.666297	2.05939	0.781164	1.40136	3.65089	5.88342	9.93986	1.32053	1.36745	0.788503	1.71787	4.11484	1.43477	2.05283	3.09715	2.8419	2.08529
2021-05-20	6.76229	5.69985	0.462799	1.45947	2.92524	5.27798	0.574449	2.98947	5.98725	5.09173	2.57886	7.02569	2.84731	2.56922	4.23142	4.56115	6.49697	4.71335	3.64876	8.04695	2.2694	0.00620614	1.18744	1.38844	0.630275	0	0	1.77693	1.01123	0	0	0	0	0.880347	0	0.168046	0.400441	0.370465	0.0876959	0	0	0	0	0	0	0.278808	0	0	0.0696029
2021-05-21	1.05527	0.633505	0.165671	0.378318	1.80122	1.59691	0.320814	1.72704	1.27167	2.45069	2.74552	4.14096	0.719904	0.984827	4.06286	3.47374	4.00269	2.41843	8.7963	7.53481	2.45307	0	0	0	0	0	0	0	0	0	0	0	0	0	0	0	0	0	0	0	0.393204	0	0	0	0	0	0	0	0.514016
2021-05-22	2.53597	1.49947	0	0.328902	1.92967	2.25568	0	0.256949	1.26009	1.39194	2.20881	0.975906	1.00483	0.788988	1.57729	2.41491	1.93973	1.01145	3.09954	2.69191	1.5286	0	0	0	0	0	0	0	0	0	0	0	0	0	0	0	0	0	0	0	0	0	0	0	0	0	0	0	0
2021-05-23	0.0665886	0	0	0	0	0	0	0	0.428774	0	0	0	0	0	2.6179	0.000652904	1.78068	1.11671	0.78434	0.825954	1.59743	1.99738	0.0571698	0	0	1.44315	0.706289	0.897664	0.233055	0.614665	2.54102	0.607254	1.39698	0.198353	0.705232	0.899159	0.0309593	0.625931	0.459909	1.47912	0.219369	0.648845	0.382061	0.790138	1.51472	0.887843	0.43001	0.492794	0
2021-05-24	0.96874	2.93358	1.33374	0.115501	1.91081	1.33559	0.214118	2.2304	3.19718	1.70235	1.2581	2.99161	0.297692	1.02123	0.356093	1.3392	1.74993	1.30715	1.84634	2.33551	3.59113	1.9711	1.86227	0.199943	0.133632	0.0197726	0.697969	0	0.382924	0.436308	5.0327	2.24639	1.82367	1.505	1.54358	0.943531	0.99011	0	1.64193	1.4223	0.35492	1.40046	1.96758	1.62786	2.00959	0.464095	1.31047	0.154516	0
2021-05-25	5.00754	4.9646	0	0	2.04347	1.4386	0	0.887653	1.16978	0.880311	1.3299	0.0911609	0	0	0.840077	1.35656	2.73027	0.966643	2.37776	1.02098	0.443744	0.459577	1.23233	1.2949	1.73564	1.09192	2.90422	0.930695	1.16672	0	0.858999	0.938208	1.26771	1.64098	0.350312	0	0	1.73581	2.397	0.858341	0.704396	1.16863	1.77432	0.5528	2.1278	0.257962	1.08595	0.396811	0
2021-05-26	2.36419	2.39262	0.104068	0.0878838	2.88897	1.92672	0.0874696	4.10463	5.89573	1.99089	1.98085	0	0	0	4.32269	6.30478	1.28322	0	1.94467	0.489719	0.0394738	1.48549	1.82156	0.641402	0.20836	2.2352	1.63139	1.50956	0.330514	0.324981	0.476191	0.433976	0.290747	1.40797	2.00466	0.609164	1.86452	1.9023	2.00856	0	0	0.193097	0	1.47618	2.93341	3.50735	0.62042	1.33534	0
2021-05-27	3.96233	5.04532	1.41594	0.399732	1.5023	2.01131	0.373949	3.2516	1.98605	1.04602	1.26646	0.527634	0	0.0535447	3.26959	3.18102	1.39296	0.110196	1.52764	0.186703	0.355361	0.994958	0.184257	0.696437	0.372669	2.62844	0.842447	0.748226	1.4361	0.0778996	1.0077	0.234815	2.35372	2.50596	2.52324	1.48191	0.466049	2.39023	0.350259	1.2463	0.0480545	0.6362	1.44017	1.4095	1.91894	3.41395	2.8839	2.64081	0.238114
2021-05-28	1.10096	3.1466	0.459417	0	1.93313	0.57365	0	1.79797	2.61355	0.937056	3.08419	0.513378	0	0	2.78888	3.65721	1.77814	0	1.50887	0.0991366	0.253971	1.45753	0.465646	3.05394	1.15532	0.567523	2.30986	1.64098	1.71093	1.55953	0.718904	1.78831	1.64918	1.7108	2.18728	1.1653	2.13675	1.5577	3.35041	0	0	0.362658	0.654429	3.17259	3.09413	1.63536	1.96689	1.70173	0
2021-05-29	1.0232	1.04658	1.67765	1.91728	3.33082	3.6085	3.34631	1.98105	1.95183	5.16013	1.29212	5.07477	5.46839	4.88128	1.21091	3.97616	5.3965	5.94895	4.0757	9.34286	3.76271	0.265481	1.06972	1.5474	1.08159	1.95837	0.704527	0.860526	1.57791	0.837643	0	0.481757	0	1.9746	3.31438	1.90958	1.01727	0.0826133	1.62938	1.7086	0.723913	0.571691	0.5928	2.50963	1.35074	0.95356	3.09267	1.34039	2.70727
2021-05-30	1.77313	1.22937	0.274862	0.145653	2.31674	0.740802	0	0.690412	0.651761	0.95018	0.795949	1.03521	0.379022	0	2.25849	3.30159	1.95478	0.671052	1.73589	1.33181	2.87456	0	0.531155	1.25705	0.353444	0	0.263672	1.12259	2.10737	0.904736	0	0	0	0	0.0887683	0.856705	1.33524	1.1845	2.0261	0	0.0905258	0	0	0.35079	1.22635	1.73118	1.29625	3.34457	1.01026
2021-05-31	0.366322	1.51723	0	0	1.25746	1.22714	0.0191178	0.313312	1.60179	1.45927	0.449043	2.10681	0.52927	0	2.11614	1.4865	1.57181	2.17721	2.25987	1.37961	2.31769	0.130168	0	0	0	0	0	0	0	0	0.487127	0	0	0	0	0	0	0	0	0	0.577436	0	0	0	0	0	0	0	1.14561
2021-06-01	0.675284	0.740591	0	0	1.44417	1.56861	0.331744	0	0.377541	0	0	1.61608	1.55102	1.19318	0.827361	1.09223	0.868458	1.54513	1.77117	2.43947	0.605892	0	0.601549	0.898541	0.232288	0.186557	2.34709	0.929219	2.39614	0.469502	0	0.469562	0	0.256856	0.340401	0.467389	0	0	0.370754	1.2251	0	1.39748	0.623885	0	0	0	0	0	2.25764
2021-06-02	0.627018	0.727118	0	0	0.744754	1.23651	0	0.636313	0.783551	1.89175	1.12633	1.23605	0.805227	0.349626	2.49291	2.65561	1.88185	1.1774	2.94048	3.4984	4.8312	0.22389	0.814122	0.304028	0	0.976524	0	0.364426	0	0.423278	0.318263	0	0.275655	3.27865	2.29238	3.05583	0.645234	1.68711	0.723583	0	0	0	0.565736	0.89038	1.9178	1.50889	2.82285	3.28123	0.0551568
2021-06-03	4.2516	7.86298	2.43046	2.12996	2.96799	3.64358	1.58873	0.96202	1.12777	3.91903	2.96687	3.32799	1.05993	2.81883	3.54286	2.38358	1.48301	2.42621	1.45705	2.27891	1.89435	0.255371	0.926402	3.01525	0.200941	0.0620564	4.53287	2.97604	2.53816	1.19676	0.140722	0.369882	2.01564	2.56463	1.13396	1.99126	3.30862	2.50625	1.56663	1.56406	1.04919	1.31682	0.174234	1.80401	4.11941	1.48783	0.0834419	0.585501	0.582163
2021-06-04	4.97829	5.64746	3.61516	3.87306	6.43859	5.11829	4.3153	0.899386	3.46586	6.12367	3.24	4.48248	4.45096	4.1344	4.27811	3.40589	4.02898	3.58573	5.26282	8.34112	4.5399	0	0.166253	3.8272	1.66427	0.957443	1.5854	2.12737	2.53107	2.45783	0	2.1021	0.0585877	2.49561	2.92382	6.4011	7.09084	6.05898	3.43655	2.04869	3.20227	3.25024	0.818161	2.05482	2.29071	6.17638	1.91935	5.55483	5.78929
2021-06-05	3.69746	4.69764	0.843651	0.379548	2.47293	1.92519	1.42655	1.64121	1.45641	1.5935	2.52917	2.08082	1.40959	0.475465	4.25787	2.60043	0.684007	3.08951	4.81671	7.65091	3.39046	0	0	0.788504	0	0	0	0	0	0	0	0	0	0	0	0	0	0	0	0	0	0	0	0	0	0	0	0	0
2021-06-06	4.22573	3.15951	0.972959	0.741226	1.71102	4.00718	1.3184	0.818165	1.95544	2.24667	2.28009	3.89369	3.02057	3.85644	4.75196	3.87917	3.63541	5.55796	8.82311	12.6189	9.49358	0	0.437004	1.41706	0.869682	0.0246545	1.66113	0	1.14245	0.556242	0	0	1.09601	1.59671	0.42832	1.69232	0.806147	0.56016	0.16658	0	1.09005	0	0	1.87009	2.65516	1.49228	1.0878	0.168034	0.90745
2021-06-07	6.68488	5.78843	0.978884	1.21408	3.19056	1.88869	1.13438	1.50293	1.33819	1.035	0.982418	0.660694	0.377183	0.0326398	3.69266	1.46477	0.207159	0	0.430233	0.871184	0	0	1.279	3.35881	2.83489	0	4.48756	1.68829	3.10316	0.665684	0	0	0	0.649426	0	1.70281	1.34891	1.35159	2.42323	2.02645	0	0	0	0	0	0	0	0.547651	0.234088
2021-06-08	8.25635	7.55266	7.67509	4.07711	9.15288	3.7371	0.423035	4.02385	4.20883	4.46499	2.08572	4.18886	2.6411	2.06056	3.4194	7.92151	2.85985	0.759662	2.82344	0.879503	1.65262	0	3.36151	2.37933	0.623222	0	3.00764	5.99443	5.41516	1.61342	1.05852	0	1.18321	2.76301	0.0608564	3.29983	3.10287	3.36267	1.10317	3.02311	1.48643	1.11087	0.451096	1.84121	0.214282	2.96144	1.91094	0.567789	0.214786
2021-06-09	2.23711	3.17598	4.38079	3.2439	5.69617	6.14944	2.87947	4.85305	6.33049	9.85431	5.55338	9.86648	6.03017	5.02695	4.5503	5.71597	6.82535	5.39986	8.22133	8.65083	4.77172	0.851534	1.42865	6.33532	2.98642	0.808601	1.64768	1.37858	4.1967	3.38085	0	2.12218	0.442896	2.35188	0.98602	1.89532	2.74235	2.32562	2.7964	1.53391	0.914986	0.463453	0.155552	0.579107	1.05174	2.06098	0.698286	1.79675	2.87269
2021-06-10	10.0925	7.91673	2.97741	1.00929	1.41048	3.58643	0.726803	1.43959	1.94479	2.04599	1.63936	1.69412	1.30172	2.48155	2.35747	2.09103	1.75108	6.38311	2.90527	3.9565	1.71227	0	0	0.338394	1.87892	1.18006	1.01892	1.05993	1.40518	2.16856	0.531468	1.9977	2.70013	1.19364	2.31401	3.55372	7.53452	7.59138	12.2161	2.17152	4.02239	1.57097	2.00895	3.1606	4.55085	11.3033	3.87902	8.55923	1.91134
2021-06-11	2.04856	1.57364	0	0	0.415899	1.00739	0	1.79313	0.512019	0.541788	0.407473	0.916684	0.730391	0	1.56577	1.07156	1.73782	1.53399	2.97423	2.42141	2.68303	0	1.03725	2.20416	0.256809	0	0.407024	0	1.0274	1.06096	0	0	0	0	0	0	0	0.075454	1.965	0	0	0	0	0	0	0	0	0	0
2021-06-12	5.89663	5.27234	1.59167	0.192412	1.22548	0.307977	0	2.25727	1.98098	1.96765	1.10647	1.45983	0.538614	0	4.87687	5.26359	1.90435	1.75805	4.44314	1.41506	1.04745	0.325183	0.491939	0	0.186707	0	1.1277	0	0	0	0	0	0	0	0	0	0	0	0	0	0	0	0	0	0	0	0	0	0
2021-06-13	4.52034	4.36594	3.0085	3.44864	3.8335	3.13933	1.46592	2.02556	0.718986	3.18837	0.294378	3.76856	1.33118	2.88237	0.775612	2.73198	2.38609	1.83966	2.85824	2.25728	3.26157	3.03066	1.6254	1.13892	1.24493	1.69628	1.92145	1.36102	0.810819	3.7184	0.449873	3.24848	1.58565	3.33219	0.251387	1.86859	4.87533	2.32114	4.36853	4.13794	4.16448	3.31184	2.9578	2.08227	1.30335	4.69737	2.16428	2.408	2.5069
2021-06-14	0.440702	0.653864	0.0200021	0.452216	3.29058	1.98794	0.59305	0.277443	1.17523	0.57483	0.391859	0.31645	1.39239	0.560207	0.655724	1.83514	2.63395	0.39318	1.49848	3.95471	1.5716	4.67663	1.78609	0.341558	1.04059	0.988516	0.157502	3.8587	3.27729	3.46224	0.472966	1.67208	2.57098	3.6184	0.723277	2.99504	5.93185	4.41753	7.87708	3.37339	2.35621	1.57179	2.17117	3.76269	2.71849	3.71484	3.92538	2.37436	0.524006
2021-06-15	1.45933	0.681034	0.242236	0	1.64783	2.2878	1.54153	0.476707	0.0788822	0.749274	0.494164	0.712514	0.939818	1.82799	1.17553	0.825402	2.0269	4.37645	4.32839	1.88924	4.77684	3.09592	2.36591	7.08797	6.14145	0.415509	2.26693	3.29546	3.49931	3.12031	0.417118	0	0	1.53928	1.08852	1.85044	3.53845	3.48678	2.36352	0	0	0	0	0.255597	0.709434	0.864373	0	1.68872	1.12927
2021-06-16	1.58302	2.78919	0	0	2.28529	1.71651	0	0.881582	0.999825	1.33104	0.607229	0.0659364	0.404906	0.0533787	1.94157	1.22273	1.27475	0.909015	2.31057	3.5915	1.99257	0.714167	0.437668	0.486309	0.0533473	0.812819	3.11153	0.33998	3.63978	1.76964	0	0	0.507145	0.0926035	0.385091	1.82519	0.578167	0	0	0.152901	0.660731	0	0	0	0.268511	0	0	0	0
2021-06-17	2.30792	1.90599	0	0	0.395551	0.0171064	0	2.84333	0	0.337262	0.361176	0	0	0	2.39133	1.35964	1.10519	0	0	0.354683	0.13649	0	0	0	0	0	0	0.538547	0	0	0	0	0	0	0	0	0	0	0.0549503	0	0	0	0	0	0	0	0	0	0
2021-06-18	8.55571	6.39455	1.49958	1.19469	2.76993	1.33916	0	5.11386	4.16555	1.55373	1.66282	0.0965477	0.620076	0.840193	6.3386	4.53942	2.14688	0.0807999	1.12577	0.525088	0.384151	0	1.14459	0.173299	0.557987	0.395949	0	0.669377	1.69185	0.649134	1.1536	0	0.528409	0.684309	0	0	0	0.124273	0.17724	0.829774	1.55235	1.26864	0.289592	0.950032	0	0	0	0	0
2021-06-19	7.92766	7.06964	1.16855	0.742433	4.61646	3.47447	0.79572	4.02424	3.02309	2.00454	0.360875	0.946813	0.863221	0.0203844	3.70171	2.76687	1.17742	1.21308	0.969826	1.98019	0.955212	0.606391	2.66976	1.00877	0.989532	0	3.54525	1.368	1.57348	0.792481	1.02091	0.324173	0.198327	1.92056	1.54588	1.08315	0.291171	0.690221	0.469436	0.794739	1.18576	1.06448	0.750107	0	1.99724	0.309094	1.34423	0.098032	0.757523
2021-06-20	5.00328	2.26501	1.06498	1.54541	4.66793	6.76118	3.60581	1.06391	5.84011	6.82764	4.49473	8.43857	3.94545	2.34325	6.94173	8.30262	7.31477	6.63367	7.4765	4.1724	3.24685	5.64957	6.52126	2.89684	1.72347	2.60263	2.94231	3.59066	3.07158	2.713	2.67839	2.55789	3.78374	5.79193	2.48332	5.13311	3.26478	2.38477	4.47545	4.83843	3.09052	4.34531	3.41761	1.39321	3.28318	3.56391	2.37132	1.57101	2.24587
2021-06-21	6.34242	6.40105	6.10844	6.30867	6.99998	11.917	9.53846	5.46266	8.37054	15.0299	7.68979	17.5929	15.2029	13.0611	7.56419	10.3658	12.1031	21.3201	15.8922	16.66	11.828	5.93613	2.41868	3.71645	2.97162	3.35929	4.60561	5.52887	4.49964	4.26579	2.84797	9.76436	4.91937	10.5694	5.26499	13.1015	8.13107	3.40645	11.0557	7.07898	6.84502	8.54345	6.18683	6.0126	6.07546	6.52981	6.03064	4.58268	6.77567
2021-06-22	0.0517977	0.919503	0	0.228119	1.96636	0.164371	0.335068	0.939515	1.50256	1.39636	0.216929	1.30438	0.03108	1.10044	3.20758	2.60749	2.63997	3.23508	3.17722	1.39107	2.61152	0.935572	0.589739	2.48748	0.6284	2.28003	3.25593	2.55275	4.01257	2.29321	1.71743	1.23871	0.788862	1.082	1.45059	4.99075	6.67292	10.982	16.9165	1.46709	2.23867	3.27263	1.28956	2.00315	2.80395	7.06538	4.42474	8.14614	0.329958
2021-06-23	1.62989	1.01348	1.10933	1.10158	1.96587	2.31485	0.0489571	0.917655	1.23155	3.42112	0.304985	2.55564	0.579763	0.500155	3.51153	4.01105	3.90361	0.838183	3.00626	1.94511	0.722752	0.775937	1.85942	0	0.791969	1.48601	1.64213	3.31567	1.98082	3.48538	1.32979	0.230819	0	1.84215	0.321382	3.64589	4.05306	3.93695	5.54533	0	0	0	0.580074	2.0664	1.55076	4.29292	1.76844	5.69405	0
2021-06-24	1.91685	2.22986	0.253454	0.590723	2.24764	1.97468	0.30897	2.14806	1.23327	2.95552	1.732	1.62973	1.1709	1.26361	3.48729	3.67406	4.51152	2.08354	1.97091	2.15497	5.01973	0	0.300889	3.30692	1.74757	0.774296	2.00432	1.33008	2.03637	3.74647	0.117172	1.54568	0.227645	2.11087	2.05802	4.37634	5.35421	4.00803	6.77043	0.958771	2.64733	2.04265	2.808	1.72374	1.51983	5.31893	2.76592	2.70247	2.85316
2021-06-25	1.31244	0.103084	0.380841	0.878701	2.52502	2.23706	0.951693	1.16666	0.879055	3.06869	1.19041	2.20187	3.90625	3.09222	0.683886	3.37786	7.06235	12.0367	6.43784	6.75814	8.00238	0.36124	0.60935	0.434272	1.02387	0.628111	2.94083	1.12404	4.1369	1.24766	1.02581	1.87752	1.2232	2.96614	1.51058	1.8602	0.906126	4.784	8.64224	0	2.36024	3.01749	1.96448	5.47067	3.16625	4.17862	6.00991	0.788793	2.02441
2021-06-26	5.03844	6.46788	0.368947	0.471638	1.39664	1.32233	0.329532	1.83685	0.0884219	0.597704	0.514259	0.602079	0.591465	0	2.75561	1.52954	3.86566	0.768114	2.16647	1.58143	0.357547	0	1.549	1.60852	1.99999	1.61252	1.85552	2.28535	3.67041	4.39748	1.23376	0.0698945	0.185849	1.64999	1.35705	2.55017	2.16701	1.21178	5.29172	0.407506	0.15813	0.0386626	1.30644	0.988612	2.40592	3.27151	2.21435	1.14619	1.10599
2021-06-27	4.73874	3.19855	0.770391	1.00982	1.60287	2.04664	0.687503	2.94823	1.18578	0.400772	0.732976	0	0.481452	0	1.44335	1.94738	2.16028	0	0.599392	0.813494	0.29497	0	0	1.59349	0.471489	0.153281	0.460344	2.28229	2.56969	1.52332	0	0	0.57587	0	0.265592	0.70396	2.99418	4.60639	3.91138	1.59057	1.12037	0	0.336489	3.23834	2.3851	2.43094	1.2455	4.24582	0.983244
2021-06-28	5.28918	5.03416	2.43068	3.79201	5.2296	5.31301	1.63925	5.46422	5.05701	3.65376	3.38312	1.9958	0.932377	1.06295	4.43095	3.78024	3.57655	2.75063	3.88973	3.58192	3.17196	0	0.369241	3.60537	0.530036	0	1.10631	1.59366	3.75571	1.9781	0	0.282477	0.657876	0.430494	0	1.27944	0.981726	3.40373	4.97555	2.46103	1.69141	0.350129	0.438957	0	0.250093	2.2374	0.38103	1.32161	1.48572
2021-06-29	3.95225	4.84246	4.52026	0.952952	4.50963	3.11929	1.51724	1.16644	1.71945	3.10367	2.46743	3.3209	3.02134	0.199967	1.10559	3.67039	3.30364	3.64081	3.59241	3.78491	1.37399	0.566529	0.443991	0.700327	0.639082	0.847507	0.308235	0.0733398	1.47336	1.1841	0.341263	1.09101	1.82235	1.10042	0.768156	2.33319	0.195373	0.140322	3.05884	0.769121	0.874972	0.764347	0.349737	1.44176	0.985163	0.786281	0.0859424	0.49565	0.201415
2021-06-30	7.78844	2.53414	1.06895	1.065	4.21532	4.69705	1.6902	0.968389	0.489367	0.778302	0	0.959695	1.59375	0.841508	1.18332	0.458322	1.14448	3.46856	1.41084	1.76493	4.76478	1.13829	2.16104	2.90383	1.89793	1.72778	5.65572	2.41135	6.54711	2.47843	0.205499	0.263692	3.05899	2.44417	1.70422	1.93752	3.73327	6.54905	7.39685	2.96176	1.9622	2.09098	4.13733	2.67448	4.22058	2.61592	6.00096	4.04419	3.3461
2021-07-01	3.65377	4.97334	4.65954	3.62086	8.96476	6.68844	4.84913	1.00669	4.49278	3.94197	3.46226	3.69863	3.01365	2.84655	4.08785	3.66745	3.36112	2.74079	4.64284	1.66116	5.89203	2.52167	5.67456	3.16513	6.04947	3.84849	6.44469	5.53703	4.98548	8.12976	0.0319757	4.09553	1.1955	5.74608	6.17322	6.04123	9.33663	5.61117	2.33889	12.3897	8.61556	5.8472	2.41069	8.01164	9.2146	5.23476	13.343	3.75264	4.4149
2021-07-02	11.4262	10.1112	4.90257	3.0354	7.6573	7.11202	2.45719	4.07466	3.72162	6.31139	3.35354	1.7384	0.61755	1.21164	3.93147	5.48468	2.64736	2.22725	4.01418	3.70007	2.60292	0.674853	3.86585	3.75195	3.10292	0.723043	8.38744	2.70136	6.73715	6.5847	0	0	4.15672	1.16579	3.64464	3.62547	4.86771	4.16601	5.65599	4.68807	1.9732	3.13943	0.926315	3.95928	8.63734	7.87201	3.31969	1.57854	1.01289
2021-07-03	4.50608	3.3874	1.78572	1.16421	6.89287	5.34651	1.5171	1.66396	2.07239	3.75558	1.74864	5.47729	1.87332	2.50527	3.97842	1.80677	5.58699	3.93431	7.79208	3.87815	5.9102	0.611597	1.66195	2.4734	1.65819	0.437364	5.70794	2.55627	4.25061	3.00901	0	0	0	0.690583	0.198338	2.41533	1.23136	0.761502	4.52348	3.31371	2.80255	1.58762	0	1.32301	3.48386	1.32234	2.10162	1.62387	0.843724
2021-07-04	7.23548	4.11509	2.14115	1.54367	8.47711	6.83193	1.14798	1.89772	4.35137	4.22457	3.70314	3.22792	2.64671	1.23311	2.42807	1.88536	5.69174	2.75484	7.86689	3.25215	4.12416	0.80222	3.25736	6.97537	2.86826	2.25731	3.28204	4.66207	6.0129	6.7505	0.922107	0.10539	2.99297	6.05837	3.33048	1.62257	4.2271	4.51083	6.41493	0.863132	0.0803313	0.979882	1.19718	1.49885	0.140371	3.66056	3.14069	3.38613	0.885742
2021-07-05	7.37085	3.6861	1.88135	1.56674	2.61068	4.22089	1.51306	2.06431	2.37062	1.13856	1.39127	0.973222	1.12656	1.28386	4.16793	3.86685	1.99689	1.93879	2.56556	2.7231	2.26717	1.78552	4.50416	2.96629	5.1029	8.60034	3.55965	6.72986	3.94417	0.471149	0.277502	0	0	7.49809	6.75993	6.44134	5.66223	2.8497	3.0522	6.62265	2.94062	0	0.032638	3.00007	8.0386	6.86644	7.23271	5.22039	1.38024
2021-07-06	6.48932	5.45966	2.60069	3.11496	6.63177	3.53407	1.66884	0.63554	0.820596	5.83442	1.85795	1.99076	1.67038	2.25726	3.66959	4.24168	2.574	3.41925	4.33895	5.59514	5.54985	0.26795	2.81971	9.83345	5.81068	4.04459	15.3411	8.9519	10.9861	7.49473	0.39818	0	1.78239	8.66853	4.48783	7.62631	8.86879	7.34746	10.3186	7.87164	1.19811	2.1229	2.62138	3.35713	2.50625	6.74005	6.50126	3.49527	1.39863
2021-07-07	9.05898	2.28404	0	0.126894	2.12052	3.16517	0.619113	1.53994	1.98216	0.471713	0.899276	0	1.67034	2.08173	1.26489	4.74781	0.832111	5.10956	4.16412	4.52542	6.20349	0.511485	1.41151	8.66322	9.60812	3.22503	8.43611	4.32003	8.86187	5.07349	0	0.0719229	1.15026	5.64727	1.71956	9.39116	3.8599	5.54369	6.35278	9.32617	2.7008	2.21311	1.31956	2.04196	5.03651	6.79874	6.76359	5.15526	0.898508
2021-07-08	13.4683	13.7492	3.271	2.39653	6.31447	4.13572	0.709094	4.75211	7.00801	2.47581	2.98123	0.331067	0.342112	0.368813	6.66211	3.08531	0.907534	0	1.34806	0	2.83391	0	2.24073	5.49723	4.8234	1.16661	3.00309	4.37813	11.8113	5.14877	0	0	0.581541	2.33302	2.07776	6.66017	4.71778	1.92737	6.44113	2.35935	1.71766	1.00829	2.30289	5.56724	6.1937	4.74694	7.86233	2.22652	1.11363
2021-07-09	4.96125	6.50287	5.83232	7.08559	16.5148	9.23551	6.03015	4.90503	7.47581	13.3346	10.6546	10.4072	5.8441	1.42516	6.43859	5.28311	7.14051	1.78967	8.44379	5.10761	6.38424	0.0567387	2.42232	4.33299	2.94089	0.930196	10.0211	11.9796	9.5764	8.21598	0.833158	1.93787	2.54324	6.17868	4.90373	8.11974	6.60313	5.33498	4.28988	5.80634	1.82691	1.12674	1.66538	6.8934	8.89603	9.25781	11.7075	5.17894	0.659708
2021-07-10	4.04949	1.34425	1.29257	1.57071	4.39114	7.82523	6.08551	1.54972	2.92551	2.0511	2.316	5.57074	6.64903	2.94567	2.91289	5.29695	3.89741	5.76963	5.54542	3.97555	9.34654	3.57523	3.20072	10.0588	6.17225	4.01552	12.7897	5.44144	6.95099	6.17317	2.76178	5.11908	4.93906	6.83629	11.0065	9.1779	7.55105	4.19891	6.58436	3.68256	2.11994	2.96403	0.733249	10.9267	5.69503	6.06243	5.83684	3.58955	2.59845
2021-07-11	6.90379	5.05963	0.0221144	0.788129	2.00717	2.17887	0.728064	1.42358	5.59246	6.51458	4.67063	3.49353	2.07361	2.42815	3.18435	6.13576	7.17907	3.37782	5.76754	4.81992	2.83444	0.940189	3.03524	3.78002	2.97476	1.91124	11.9249	6.53732	5.66812	8.46255	0.0658202	0.505602	1.68896	4.89774	4.54307	6.18376	6.98123	12.199	13.7987	2.9418	3.13159	2.68237	2.86995	4.41351	2.51838	7.55695	6.93704	9.55101	0
2021-07-12	6.17542	10.9229	3.22262	0.488582	11.9466	8.75556	0.628661	3.87373	9.45975	8.46467	3.76951	7.24102	3.00683	0.70808	4.33181	9.27451	6.00377	2.21118	3.36857	2.46539	4.75434	0.0735293	2.07816	2.95726	4.3871	1.95254	6.16074	4.68766	4.31488	4.58852	0.287002	1.9874	4.13499	3.48965	2.48048	3.9035	3.22355	5.09946	5.4642	2.60478	2.21139	0.384442	0.062996	3.04251	1.89083	0.611109	3.63103	4.28261	0.0778606
2021-07-13	8.97676	8.32536	1.42095	1.74475	3.44414	4.70141	2.06323	2.63961	6.49657	6.30801	7.10806	6.42559	3.14268	2.56352	3.51055	10.0254	7.86275	6.12766	8.7101	8.54953	6.77999	0.179922	0	1.86277	0.868413	3.38073	4.47418	3.1408	2.45936	8.35057	0.470551	1.7441	0.212904	1.43528	4.01957	9.48128	3.16144	4.35282	6.42086	2.37328	4.25273	3.86062	1.0982	3.53975	5.34364	5.6247	5.46854	2.81621	1.63191
2021-07-14	0.659774	3.43892	0	0.149055	1.79191	3.15597	0.633924	1.08787	1.40457	0.851986	0.211004	1.26	2.0475	1.23865	3.04964	4.94211	2.11713	2.76819	7.65432	3.0491	3.23054	1.82369	1.76204	4.08404	3.76255	0.791704	2.83379	6.76864	3.61663	1.064	0.958437	0.742889	2.61131	2.81763	2.28077	5.00667	4.84274	3.50122	5.25563	3.21513	0.636912	1.90599	0.846813	7.32961	8.46634	4.21698	6.25449	6.07792	1.4941
2021-07-15	1.52408	2.32559	0	0	0	0.238771	0.35288	0.993509	0	0	0	0	0	2.29452	0.520688	4.04169	1.88858	3.81147	3.32043	2.02346	1.92497	1.04553	0.614053	3.01364	1.90494	3.33964	6.25973	6.73258	4.79922	2.99951	0.0985987	0.0879956	1.76206	4.37085	9.9871	3.14922	1.3256	6.86759	5.95743	5.09714	2.27901	0	2.97575	7.08284	6.27902	3.27387	7.81435	6.11462	0
2021-07-16	3.59091	3.25867	0	0.329048	0	3.91638	0	1.24748	0.469009	0	0	0	0	1.10489	1.93134	3.90952	1.44167	1.93551	3.09999	1.41094	4.38758	4.05802	4.35646	2.74837	2.26512	3.30901	4.39708	5.33909	3.90883	4.9688	3.54495	0.0400412	2.01521	6.92977	3.31085	3.75439	2.13801	6.89225	12.9989	2.26877	2.9073	1.38479	2.3029	8.61213	11.7564	7.84574	5.29261	1.81693	0
2021-07-17	7.27469	4.53645	0.442597	0.707994	0	1.81113	0	0.582086	0.264887	0	0	0	0	0	3.06302	1.07683	0.0150855	2.1058	1.27336	0.996226	3.03001	0	4.14578	3.4418	3.929	7.08799	5.16018	3.21743	4.7599	9.28601	1.03379	0	2.65572	12.1828	1.18902	4.60956	3.72654	2.64179	3.60187	1.28247	0.198361	1.29519	0.749259	3.03157	5.27199	6.54524	8.07188	3.60998	0
2021-07-18	4.25175	4.34687	0.0829075	0.141091	0.632186	3.36013	0	1.64986	0	0	0	0.938804	0	1.72425	3.00209	0.224604	0	2.11767	1.5833	0	0.687436	6.8333	3.80899	1.84807	4.26171	2.49585	5.71266	2.97254	7.33365	3.20583	2.17855	0.222539	3.4231	3.36883	3.3795	3.59583	3.80726	2.54399	3.15626	0	0	1.39458	0.647522	4.93849	4.47293	6.39978	5.05683	1.20928	0
2021-07-19	2.84936	5.3011	1.26512	0.349138	0.952069	0.390491	0	1.46342	0.863361	1.62839	0.141929	0	0.144822	0.525044	4.07015	2.79559	0.293378	0.204117	2.47455	0	2.4888	5.88179	1.71744	4.30886	1.47831	3.65307	5.61008	2.40044	3.18162	5.15792	3.53915	1.09582	3.08189	2.49798	0.960536	6.61403	2.09845	2.31734	5.56424	1.22232	0	0.668721	0	6.7893	7.44306	3.69838	7.78001	5.56041	0
2021-07-20	0.73301	1.67975	0.0640149	1.18437	3.34889	9.09648	0.776924	1.9878	2.31019	1.03062	0	0.88758	1.13226	0.403583	2.91065	3.37511	0.936858	1.01264	3.53926	1.16617	1.23368	1.74957	1.73955	7.21874	3.89475	1.57498	13.5263	5.57832	11.4691	4.9647	4.51616	1.96963	2.13565	2.11852	1.7075	4.99092	3.22581	6.51497	6.13515	1.40762	0.693848	0.976507	1.26868	2.97352	5.43049	8.57025	7.7924	2.64318	0.929535
2021-07-21	5.67921	5.18327	1.60197	2.5954	4.75143	4.08575	1.20993	3.80117	6.47232	4.68774	4.82614	5.16758	3.48965	2.82477	7.54294	7.39412	1.62288	2.65213	5.19218	5.16171	4.07077	0.624455	3.67659	6.2207	5.57742	5.89506	11.1798	13.2757	8.33886	7.80154	2.14121	1.066	4.07491	11.6979	11.5252	12.2608	5.6543	6.17477	11.8005	0.649443	2.43441	1.58263	0.348592	8.91511	9.24055	9.90606	8.60366	6.86972	0.300516
2021-07-22	0.613373	0.535998	0.757767	1.25966	3.58001	5.02428	0.770062	3.32171	7.31421	7.53342	5.25655	6.08038	2.80268	5.36242	7.34107	9.53949	4.92912	3.18471	11.1577	6.20846	4.88265	0	1.39405	5.57979	4.05342	0.566027	10.2437	15.6946	9.79318	6.19618	0	1.00681	0.723239	14.7762	6.14635	9.70254	6.79229	11.6405	8.78358	0	0.279249	0	0	7.23563	12.5049	7.28407	9.5038	9.74965	1.85635
2021-07-23	5.81316	7.26044	1.58557	2.33243	5.40985	1.78823	0	6.22442	7.43277	7.37606	4.07042	1.85557	0.430022	2.35248	8.11694	9.75569	3.23384	3.39973	4.25641	4.63393	5.06785	0	0.147751	1.20772	0	0.867252	0.899316	3.96509	4.11138	2.85244	1.47881	1.81517	2.20838	3.60682	5.27526	1.24745	3.6703	5.72441	6.95812	0	0	0.729339	0.553216	8.88269	5.36696	7.19203	9.18338	4.0364	0
2021-07-24	7.6531	9.20589	2.23761	2.66291	4.86378	1.43799	0.49596	4.64519	2.43447	4.20095	2.94683	2.11114	2.17784	1.15188	4.97525	5.13988	4.90506	1.45372	5.03625	4.9908	3.38902	1.37812	1.17308	1.20283	2.5434	1.5032	1.92414	1.50876	1.08841	3.68074	0.697038	0.0314806	0.718029	4.17372	1.17451	1.43778	2.61687	3.40734	5.65878	0.567268	0.252286	1.46201	2.32779	2.3833	1.51565	1.9834	6.51132	1.89837	0
2021-07-25	6.54417	4.23335	1.1045	1.80496	5.57257	3.52213	0.481802	0.982645	2.39011	1.3878	1.32273	0.79189	0.994703	1.22748	2.46953	4.22784	0.905527	2.43913	2.62792	3.42036	4.70951	1.61316	0	0.625067	0.671652	1.49031	3.11685	4.10601	1.60436	2.70389	0.866467	0.884582	2.48595	3.39182	2.95038	2.16372	0.791397	2.6596	3.78968	7.91238	1.8859	0.983602	0.752114	2.76123	6.51774	4.02245	7.364	1.31069	1.02641
2021-07-26	4.0181	2.02041	0.964476	2.55154	0	4.53679	3.0111	0.650975	1.09481	0.359015	0	0.479837	2.07763	3.7402	2.90101	3.04818	1.42614	1.08906	0.530406	2.31095	5.79204	0.998216	3.61531	1.73977	2.45339	6.58208	2.99336	4.39963	2.8858	1.90366	1.61464	2.62544	2.47865	3.82359	4.25805	3.96324	1.57159	7.54962	5.15235	6.42109	3.3486	4.13901	2.26552	6.2497	2.60305	4.56159	4.97811	3.49128	3.39612
2021-07-27	5.51215	2.90408	1.41696	1.28218	4.49781	3.33249	1.82041	4.122	2.68995	4.16937	1.66442	2.20135	1.47585	2.26492	1.86294	2.63047	2.75137	4.41061	3.69604	4.31341	6.14463	3.1218	3.10173	2.92881	4.24266	4.65531	2.18805	3.40884	5.67915	3.68742	3.44425	7.09863	5.96294	7.83423	3.43901	3.46558	2.64146	4.30911	14.2936	2.32588	2.5611	6.67826	4.47562	9.41249	7.67002	6.13406	7.69126	4.45917	0.779948
2021-07-28	3.52807	2.42139	0.381594	1.08119	3.44239	4.01701	1.27166	5.68897	3.54628	1.78183	2.35682	4.11354	1.40908	0.00546209	4.44637	5.70897	4.20747	1.59576	6.76793	6.10811	4.61397	4.68217	3.43599	1.51353	2.97743	2.27232	3.3711	2.24044	6.38521	4.15598	3.89508	1.54372	2.58295	3.91001	3.08271	3.95839	5.155	5.11578	5.99922	6.23019	2.76896	6.19434	4.24238	4.50308	7.68707	3.04898	7.47514	2.20208	1.16131
2021-07-29	4.7087	1.86152	1.19749	1.55204	1.45451	4.61577	2.78198	1.09017	1.5986	0.938717	0.998482	2.8417	2.31628	3.19138	1.83722	2.85533	1.92043	4.69513	1.46993	3.46526	4.37121	7.41308	2.99057	2.57506	2.77811	1.49162	5.21168	5.0599	2.86745	6.00242	1.95687	5.20521	6.05342	5.80867	2.43139	2.13885	4.82344	5.3906	12.6262	4.91763	4.8044	3.55554	2.36152	8.86992	7.41812	6.89187	6.0299	7.36463	1.70698
2021-07-30	6.0052	2.25075	0.377245	0.786045	1.57694	1.40501	1.13999	1.80934	2.55028	0	0.314018	0.937123	0.734842	0.382956	1.46595	4.39403	3.64615	3.15404	1.24189	3.06042	2.52247	7.84997	1.81642	4.00938	4.39292	4.81451	8.02061	6.76402	6.32773	4.37865	1.32343	4.58739	1.61146	4.69227	5.45209	5.2374	2.41658	8.035	19.6393	1.68982	3.55135	1.94925	3.11194	4.48651	6.3766	9.81031	6.16341	9.37307	0.144236
2021-07-31	5.57183	4.26081	2.47886	0.717966	2.57009	3.98369	0.587133	3.5718	4.86274	4.31986	2.277	1.00374	0.277786	0.938865	3.29561	5.74066	1.78123	4.40925	2.23582	6.85402	2.6813	1.72925	2.5586	3.6197	1.0426	8.00542	0.669287	2.89447	1.76452	1.18272	2.95209	4.30397	3.3635	7.91005	4.37816	5.13034	3.89817	2.17761	16.969	4.31219	0.898836	3.44246	3.65043	4.12978	10.8929	5.94794	8.90962	6.62387	0.089906
2021-08-01	8.88097	5.41506	0.215541	0.158523	0.41847	1.09751	0	2.73509	1.95643	2.40719	0.528762	0.608819	1.61708	0	2.75712	2.98853	4.1712	0.851455	0.0494142	1.72754	0.751223	7.24793	5.22306	6.28018	5.58629	9.98398	4.52402	1.49138	2.12982	3.19857	4.29859	1.18445	7.51353	6.46605	12.7647	10.1277	4.94937	1.94621	4.55496	2.99992	1.31289	4.60559	1.25047	12.3789	13.3415	9.7573	12.0781	6.57955	0
2021-08-02	4.89186	6.63203	1.05313	1.20001	5.00764	1.86881	0	1.64975	3.03124	2.38262	1.55653	1.89249	1.3177	0	1.44599	5.79512	1.92422	0	0	1.04445	0	6.74002	4.74193	9.37541	10.0679	8.05928	5.62931	2.69566	2.30777	5.28927	2.92007	4.97198	7.24497	7.0121	7.00436	7.62347	2.7497	5.61047	5.41448	3.67535	0.691295	2.06947	4.71686	6.36986	7.46649	3.08366	3.60519	4.16464	0
2021-08-03	2.98526	2.89203	2.56557	1.97846	7.0447	5.65581	1.17792	0.53381	2.37691	2.51633	1.7852	3.76886	3.80782	0.505926	0.690442	2.536	2.11517	3.31086	4.23199	5.30663	4.99467	8.50692	0.783728	3.77967	2.3564	4.64909	3.86522	4.79052	4.96873	2.68193	7.83419	5.87607	3.71425	3.05518	2.11002	2.16181	3.56536	0.503161	2.55885	3.82871	2.23393	2.55085	3.74636	4.19286	4.63985	3.27481	1.30048	4.31773	2.15724
2021-08-04	9.23025	5.64898	1.21156	1.51794	1.51549	2.54185	0	0.953649	0.693483	3.2575	1.23149	1.0026	1.40095	0	0.320813	3.34432	1.62232	0.6637	0.75808	3.20502	3.24407	4.36581	2.40268	0.322557	2.06762	5.20963	0.784477	1.33135	3.71379	1.23698	1.71698	3.367	6.82638	4.43423	6.0494	3.52621	2.38958	0.879193	3.90104	0	1.28073	1.1022	2.57526	4.02881	2.8854	0.94734	0.121179	0.431435	0
2021-08-05	5.52203	3.91627	1.35151	2.56247	1.46442	4.6726	2.14327	1.24116	0.996964	1.52596	0.965139	2.71575	0.781635	3.38062	2.48101	2.96322	1.18076	3.84816	2.05378	5.87414	2.78841	2.59326	5.5006	4.49176	3.7819	7.54686	3.63578	3.16238	2.67794	3.40112	1.24836	2.45151	6.92159	3.80996	16.6521	11.4705	3.39832	5.47327	3.46434	6.11597	1.03728	2.22341	1.02857	4.54513	10.0897	4.84632	3.97811	3.52776	2.0927
2021-08-06	6.40849	6.22331	1.97803	1.85892	5.14165	6.39517	1.85764	3.07773	2.5532	5.12352	1.82805	9.05622	4.30849	1.38321	2.805	6.14678	3.75983	4.59345	4.56166	3.485	6.37409	1.76734	6.61364	6.96621	4.34878	3.46897	3.88586	3.6985	2.13646	5.7037	3.3709	0.630542	3.06258	3.66012	8.11312	7.96315	4.44726	2.69875	8.38444	3.45489	0.819382	0.120045	2.46537	2.18271	3.92371	2.33483	4.9281	3.35505	3.31867
2021-08-07	5.98772	4.46683	1.09477	0.807958	4.05248	5.05935	0.340792	0.741588	4.16992	5.28181	4.41206	3.62003	1.35339	0.698863	4.72359	7.17732	2.29179	1.22853	3.57136	4.64784	2.50912	1.27042	2.92454	2.87991	2.49971	3.30901	4.21344	1.85578	3.03601	0.85492	3.35128	0.0220991	1.81433	2.9049	2.46679	1.13248	3.72784	0.955924	1.95	2.05761	1.02377	0.863335	0.391938	0.0367331	1.58902	2.07024	0.588465	2.34548	0
2021-08-08	6.84483	6.71315	2.11346	0.700773	3.57371	3.17218	0.0143801	1.91042	3.94891	4.25971	1.79228	2.79812	0.964379	0	4.18378	4.84164	3.38549	1.51501	5.64243	4.21286	1.75337	1.76667	1.00709	1.77961	1.45021	1.56552	2.52188	2.4506	4.1076	2.16736	0.422591	0.533974	2.69205	3.75708	3.95062	5.12474	2.05341	1.09707	5.82402	2.78684	0.117866	1.47841	1.33955	3.35407	7.31298	6.72129	8.66002	5.50819	0.452158
2021-08-09	10.3093	6.80658	0.761878	0.780393	3.38561	2.87772	1.31514	2.63674	3.11548	7.44983	2.15263	1.83616	1.06678	0.686643	5.92909	7.41498	3.36948	2.38213	6.95636	1.37312	4.81458	3.78027	4.64881	6.09731	6.3668	4.01977	4.75813	8.61687	3.67273	1.92774	0.550764	4.1383	2.64139	8.98119	2.55158	6.25099	7.30234	5.95105	9.13884	3.25261	1.52632	5.10762	4.34536	4.55957	13.1145	4.70293	3.29408	10.1775	1.79923
2021-08-10	7.99415	6.51796	0.823467	0.233372	3.0025	2.62774	2.85874	1.90703	1.16052	2.84009	0.993598	0.470768	0.362816	1.03451	0.595574	3.16986	0.41319	0.98128	5.00404	6.29122	5.2243	3.89063	3.08247	5.37279	4.16495	4.23965	3.07373	3.9346	5.04857	5.45989	5.40736	2.33546	3.72541	7.32004	3.53303	7.59872	3.66985	2.83912	0.195382	1.06608	0.599722	1.79037	2.11799	7.92039	7.63145	3.31262	2.3654	3.32671	1.45934
2021-08-11	3.87089	3.73458	0.460629	3.23603	3.33912	6.36079	3.12476	0.856904	2.35677	5.84046	0.955272	0.716061	1.50262	0	2.11115	2.04902	0.82791	0	0.950672	1.67747	2.63219	1.0608	4.44262	3.22059	1.61179	7.16686	3.92189	2.95013	1.35889	1.77249	2.87498	1.74366	5.55121	4.60826	6.64303	4.82493	2.36952	1.61955	5.0028	1.12224	4.18628	3.16915	2.35171	7.20278	3.66522	0.498501	3.49391	2.16188	0.68237
2021-08-12	4.36013	3.19444	1.29583	1.79826	2.1292	1.40551	1.49162	3.53326	4.55922	3.13157	2.29719	3.16395	1.71214	1.25711	2.61612	2.9517	2.23144	3.6144	3.97165	2.21669	3.04464	0.835066	3.10147	3.63841	8.20715	8.38389	7.9054	2.41832	4.63241	4.36635	3.45823	0.494298	4.55334	3.09616	3.75427	1.86264	4.57261	3.14861	5.28749	0.0357975	2.56747	0.859202	4.11687	4.87737	6.27193	2.28828	4.63041	2.28088	0.277137
2021-08-13	5.14262	5.5324	0.483104	1.30523	1.11936	1.8842	0	2.58278	3.33161	1.12203	2.00946	0.344098	0.687596	0.76687	2.45763	2.34484	2.46151	0.919549	4.31654	6.26449	1.63968	3.51908	2.03056	1.87132	4.40888	2.56603	2.25214	0.738729	4.56826	2.23503	3.87718	1.94673	5.50139	7.54688	8.0851	4.05487	4.66689	3.1708	7.46599	0.473746	2.39972	1.92725	4.05153	10.6736	8.14007	5.37329	3.61912	5.41531	0.218571
2021-08-14	5.35972	3.79124	2.16898	1.52611	1.55483	4.67944	0.72073	2.38077	1.09708	1.8421	0.511131	1.94554	0.0921115	0	0.980915	3.79841	4.44174	1.21253	5.28526	1.24014	0	2.76492	1.79742	1.57703	4.42312	4.39033	4.96625	3.96142	4.32123	2.64792	2.065	1.22768	3.14524	2.15058	2.25806	8.00043	3.69476	4.30939	10.9593	0.149724	0.417144	4.03129	1.71464	1.15131	3.14702	3.58656	5.93423	4.56042	0
2021-08-15	2.12996	1.88121	0.462277	0.086075	1.94873	0.546144	0	4.22046	0.347593	1.59223	0	0.675996	0	0	1.39076	3.43288	0.510767	0	0	0	0	3.15804	2.42301	4.51298	5.81938	4.67541	2.88243	4.23585	4.6638	3.48641	3.6958	3.53232	2.65625	5.35926	5.96539	3.35675	5.5753	3.25197	3.88529	1.43752	0	3.90897	6.70422	4.94384	4.75748	5.38032	5.31892	4.33408	0
2021-08-16	0.0857797	2.44484	0	0.286411	0	0.279828	0	5.1855	2.1024	1.49911	0	1.10546	0	0	2.11728	3.22896	1.22194	2.05583	3.25571	0.950334	0.656405	4.73298	1.35777	4.9765	4.53746	3.43832	2.79031	4.54873	1.66227	2.23766	2.70693	5.00689	3.26618	1.51772	6.13104	3.53406	2.82905	1.95666	7.89013	2.21934	0	3.21631	4.15644	3.77453	4.65169	2.76685	5.37423	2.80123	0
2021-08-17	2.37501	4.48495	3.04385	1.39469	7.31894	3.0591	0.451529	2.77534	3.14788	1.00351	0.607707	1.14115	0	0	2.07451	1.71328	1.4445	0.275745	1.84153	3.30754	1.99	2.40466	1.883	4.77854	4.66721	2.54015	1.50727	2.72877	1.67355	0	2.488	0.00821069	5.99878	6.11108	7.65175	3.85078	4.97814	0.61534	6.36546	0.222092	0.851243	0.780861	1.62027	3.71902	5.1466	2.64844	2.08019	3.42588	0
2021-08-18	0.443642	0.852317	0	0.191766	1.77137	1.25986	0.609952	0	2.72979	0.626958	0.106785	2.63421	0.216157	0.453214	2.30348	1.22654	0	0.696504	0.749568	0.104011	1.49017	0	0.548344	2.51332	1.38522	1.35353	3.27672	1.25378	4.2196	2.23163	0.105518	0	0.0110328	1.20081	1.30753	2.69018	2.90346	2.94974	1.7502	0.585402	1.4836	0.153694	0.53437	1.59033	3.88566	4.09631	2.04951	6.16649	1.48453
2021-08-19	2.2109	2.78735	3.19554	2.04398	4.09508	3.73552	0.760182	1.74099	2.72926	2.48575	1.43455	1.10047	0.789599	0	2.84627	4.55576	0	0	0	0	1.59556	4.31566	3.01373	0.760279	1.2138	3.29076	6.01069	3.95418	4.43643	3.55885	1.90946	2.69876	2.76277	4.8724	3.31598	2.28514	2.20764	3.72389	4.75633	1.36055	1.53974	2.5239	1.41632	2.78987	4.91941	2.14822	3.62802	4.38513	0.918851
2021-08-20	2.7383	3.30404	3.30326	2.84307	3.08597	5.7309	7.92372	1.31364	2.66764	2.08897	2.81778	8.91792	3.54219	8.96561	2.34057	4.02283	6.13454	7.33089	9.77288	11.275	9.1611	0.0061165	2.88121	2.55232	2.6798	1.96179	1.31425	3.64345	7.93398	9.22163	1.76588	2.17506	0.943475	2.86553	5.64347	8.03178	5.03035	3.97806	7.72511	4.29226	5.2594	3.66963	0.937063	4.05354	6.99435	3.59458	4.59062	3.13789	8.9606
2021-08-21	1.12302	2.02607	2.20343	1.03506	0	1.29279	2.4458	0.950898	0.744062	1.37587	0.03684	2.0697	2.6815	1.48388	1.8215	3.12149	1.66268	4.59887	3.38342	4.96882	4.32335	4.00734	3.90415	2.63968	2.97872	2.66749	0.613367	2.14966	2.70443	2.41203	3.43893	4.15978	1.26332	4.51488	4.5308	2.08739	3.94462	0.91984	8.42962	2.08557	1.04353	1.398	1.63404	0.702557	2.81655	3.81973	1.41382	3.55581	2.05696
2021-08-22	0.243404	2.54111	5.86387	8.03602	10.3297	12.1599	9.36921	2.09644	4.05191	10.9107	5.1454	5.59364	6.31142	6.80802	3.1894	4.86581	6.19921	6.37121	6.03032	3.88808	5.21673	3.07017	2.45556	2.91253	5.91124	8.83163	5.08951	3.07326	0	1.98759	4.07776	6.89182	4.39541	9.39989	11.4353	1.01939	0.854137	1.31759	2.54704	8.05967	5.92585	5.98587	10.3061	9.49645	3.45445	3.08884	7.32307	3.48683	4.7386
2021-08-23	2.57018	2.92391	0.434788	0.547	1.97001	2.361	0.887525	0	0.410552	0.747614	0	1.30391	0.247198	1.66221	3.16756	0.126766	1.48425	6.37189	2.95924	6.76601	10.3161	4.45893	5.94039	2.85182	2.08968	7.62962	8.89704	0	1.58091	3.84024	7.93177	5.62137	7.84405	11.7183	13.4308	5.52597	2.50457	1.51099	7.88727	2.12715	5.5113	6.11158	10.4304	9.29251	10.8069	3.43046	12.9761	6.39142	2.32503
2021-08-24	1.94462	0.760517	0.771078	2.72734	2.86492	5.37543	6.58937	0	0.69858	0.835282	0	1.73356	4.61543	0.856831	0	0.229134	2.08516	4.06176	4.05607	8.00596	2.52448	0.458762	6.32232	6.95331	7.87667	8.40622	20.1296	3.80974	7.93739	8.03324	0	0	1.93346	8.69351	7.41749	5.17949	9.04232	3.53506	7.64332	0.427792	2.4175	1.15644	0.647261	9.40537	5.72513	5.11475	6.45556	1.10952	3.47721
2021-08-25	1.47572	0.661236	0	0.0788721	0.275266	1.77236	0.0906877	0	1.63426	1.23372	0.996986	0.188657	0.491391	1.20281	2.48512	3.69985	2.14069	4.17902	0.072841	1.6056	4.75597	0	1.45739	0.188047	2.56874	4.21378	2.25334	4.4269	1.31269	6.87515	0.0656905	1.29925	2.29215	3.08718	3.0449	2.19636	3.35205	1.06228	3.19779	0	3.25018	0.142348	1.59493	1.91146	3.31233	3.01776	5.40724	2.51209	2.44531
2021-08-26	0.239288	0.557742	0	0	0.673175	0.35539	0	0	0.486371	0.649106	0	0.0342564	0	0	0.0670023	0.284923	0.0952899	0.633637	0.446525	2.08127	2.9272	2.42844	2.09479	6.967	2.38245	5.2686	5.29387	3.19766	5.34624	1.29579	3.43413	2.91778	3.20483	3.84117	3.04766	3.51013	2.00692	1.43899	4.264	3.22198	1.11349	0.966157	1.8162	5.6248	4.30815	1.42778	6.75747	1.84254	0.432269
2021-08-27	9.06021	5.0393	1.50223	0.508412	0.81037	0.59976	0	0.904086	0.318953	1.24474	2.76177	0.323202	0	0	2.59394	3.20937	1.59517	0	0.899777	1.26615	0	2.00881	5.5438	3.62933	6.44428	3.84119	2.89162	3.497	4.29826	0.389592	0.719021	0.603517	0.232983	3.21076	0	2.05918	0.923152	0.325933	0.551334	1.31292	0	0.747412	0.111455	6.34588	3.83657	2.07182	6.83472	0.715477	0
2021-08-28	3.63442	4.97857	1.11655	0.795352	5.1513	1.12657	0	0.301862	1.68019	5.33288	1.76044	1.65008	0.134015	0	0.770823	0.695813	0.262166	0	0.876658	0	0	4.77863	4.38154	7.08116	3.61949	9.65308	13.4746	2.21948	2.43898	2.3933	3.55579	1.17648	5.28323	4.6812	1.85235	1.64481	2.17611	2.04797	0.928429	1.37208	0	1.84997	0.0925862	1.62375	2.83685	4.46499	4.39751	0.507203	0
2021-08-29	3.23897	3.94227	0.260072	0	2.17011	0.0608142	0	0.125207	3.85444	1.79416	2.14857	1.20831	0.449648	0	2.42359	1.32838	2.02315	0.225277	4.48879	4.26784	0	1.88145	4.36806	4.6931	3.3252	2.58987	5.91199	3.33919	5.38205	0.981337	1.09577	2.97172	5.13484	3.43731	3.20289	1.09027	3.49584	2.59345	2.11616	1.88272	0	0.281997	3.3589	3.41228	3.07564	1.83821	4.05955	1.99689	0
2021-08-30	8.81652	6.39495	6.18473	1.08031	4.06233	2.599	0	3.08858	6.21213	3.06731	8.04538	3.1425	2.0784	0	5.25701	9.90382	1.33544	0	3.27583	0	0	4.46029	4.3857	2.09954	1.10267	2.6634	2.60851	2.528	2.05525	2.6589	6.05864	2.80026	4.30118	6.07758	6.86298	2.01735	1.08015	3.66045	0.40885	2.06318	0	0.185144	3.50776	4.65106	5.8581	2.36129	4.36101	2.18645	0
2021-08-31	3.74091	2.49851	1.8609	2.54733	2.06371	4.98054	1.4379	3.23967	5.49272	4.93522	7.1854	5.69241	2.62889	3.20292	6.6318	9.38418	10.533	2.15217	8.35884	8.49321	0.966192	0.266298	1.10573	1.58004	1.43555	0.384292	2.70012	1.1921	2.65257	3.92054	0	1.00302	0.299531	0.379895	0.025281	0.611896	3.06165	1.38922	2.29877	0.446593	2.76225	0.911721	0.515218	2.34768	0.89474	5.55257	0.188896	1.08367	3.14567
2021-09-01	0.850793	1.23966	0	0.353311	0.560572	2.26597	0.554874	0	0.819204	1.36005	0.527348	1.1526	1.91788	1.10368	2.8925	1.41492	3.8174	4.09405	1.84039	4.49881	4.11939	0	0	0	0	0	0	0	0	0.286931	0	0	0	0	0	0	0	2.00329	2.13698	1.14603	0.920308	0.108455	0	1.22944	0	0	0.764194	0.903204	1.32083
2021-09-02	0.245859	0.0076279	0	0.702989	0.782783	0.222807	0	0.110334	0.515855	0.614836	0.59808	0.27795	0	0	1.57181	0.621415	0.399556	0.234141	0.256561	1.19497	1.75088	0	0	0	0	0.873587	0	0.18434	0	0	0	0.948434	2.17881	0	1.67877	0	0	0	0	0	0.683956	0.394195	0.363679	0.240971	0.765594	2.22003	0.0155626	1.24479	0.625148
2021-09-03	2.87581	2.02942	0	0	1.87038	1.61279	0	0.331079	0.397433	0	0.219634	0.171335	0	0	0.798483	0.444903	0	0	0.491618	0.812571	0	0.0500921	0.182474	0.929563	0.0969363	0	2.22294	0.4232	0.781232	0.71911	0	0	0.920081	2.17447	0	1.26827	0.619185	0.942845	0.854163	0	0	0	0.967701	1.61751	2.37246	2.59441	1.76745	2.76052	0
2021-09-04	5.76188	4.35114	2.95095	1.61903	2.78546	1.93899	0.112467	1.13107	2.50207	2.26853	1.89924	1.13576	1.06865	0.0609573	1.61271	2.46943	0.93669	1.60093	0.708921	1.88958	0	0.621876	0	0.170516	0	0.424591	0	1.92701	0.627051	0	0	0.372136	0.167658	0	0.526676	0.541421	0.0563487	0	0	0.53137	0	0.291153	1.48336	1.30033	0.752432	1.88154	1.94545	0.351201	0
2021-09-05	3.8661	6.54187	3.48937	4.05414	6.52045	7.52541	4.41015	1.01364	1.60808	4.59219	4.51546	6.62953	2.01006	1.02976	3.20288	2.71436	3.7908	2.75434	3.02767	2.82143	0.35124	2.18913	3.10511	0.680328	2.02144	3.62701	3.59713	1.46504	1.01895	0.964014	0.714498	1.7623	1.1111	2.6771	3.61836	1.9428	1.87758e-05	0.59576	0.18823	2.89998	2.18877	2.42091	1.85008	5.3849	5.76091	1.62006	1.64062	0.579529	2.29785
2021-09-06	0.115142	0.953328	0	0.139095	1.93888	1.88322	0.926511	0.42313	2.53991	1.28945	0.915702	0.909094	1.69002	0.515833	3.75293	4.19674	2.19201	3.47977	2.58779	3.00897	2.3999	0.353714	1.72852	1.60007	1.48837	1.32695	1.6028	0.870515	2.56899	0.502687	0	0	0	0.382794	0.557812	0.956239	1.02365	1.02634	2.18893	0	0.28809	0	0	2.19302	1.01347	2.74652	2.47411	0.214673	1.0605
2021-09-07	8.05049	9.0933	6.34446	2.27218	6.10206	7.18888	2.02508	3.55211	1.62305	3.00763	1.87453	2.25588	2.03538	1.03562	3.57867	1.11258	1.56572	2.34837	2.61171	5.96335	1.93842	0.112942	2.56615	0.521182	0.226681	1.25829	2.97127	2.53638	0.1685	3.1349	0.456493	1.20409	0.0290992	1.11369	1.54596	1.36335	0	1.55765	0.0901705	1.76439	1.32245	2.5286	2.78264	1.42441	1.02371	0.0770269	1.65986	0.78038	2.13001
2021-09-08	3.11361	3.61484	3.20131	2.72891	6.38555	3.45806	3.55923	0.887982	2.51856	4.61343	1.93598	4.40275	2.50754	1.3216	2.99459	4.14025	7.14976	3.08469	3.99426	6.20404	5.86022	0.749136	3.75542	8.11881	11.2678	7.00527	14.5288	7.01907	7.25648	4.84594	0.778105	2.99973	3.00561	8.49707	8.1386	9.86571	10.1803	3.75898	5.44646	2.78052	2.0746	2.37052	0.760104	4.7931	7.23338	9.97673	7.87552	1.87572	3.42481
2021-09-09	2.14542	2.36505	1.3939	1.66836	1.14676	3.50068	2.14586	1.40195	0.261244	0.747032	0.0297656	1.99033	0.735558	2.53074	2.11393	0.88479	1.17116	5.91809	4.16291	3.11818	3.85608	0	0	0	0	0	0	1.56395	1.83701	1.29684	0	0	0	0	0	0	0.145875	1.78987	1.37629	0	1.25183	1.18122	0	0	0	0.430839	0.597487	0.426253	2.44453
2021-09-10	3.3518	4.34566	2.05221	1.10886	2.14472	1.13601	1.59512	1.37378	1.67828	2.46145	1.02953	4.63168	1.78429	2.64062	0.988903	1.12217	3.44894	3.21371	5.16937	3.66321	3.80299	0	0	0.789968	0	0	0.228331	0.557578	0	0	0.563581	0.320515	1.05571	2.39946	1.23096	0.369544	1.68198	1.8619	5.20258	0.221873	0.752879	1.11849	0	1.74148	2.04913	3.81962	3.94363	4.56614	1.55446
2021-09-11	2.5107	2.97899	1.53022	1.1622	1.58192	2.42529	0.529862	1.65277	0.201756	1.00906	0.250224	0.869329	0	0	1.94504	0	1.31048	0	0.707179	0.437496	0.648729	0	0	0	0	0	0	0	0	0	0.0413541	0.479925	0	0	0	0.0475203	0	0	1.25952	0.821649	0	0	0	0.696907	0.272425	0	0.604213	0.854886	0.479465
2021-09-12	1.64479	1.37301	1.40332	2.06339	2.71144	2.64595	1.50076	0.204368	1.9652	2.14686	1.43532	1.34954	1.7594	1.17904	2.5148	2.25797	1.8768	1.73693	1.96551	2.40317	1.6195	0	0	0	0	0	0	0	0	0	0.00613297	1.30071	0.689348	0.34214	1.35978	0	0	0	0	1.07675	1.60208	0.456373	1.43922	2.20381	1.41018	0	1.16847	0.985223	1.98081
2021-09-13	2.7786	2.97205	1.0374	1.34139	2.73931	1.94671	1.45948	1.52254	1.69829	2.45594	2.31595	1.93268	2.07317	0.157155	1.90666	2.76829	1.0502	3.05462	2.62663	1.82767	1.46981	0	0	0	0	0	0	0	0	0	0	0.24122	0.9394	0	0.450064	0	0	0	0	0.736802	0.487642	1.73305	0.319854	1.39184	0.852683	0.173559	0	0	0.397197
2021-09-14	1.49895	1.35014	0.214467	1.37246	0.569189	3.23119	1.84891	2.40667	1.99861	1.52861	1.35278	1.33043	1.34803	2.08885	2.47419	1.57715	0.514512	2.86818	1.85499	3.89202	6.01889	0.872395	0.74914	0.0768714	0	0	0.761226	2.10017	0.935679	0.544867	0.446634	0.67222	0.724283	0.669966	1.09889	1.1013	0	0	0	1.95292	3.39933	2.58902	2.73567	1.36299	1.11551	0.39302	1.42571	0	1.99787
2021-09-15	2.53216	1.49856	0.365947	0.938608	3.16509	2.875	0.0347574	0.608616	0.992416	1.12363	0.642153	3.9167	0.581276	0.799357	1.11093	1.47605	2.18176	1.19547	3.01755	0.894071	0.501034	0	0	0.381883	0	0	0.508657	0	0.786563	0.922664	0	0	0.900062	1.86987	0.535653	1.17086	0.380287	0.30801	1.56749	0	0	0.456172	1.07819	0	0	0.360138	0.162687	0	0.873311
2021-09-16	6.19532	5.26465	1.2345	0.169534	2.25817	0.435081	0	1.55868	2.2118	0.858458	0.663906	1.0842	0.219121	0	0.585562	0.959054	1.23859	1.76088	0.537935	1.18104	0.426535	0	0.916999	0.287812	0.377657	0.890525	0.740946	0.699536	0.0773692	0.644972	0	0	0	0.872772	0	0.170328	0.405047	0.425608	0.065034	0	0	0.281741	0.251063	0.503568	0.77291	0.487232	0	0.230278	0
2021-09-17	11.4931	11.2316	6.40194	4.80226	10.8168	9.28641	4.31008	4.26577	3.65491	5.06643	2.67856	2.52914	1.06845	1.21228	2.50417	3.38794	1.01747	3.22634	3.70176	5.26154	5.53741	1.283	0	0.0631913	0	0.166228	0.807572	0.383487	0.353992	2.37343	0.925055	3.46816	1.9344	0.969934	0.985705	0.953293	0	0.257681	0.0788591	1.38641	2.9447	2.77639	3.43163	4.43438	1.62399	0.183544	0.451624	0.574365	4.87858
2021-09-18	3.00695	2.79996	1.26322	1.48623	4.22707	5.81503	1.24467	1.88528	2.45383	2.95253	0.839573	0.808642	1.0122	0.962752	1.41879	1.63133	0.361154	0.481787	1.25857	1.52244	1.70496	1.18809	3.61022	1.4417	1.32458	3.34437	2.45033	1.39603	2.99208	1.32277	0	1.45648	2.18478	2.50143	2.60628	3.64055	0.633604	0.545174	2.94417	1.043	1.22809	1.42323	0.541619	7.05909	2.9959	1.92326	3.80676	1.1503	2.05168
2021-09-19	5.71683	5.4465	4.40504	1.67453	5.64786	6.64608	3.11822	0.998823	2.15924	1.69387	1.37235	3.34552	1.01707	2.49928	1.81222	1.85891	2.53983	2.00877	2.08562	4.12454	2.41897	0	1.43056	1.28993	0.242478	0.416811	2.99248	1.55673	1.56869	5.84824	0.219293	2.35098	1.58502	1.92914	3.14871	2.00472	3.04257	2.29164	1.88333	1.49098	0.967568	4.45752	1.5543	1.84499	3.54045	5.41545	6.38349	1.90602	0.98621
2021-09-20	3.97367	1.57815	2.22576	1.54292	3.94316	1.99498	0.825613	0.944026	2.40717	4.25523	0.280813	1.41507	0.307504	1.38382	3.65423	2.68369	2.02508	1.62019	3.24843	1.97642	3.92674	0	0.838821	0.496498	0.298253	0.397931	0.675377	1.75984	0	1.21619	1.32869	1.26736	0.771988	2.91295	2.56757	5.91116	4.53529	2.10833	3.54668	1.73528	1.7311	2.49829	1.811	3.35246	4.84026	7.36181	5.89112	5.07396	0.96917
2021-09-21	1.23924	0.827187	0.0909554	1.04376	0.775643	1.83003	0.0408377	0.499558	0.260345	0.431066	0.81635	1.09964	1.34922	2.24119	1.87659	1.54025	1.79753	2.28404	2.35387	0.69219	2.05625	0.837815	0.451687	2.7677	1.68781	1.5368	4.03092	2.36879	2.94562	5.10012	0.709108	0.298248	2.53376	6.14915	2.41587	2.85205	2.8386	3.12763	3.41838	0	0.441495	0.587423	1.52323	3.09387	3.55375	6.0521	5.80725	1.95725	0.0218101
2021-09-22	1.05023	2.45814	0	1.28426	2.99857	2.47158	0.107612	1.58591	1.04651	2.27704	0.0977897	0.363293	0.0346563	0.0319891	0.432047	0.320114	0.367549	0.495821	1.0621	0.680426	0.543814	0	0	0	0	0	0.34025	0	0	0.410498	0	0	0	0.803221	0	0.68654	0.463012	2.06639	2.54968	0	0	0	0	1.29894	1.95492	0	0.679017	0.124423	0.44852
2021-09-23	6.72156	5.28797	3.37021	0.729969	6.22649	5.55884	0.390331	0.889653	3.40524	4.72433	0.296125	0.466994	0	1.11296	1.89322	1.25546	2.47713	0.970201	3.92567	2.9719	0.432179	0	0.0957923	0	0	0.542356	0.688652	1.36468	0.365685	0	0	0	0.0768583	0.888275	0.153185	1.30273	0	0	0.385687	0	0.0199844	0	0	1.13157	0.549799	0	1.56836	0	0.304031
2021-09-24	0.642879	2.68638	0.613408	1.96189	2.64156	1.88658	0.576161	0.669603	1.20244	3.63514	1.13384	1.84422	2.25338	1.54217	1.93947	1.87081	3.04563	3.62979	2.58081	1.75169	1.16003	1.27784	0.985375	3.41885	1.2096	2.15487	1.19104	2.90325	2.34282	3.42578	0.792702	3.37349	2.68645	4.77635	4.251	4.30349	2.79529	1.60205	1.23827	1.36937	1.0817	0.500558	0.521448	4.8565	5.26954	3.57094	5.44135	1.86518	0.867626
2021-09-25	0.827351	0	0	0	0.509506	0.45778	0.145893	0.675351	1.36183	1.01692	0.734058	0.18323	0.18905	1.05448	3.09916	2.38915	1.86456	2.66898	1.99596	3.68151	2.67354	0	0.463347	4.57932	3.25127	0.596756	3.90723	2.3591	4.48369	6.15127	0	0	0	1.58814	0.489417	0.41071	3.63511	2.13285	4.39096	0	0	0	0	0.64289	1.59282	1.61012	2.21933	2.66962	0
2021-09-26	5.87101	6.85145	0.293932	0.781155	2.90733	1.36369	0.540681	3.50781	2.76695	2.47297	1.5501	1.10849	0.442821	0.952382	7.89989	6.36908	3.95746	3.33308	3.22493	2.60752	3.31274	0	0.567772	0	0.141884	0	0	0.830549	0.725658	0	0	0	1.90167	0.497579	0.898216	2.26386	1.03886	0.512134	0.687567	0	0.888299	1.75712	1.70078	3.68173	2.63352	0.58602	1.16067	0.29002	0.290128
2021-09-27	4.76191	4.58283	0.810865	0.520078	3.03313	2.69885	1.17115	3.06595	1.58042	1.64131	1.62712	2.33421	1.41512	1.26604	1.39419	1.38931	2.77817	2.46597	6.23029	7.89452	3.73818	2.36894	2.03426	1.0577	1.12441	3.45481	4.19012	0.442173	1.23489	0.602267	1.36443	3.82186	6.70713	7.46777	6.84232	3.10404	0.253914	0.0887587	0.365144	5.26704	2.50086	4.03321	3.74325	7.22985	1.43298	1.56847	2.05065	1.45687	1.81845
2021-09-28	5.38602	4.59613	3.36161	3.94736	8.49115	7.14949	1.87617	2.13144	3.81721	9.35709	3.52065	4.07588	1.72198	1.49638	4.17121	4.7159	4.68006	0.221572	3.75917	4.37798	2.47041	1.24549	2.63077	5.90508	4.57923	2.59182	9.5671	6.80073	7.28583	5.91953	0.729654	1.16461	0.641149	3.32747	3.36159	8.08711	2.81676	4.08263	1.90475	1.22963	0.809001	0.524413	0.0787452	5.57526	3.14686	6.97494	4.30222	4.55789	0.605937
2021-09-29	4.16599	3.81324	2.77049	1.3899	2.75588	4.14041	2.41318	4.0439	1.44178	2.62203	0.434806	2.49712	1.1763	3.00776	1.79123	1.93297	1.20347	2.46573	5.00813	5.2433	7.00034	1.26476	1.07767	3.67793	0.395468	3.45852	1.24083	1.53874	0.972208	4.49652	0.672221	4.38244	3.2876	6.56008	4.4029	5.84701	1.15355	1.3005	0.880896	5.26334	2.83478	3.5218	1.12275	5.6117	6.09195	8.35735	4.65851	1.2114	5.30615
2021-09-30	2.12848	0.5528	0.259023	0.249483	1.47019	2.09444	0.854089	1.04481	0.258364	0.497102	0.118365	0.77249	0.242383	1.26054	0.533544	0.968779	0.480846	1.492	1.62819	0.929426	2.8496	0.904376	1.15358	2.25316	2.02256	0.658513	2.36376	3.46269	2.21191	3.10927	0.0899546	0	0.151743	0.680176	0.572576	2.13812	3.93986	4.74861	6.43827	0.138363	1.05075	0	0	0.110358	2.18206	3.54518	2.48826	5.28989	0.966514
2021-10-01	0	0.0501215	0.734162	0.382689	2.05938	0.711149	0.203401	0.571947	1.25467	1.36681	0.398635	2.42989	1.73142	0.269268	0.476098	2.17301	1.82823	1.59033	3.92471	2.15482	5.30203	0	0	0.743446	0.322147	0	0	0.670818	0.200435	0.686219	0	0	0	0	0	0.260821	0.196223	0	0.151173	0	0	0	0.256685	0	0	0	0	0	0
2021-10-02	0.152283	0.0288249	0.051214	0.0706396	0.17895	0.951458	0.12069	0	0.459771	0.131091	0.439878	0.564561	0.628027	1.16781	0.779822	1.01462	2.21326	0.672395	1.70358	1.47811	1.73811	0	0	0	0	0	0	0	0	0	0	0.020564	0	0	0	0	0	0	0	0.496072	0.349402	0	0.202759	0	0	0	0	0	0
2021-10-03	0.741408	0.439934	0.43916	0.372589	0.576685	0.223399	0	0	0.837994	0.646399	0.208799	0.120496	0.463229	0.139324	0.751415	1.04687	1.05243	1.01904	3.04899	2.9127	0.404277	0	0.134471	0.340186	0	0.472736	0.220287	0.242066	0.092783	1.0942	0.643964	0	0.179144	1.80342	0.28493	0	0.204853	0.412548	0.475196	0	0	0	0.39817	0.00971446	3.85265	0.832167	1.08685	0	0.212119
2021-10-04	0.738694	0.882588	0.372573	0.145916	1.80039	0.573222	0.670604	0.318315	0.590487	1.01233	0.403713	0.606505	0.370365	0	1.35509	1.2706	2.67417	0.5785	1.09988	0.582064	2.0307	0.860254	1.21171	1.0165	0.96659	0.684097	2.30814	3.02724	0.509369	0.748037	0.61701	0.205076	1.27916	2.01549	2.19828	2.91591	1.41107	0.0318165	0.292368	2.21189	1.29883	0.882697	2.1298	2.20534	0.804466	1.67949	2.53771	0.645943	0.706934
2021-10-05	0.293276	0.301608	0	0.599191	1.80067	2.07267	0.12586	0	0.344092	1.7652	1.03983	1.0413	2.34341	1.13728	0.863722	0.992109	0.741068	1.54307	0.869692	1.86522	1.24073	0.492798	0.707005	1.33278	1.90819	1.29257	1.80539	0.572085	0.985631	0.563577	1.22586	0.272629	0.894409	1.6565	1.97897	1.84023	1.59888	0.471045	3.06609	0.488706	1.0618	0.534861	0.518513	0.921714	1.92677	1.54218	1.23414	1.58375	0.430764
2021-10-06	0.477853	0.337234	0.0340118	0.00408338	0.17806	0.0514498	0.132042	0.25127	0.950888	1.02088	1.35884	0.30409	0.387896	0	0.508576	1.25779	1.13988	0.665165	1.14231	0.398929	0.753168	0	0	0.561759	0.437015	0	0	0.0802305	0.634977	0.161641	0.291921	0	0.151955	0.599482	0	0.0195042	0	0.24295	0.544333	0.41697	1.1976	2.25178	0.809108	0.671772	1.83143	0.632631	1.75173	0.736047	1.06784
2021-10-07	1.17144	1.985	1.45441	1.725	1.78036	1.57781	0.718724	0.172607	1.51202	2.48445	0.680416	2.24269	0.779241	0.996209	1.08799	1.72313	2.01437	1.71863	1.878	4.63568	3.14737	0.547138	0	0.0330309	0.380433	0	0.449519	0.0919446	0.162183	0	1.75164	1.14472	0.320857	1.72625	0.24825	2.34771	0.37472	1.02857	0.799545	2.3585	1.92679	2.82482	2.06403	2.2045	0.918449	0.665331	1.15029	0.407353	0.984285
2021-10-08	0.41876	1.60947	0	0.632851	1.19012	1.52111	0.446998	0.258652	0.836574	0.917103	1.29888	1.2707	0.604302	1.17828	0.637069	1.24865	2.37493	2.84031	4.62085	5.4582	3.60555	0.359177	1.23293	2.82874	2.11162	3.44781	5.73622	2.47409	1.53385	1.16786	0.49252	1.50898	0.575461	5.86339	2.7772	4.70277	2.52841	3.26687	3.13674	2.06131	1.01556	0.597008	0.468328	5.19959	4.86745	3.20109	6.02638	1.09191	3.04677
2021-10-09	0.374074	0.719117	0.549272	0.340422	1.01539	1.77668	0	0.564953	0.0368294	0.0328422	0.132843	0.56473	0.145	0.300087	0.15155	0.300687	0.667557	0.193257	0.13021	0.3422	0.570131	0	0.121093	1.51632	0.746827	0.457753	0	1.08012	0.242361	1.80154	0.195259	0.205293	0.509829	0.0380605	0	1.23118	1.02645	1.40297	4.61553	0	0.556178	0	0.0367771	0.565996	0.546166	1.33658	1.42699	2.2599	0
2021-10-10	0	0	0	0	0.269524	0.241161	0	0.483278	0.399112	0.498215	0	0	0	0	0.864178	1.06407	0.0936727	0.328116	0.59823	0.58225	0.348808	0	0	0	0	0	0	0	0	0	0	0	0	0	0	0	0	0	0	0	0	0	0	0.692496	0	0	0	0	0.00444343
2021-10-11	0.0454737	0.254012	0	0.0567782	1.50637	0.982133	0.133015	0.147051	0.341451	1.23999	0.883219	1.30721	0.127041	0.0644344	0.985152	0.979077	1.83674	1.03116	1.15116	0.942745	0.0716579	0.440234	0.575278	0.0504437	0.250117	0.181201	0.276491	0.236665	0	0.187003	0.155077	0	1.50444	0.441439	0.74224	0.223381	0	0.326782	0	0.672604	0	0.32694	0	0.734107	0.414188	0	0.471875	0.430261	0.180648
2021-10-12	1.37369	0.421866	1.12995	0.431363	1.18004	1.44646	0	0	1.2915	1.56966	0.972063	1.23545	0.372015	0.568558	1.39064	0.921265	0.31951	0.915669	1.19325	1.84672	2.70023	0	0.338105	0.089223	0.739617	0	0.549722	0.0364721	0.486224	0.993454	0	0.013602	0	0	0	0	0.279665	0.212815	1.22074	0.18415	0	0	0	0	0	0	0	0.279638	0
2021-10-13	0.686538	0	0	0	0	0	0	0.362418	0.218635	0	0.445997	0	0	0	0.447764	0.556664	0.528191	0	0	0	0	0	0	0	0	0	0	0	0	0	0	0	0	0	0	0	0	0	0	0	0	0	0	0	0	0	0	0	0
2021-10-14	1.79521	0.371948	0.555297	0	0.535247	0.434689	0	0.216988	0.38886	1.07781	0.753437	0.171239	0	0	1.27511	1.49518	0	0	0.047433	0.00799852	0	0	0	0	0	0	0	0	0	0	0	0	0	0	0	0	0	0	0	0	0	0	0	0	0	0	0	0	0
2021-10-15	0.780967	0.332228	0.971556	1.06646	2.86911	0.0118978	0	0.0808062	0.732584	1.71981	0.747777	2.03781	1.21986	0.251033	2.33653	2.30671	2.04356	0.665171	0.4684	1.45162	0.229379	0	0	0	0	0	0	0	0	0	0	0	0	0	0	0	0	0	0	0	0	0	0.0236283	0	0	0	0	0	0
2021-10-16	0.50015	0.384365	0.705181	0.382828	1.93975	0.671956	0.400563	0	1.09773	1.63224	0.755703	1.76893	0.872455	0.398528	0.702472	0.730268	0.58019	1.25293	1.83601	1.48519	1.08623	0	0	0	0.0742664	0	0.259573	0	0	0	0	0	0	0	0	0	0	0	0	0.232789	0.114727	0	0	0	0	0	0	0	0.634839
2021-10-17	0.244267	0.405304	0.673607	1.25967	2.6259	1.37446	0.412301	0	0.566236	1.95764	0.261626	1.95986	0.280105	1.56522	0	0.294255	0.399934	1.06951	1.61899	2.13649	1.41922	0	0.810695	0.682469	0.76777	0.46245	0.175126	0.468933	0.697516	0.426049	0	0	0.0562678	0.228056	0	0.217792	0.8703	0.353561	3.12019	0.742923	0.727905	0	0	0.256734	0.705899	1.61279	0.232226	0.276439	0.268261
2021-10-18	0	0	0	0	0	0	0	0	0	0	0	0	0	0	0	0	0	0	0.0190396	0.78617	0.0628105	0	0	0	0	0	0	0	0	0	0	0	0	0	0	0	0	0	0.324894	0	0	0	0	0	0	0	0	0	0
2021-10-19	0.135223	0	0	0	0.557183	0	0	0	0	0.135948	0.343573	0	0	0	0.376923	0	0	0	0.227122	0.191011	0	0	0	0	0	0	0	0	0	0	0	0	0	0	0	0	0	0	0	0	0	0	0.0980423	0.223293	0	0	0	0	0
2021-10-20	0	0.0224879	0.847927	0.212731	1.88705	0.0383938	0	0	0.25641	0	0.165062	0.0444887	0.186502	0	0	0	0.56921	0	0.00783477	0.060806	0	0	0.0796565	0	0.00301345	0	0	0.127447	0	0	0	0	0	0	0	0	0	0	1.03204	0	0	0	0	0	0	0	0	0	0
2021-10-21	0	0	0.0565504	0.498784	0.57477	0.692733	0.409795	0.638442	0.573851	0.499512	0.276249	1.17836	0.313849	0.774356	1.35772	1.21227	2.59524	0.516929	0.919002	2.4279	0.918476	0	0	0	0	0	0	0	0	0	0	0.041427	0	0	0	0	0	0	0	0.14154	0	0	0.13451	0	0	0	0	0	0.223907
2021-10-22	0	0	0	0	0	0	0	0	0	0	0	0	0	0	0.571074	0.314058	0.606094	0	0.395172	0.213774	0.574346	0	1.09641	0.378917	0.44462	0.395771	0.493437	0.875379	0.94039	0.258702	0	0	0	0.155334	0.409614	0	0	0.79594	0.792016	0	0	0	0.226694	0.787383	0	0	0.0884572	0.0357815	0.435702
2021-10-23	2.83425	1.23961	1.21325	1.32855	4.43803	2.39699	0.124284	0.562511	1.83699	1.26208	1.45698	1.29651	1.18221	0.777289	0.735441	0.589973	2.95953	2.43892	4.28258	2.93349	2.1048	0	0	0	0	0	0	0	0	0	0	0	0.259493	0	0	0	0	0	0.546219	0.50147	0.042534	0	0.0393528	0	0	0	0	0	0.224691
2021-10-24	0.235529	0.453482	0.419863	0.466167	1.24324	2.50004	0.57919	0	1.21126	0.0930897	1.19401	1.58498	1.30929	1.7541	1.15845	1.02272	2.03143	1.16709	2.28622	1.13169	2.13191	0.324697	0	0	0	0	0	0	0	0	0.726219	0.0156305	0.349754	1.41047	1.11839	0	0	0	0	0.746394	0.560369	0.181481	0.398474	1.72106	0.608545	0.429967	0.788626	0	0.643314
2021-10-25	0.378409	0.447705	0.38525	1.05524	1.361	0.601542	1.02799	0	0.0275123	0.736528	0.227222	0.832744	0.573259	0.699623	0	0	0.450435	0.980604	1.78181	2.17097	0.960813	0	0	0	0	0.0883563	0.0533566	0.440425	0	0	0	0	0	0.118329	0.396475	0	0	0	0.194579	0.00723012	0	0	0	0.145993	0	0	0.252989	0	0.573867
2021-10-26	0.102708	0.299951	0.437296	0.596545	1.96372	2.48505	1.23796	0.794173	1.46696	1.40359	1.78814	3.38145	1.49062	1.6057	0.959876	2.50716	2.45308	2.38312	2.59989	3.04331	6.08442	0	0.719729	0.561754	0	0	0	0	0	0	0	0	0	0	0	0	0	0	0	0	0.117204	0	0	0	0	0	0	0	0.162468
2021-10-27	0	0	0.253085	0	0	0.310205	0.143971	0	0	0.2272	0.173663	0.254603	0.148124	0.572537	0	0.347531	0.244797	1.21451	1.21263	0.634872	0.717	0	0.304516	0.974911	0.228147	0.619476	0	0	0.014249	0	0	0	0	0	0	0	0	0	0	0	0	0	0	0	0	0	0	0	0.134185
2021-10-28	0	0	0	0	0	0	0	0	0	0	0	0	0	0	0	0	0	0.0935684	0	0.565892	0.788741	0	0	0	0	0	0	0.209314	0	0	0	0	0	0	0.109721	0.0817581	0.190438	0.110912	1.46689	0	0	0	0	0	0	0.646094	0.741876	0.42081	0
2021-10-29	0.109748	0	0	0	0	0	0	0.106632	0	0	0	0	0	0	0	0.0268048	0.0677396	0.186428	1.43415	0.300642	0	0	0	0	0	0	0	0	0	0	0	0	0	0	0	0	0	0	0	0	0	0	0	0	0	0	0	0	0
2021-10-30	0.577246	0.41869	0.38027	0.409229	0.352901	0.502761	0	0.099491	0.77354	0.58088	0.610474	1.44846	0.200988	0.679571	0.983295	0.312816	0.629291	0.397851	0.224361	1.0052	0.0995244	0	0	0	0	0	0	0	0	0	0	0	0	0	0	0	0	0	0	0	0	0	0	0	0	0	0	0	0
2021-10-31	0	0	0	0	0.22359	0.208978	0	0	0	0	0	0.00642026	0.0850364	0.118958	0	0	0.388563	0.329209	0.366851	1.29696	0.29559	0	0	0	0	0	0	0	0	0	0	0	0	0	0	0	0	0	0	0.0593171	0	0.376317	0	0	0	0.113813	0	0	0
2021-11-01	0.339076	0.175148	0.635592	0.673089	0.800215	0.305477	0.102885	0	0.0453738	0.371465	0.349867	0.204844	0	0.23631	0.0294151	0	1.33247	0.0892061	0.458834	0.33165	0.197026	0	0.101756	0	0.0768156	0	0	0	0	0	0	0	0	0	0	0	0	0	0.226567	0	0	0.248381	0	0	0	0	0	0	0
2021-11-02	0	0	0	0	0	0	0	0	0	0	0	0	0	0	0	0	0	0	0	0	0	0	0	0	0	0	0	0.15909	0.00372138	0	0	0	0	0	0	0	0	0	0.145043	0	0	0.449487	0.336187	0	0	0	0	0	0.401395
2021-11-03	0	0	0	0	0	0	0	0	0	0	0	0	0	0	0	0	0	0.210946	0	0.288628	0.584819	0	1.2287	1.07001	0.943971	0	0	0.46421	1.02464	1.42364	0	0	0	0.118652	0.0520323	0.379398	0.284742	2.38006	4.38996	0.265509	1.09471	0	0	0	1.5769	1.64782	0.721717	1.02907	0
2021-11-04	0	0	0.0362593	0.0847325	0.445573	0.14073	0	0.0420962	0	0.196495	0	0.150119	0	0.0377965	0	0	0	0	0.239169	0	0.243942	0	0.390726	0.160428	0.0290251	0	0	0	0	0	0	0	0	0	0.190782	0	0	0	1.33644	0	0	0	0	0	0	0	0	0	0.0934651
2021-11-05	0	0	0	0	0	0	0	0	0	0	0	0	0	0.345401	0	0	0	0	0	0	0.0984245	0	0	0	0	0	0	0	0	0	0	0	0	0	0	0	0	0	0.477147	0	0	0	0	0	0	0	0	0	0
2021-11-06	0.261404	0.345809	0.883503	0.869045	0.780055	0.352872	0.159649	0	0.12907	0.239889	0	0.510809	0.812155	0.0851643	0.0233955	0	0.640891	0.126289	0.97869	0.915095	0.0262449	0	0	0	0.14939	0	0	0	0	0	0	0	0	0	0	0	0	0	0	0.0710978	0	0.139243	0	0	0	0	0	0	0
2021-11-07	0	0	0	0	0	0	0	0	0	0	0	0	0.103259	0.238983	0	0	0	0	0	0.69131	0.342976	0	0.20025	0.110324	0.479031	0	0.0281232	0.00539097	0	0.57686	0.424013	0	0	0.0794488	0.0397869	0.193521	0.841916	0.361708	0.721743	0.0532066	0.538517	0.0600939	0	0.704749	0	0.757164	0.417701	0.0136495	0.630052
2021-11-08	0.138414	0	0	0.407732	0.222924	0	0	0	0	0.159777	0	0	0	0	0.0169273	0	0	0	0.22126	0.329639	0	0	0	0	0	0	0.221474	0	0	0.252834	0	0	0	0	0	0	0	0	0.224293	0	0	0	0	0	0	0	0	0	0.0693466
2021-11-09	0	0	0	0.345076	0	0	0.139773	0	0	0	0	0	0.436964	0.410896	0	0	0	0.0815819	0.312726	0.70731	0.136843	0	0.317472	0.0272802	0.276968	0	0	0.749644	0	0	0	0	0	0	0	0	0.216869	0	0.505695	0	0.395577	0.442152	0.1385	0.244581	0.150463	0.303827	0	0.247928	0.238685
2021-11-10	0.0317357	0	0	0	0	0	0	0	0	0	0	0	0	0	0	0	0	0	0	0	0	0	0	0	0	0	0	0.209758	0.012707	0	0	0.0973459	0.127148	0.46515	0.44167	0	0.348725	0	0.233153	0	1.01647	0.721156	0.143241	0	0	0	0.351245	0.592231	0
2021-11-11	0	0	0	0.0348464	0.0479954	0.0660647	0	0	0	0.109473	0	0.0861573	0	0	0	0	0.303243	0.00211427	0.194608	0.311323	0	0	0	0	0	0.330461	0	0	0	0	0	0	0	0	0	0	0	0	0.0773174	0	0	0	0	0	0	0	0	0	0
2021-11-12	0	0	0	0	0	0.0892394	0	0	0	0	0	0.123845	0	0	0	0	0	0	0.357685	0.383748	0.173353	0.378215	0.105585	0	0	0.272208	0.104927	0.148711	0	0	0	0	0.0922833	0	0	0	0	0	0.553692	0	0	0	0	0.419077	0.0123813	0.120557	0.227949	0	0
2021-11-13	0.461093	0.410382	0.648212	0.562762	0.491495	0.371585	0.0896608	0	0	0.182691	0.226452	0.209613	0	0.0320448	0	0	0	0.359854	0.415693	0.468942	0.812983	0.119682	0.896027	0.841767	0.553182	0.00822349	0	0.609717	0.492181	0.660705	0	0	0.239988	0.0824455	0.0120571	1.74953	0.73172	0.00277605	0.600996	0.0495579	0.414882	0.179681	0.0887532	0.255443	0.541157	0.990026	0.317893	1.00963	0.441105
2021-11-14	0.148766	0.139803	0.507402	0.984864	0.194019	0.487055	0.044242	0	0.171257	0.284877	0.339307	1.02158	0.490656	0.472424	0.19518	0	1.00645	1.26306	1.41749	1.27569	1.56594	0.082116	0.720651	0.633953	0.24217	0	0	1.08517	1.29443	0.865002	0	0	0.358282	0.126172	0	0.259463	0.41293	1.02925	4.17841	0.690602	0	0.0910011	0	0.432537	1.28829	1.37257	1.04868	2.03503	0.431551
2021-11-15	0	0	0	0	0.0774133	0.07253	0	0	0	0.100669	0.0996378	0.00476608	0.0379181	0	0	0.26212	0.422378	0.329548	0.551841	0.233243	0.602553	0	0	0	0	0.000829974	0.00525781	0	0	0	0	0	0	0	0	0	0	0	0.571162	0	0	0	0	0	0	0	0	0	0
2021-11-16	0.0231764	0.0739183	0.311278	0.165179	0.734389	0.17086	0	0	0	0.17084	0.0926951	0.0685377	0.0852089	0.00812641	0	0.0244534	0	0.0992835	0.726767	0.656675	0.293691	0	0	0	0	0	0	0	0	0	0	0	0	0	0	0	0	0	0	0	0	0	0	0	0	0	0	0	0
2021-11-17	0	0	0	0	0	0.265799	0.0228319	0	0	0.0658232	0	0	0.21866	0.0313323	0	0	0	0.344401	0	0.145985	0.126725	0.165851	0.179849	0.0439926	0.0844142	0	0.0388927	0.0466012	0	0	0	0	0.179387	0	0	0	0	0	0.328769	0.0423183	0	0.153971	0	0.0503057	0	0.195107	0.357678	0.130565	0
2021-11-18	0	0	0	0	0.14365	0	0	0	0	0	0	0	0	0	0	0	0	0	0	0	0.202139	0	0.156975	0	0.233333	0	0	0	0	0	0	0	0	0	0	0	0	0	0.440611	0	0	0	0	0	0	0.0394904	0	0	0.0946805
2021-11-19	0	0	0	0	0	0	0	0	0	0	0	0	0	0	0	0	0	0	0	0	0.112307	0	0	0	0	0	0	0	0	0	0	0	0	0	0	0	0	0	0	0	0.389266	0.238831	0	0	0	0	0	0	0.435553
2021-11-20	0.506221	0.225722	0.944998	0.948565	0.0891438	0.0576502	0.000593191	0	0.0808077	0	0	0.123682	0.0644323	0.202188	0	0	0.201623	0	0.0650789	0.243323	0.295001	0	0.0221012	0.321507	0.17169	0	0	0	0	0	0	0	0	0	0	0	0	0	0.219987	0.196286	0.296419	0	0	0	0	0.156131	0	0	0.395721
2021-11-21	0	0	0	0	0	0	0	0	0	0	0	0	0	0	0	0	0	0	0	0	0	0	0.82261	0.572648	0.138739	0	0	0	0	0	0	0	0	0	0	0	0	0	1.5447	0	0	0	0	0	0	0.192103	0	0	0
2021-11-22	0	0	0	0	0	0	0	0	0	0	0	0	0	0	0	0	0	0	0	0	0	0	0.547498	1.2244	0.276377	0	0	0	0	0	0	0	0	0	0	0	0.832453	0	2.17612	0	0.389431	0.269809	0.667028	0	0	0	0	0	0.517468
2021-11-23	0	0	0	0	0	0	0	0	0	0	0	0	0	0.119988	0	0	0	0	0	0	0.62447	0.152679	0.179849	0.0135841	0	0	0	0	0	0	0.0796103	0	0.0915931	0	0.534581	0	0.187804	0	1.16195	0	0.134449	0.163296	0.238596	0	0	0.540382	0	0	0.412718
2021-11-24	0	0	0	0	0	0	0	0	0	0	0	0	0	0	0	0.194626	0.35065	0	0.0961949	0.0864801	0.0993367	0.097086	0	0.163561	0	0	0	0	0	0	0	0	0	0	0	0	0.0459708	0	0	0	0	0	0	0	0	0	0	0	0
2021-11-25	0	0	0	0	0.211255	0	0	0	0	0	0.254147	0	0	0	0	0.133983	0.44567	0	0.12094	0.285103	0	0	0	0	0	0	0	0	0	0	0	0	0	0	0	0	0	0.0139215	0	0	0	0	0	0	0	0	0	0	0
2021-11-26	0	0.101824	0	0	0.164643	0	0	0	0	0	0	0	0	0	0	0	0	0	0	0	0	0.0133086	0.015378	0.0625059	0.100006	0	0	0	0	0	0	0	0	0	0	0	0	0	0.32128	0	0	0	0	0	0	0	0.291768	0	0
2021-11-27	0.233067	0.120047	0.587714	0.380895	0.0288067	0.0584726	0	0	0	0.416444	0.0361638	0.385961	0	0	0	0	0.486419	0.234872	0.268246	0.493396	0.963893	0	1.43015	0.838793	0.120913	0.0389347	0	0.126236	0.500207	0.340172	0	0	0.118591	0	0	0	0.0379402	0.30618	1.64413	0	0.0135806	0	0	0.627838	0.0873525	0.709593	0.700808	0	0.135414
2021-11-28	0	0	0.0219325	0.298483	0.0920308	0.368934	0	0	0	0.255037	0.185667	0.127505	0.0341085	0.0632861	0	0	0.182537	0.358483	0.6512	0.895639	1.18643	0.255343	0.385292	0.415135	0.124882	0	0	0.238817	0.0882387	0	0.0574435	0	0	0.125388	0	0	0	0.215525	1.20036	0.123026	0	0	0	0	0.281366	0.207407	0.766528	0	0.296871
2021-11-29	0	0	0	0	0	0	0.0449958	0	0	0	0	0	0.0239968	0.15342	0	0	0	0	0	0.21924	0.0776173	0	0.465419	0.4921	0.390577	0	0	0	0.186863	0	0	0	0	0.0142415	0	0	0	0	1.09248	0.190017	0.147371	0	0	0	0	0.0247869	0.63431	0	0.459455
2021-11-30	0	0	0	0	0	0	0	0	0	0	0	0	0	0	0	0	0	0	0	0	0.238315	0	0	0.0141163	0.0373209	0	0	0.110018	0	0.162808	0	0	0.14404	0.0530391	0.139586	0.109597	0	0	0.498663	0.00383654	0.0350627	0	0	0.119585	0	0	0.373138	0	0.0372504
2021-12-01	0	0	0	0	0	0	0.0361271	0	0	0	0	0	0	0	0	0	0	0	0	0	0.206102	0	0.0173347	0.0309807	0.0870697	0	0	0.150405	0.14426	0.119281	0	0.0153408	0	0	0	0	0	0	0.729125	0	0.0190888	0	0	0	0	0.190624	0	0	0
2021-12-02	0	0	0	0	0	0	0	0	0	0	0	0	0	0	0	0	0	0	0	0	0.135425	0	0.193405	0.547925	0.161639	0	0.0667436	0	0.281084	0.0790457	0	0	0	0	0	0	0.15775	0.138055	1.02464	0	0	0	0	0	0	0.106143	0.120149	0.103583	0
2021-12-03	0.0881626	0	0.035573	0	0	0.0431684	0	0.0755531	0	0.113408	0.139988	0.173377	0.0320684	0	0.165795	0.250468	0.160781	0.0405708	0.0869198	0.12219	0.0988956	0	0	0	0	0.0197912	0	0	0	0	0	0	0.361757	0	0.377586	0	0	0	0	0.0732266	0	0	0.0816428	0.64912	0.108618	0	0.147726	0	0.0744829
2021-12-04	0.0755162	0.117325	0.130818	0.0690031	0.144295	0.108296	0.044232	0	0.195087	0	0.106171	0.195387	0	0	0.162083	0.423658	0.0241854	0.267043	0.0760331	0.224129	0.27706	0.231727	0.16478	0.663731	0.278636	0.118675	0.160068	0.0753572	0.228415	0.10605	0	0.00979435	0.0953122	0.127696	0.196736	0.426585	0.195595	0.73429	0.204152	0.257835	0	0.0745086	0.0779809	0.30972	0.588838	0.57088	0.11789	0.269303	0
2021-12-05	0	0	0.0140558	0	0	0.00823379	0	0	0	0	0.0442781	0.0752158	0	0.0369314	0.127295	0.181697	0	0	0.111709	0.177742	0.227865	0	0.163787	0.115247	0.107308	0.00684472	0.192251	0.0214002	0.0215856	0.218033	0	0.0642278	0.0843403	0.0148884	0.235927	0.11307	0	0.134789	0.403206	0.0837965	0	0.384476	0.174994	0.145932	0	0.365891	0.475747	0	0.0555969
2021-12-06	0	0	0	0	0.010112	0	0	0	0	0	0	0	0	0	0	0	0	0	0	0	0	0	0	0	0	0	0	0	0	0	0	0	0	0.0550195	0	0	0	0	0.225799	0	0	0	0	0	0	0.0153413	0.188812	0.10054	0
2021-12-07	0	0	0	0	0	0.0111664	0	0	0.0382718	0	0	0	0	0	0.259219	0	0.00906147	0	0	0	0.067039	0	0	0.0803686	0	0	0	0	0	0	0	0	0	0	0	0	0	0	0.152885	0	0	0	0	0	0	0	0	0	0
2021-12-08	0	0.0392695	0	0	0.0536552	0.0269227	0.0758128	0	0	0	0.0920189	0.038844	0	0.0207762	0.145326	0.0354169	0	0.205235	0.131777	0	0.10574	0.0626044	0.282706	0.234174	0.050679	0.503626	0.55081	0	0.00234972	0.107059	0	0	0.00583447	0.137116	0.166331	0.368404	0.0183137	0.211174	0.487127	0	0.10746	0.221583	0.0895228	0	0.292298	0.166096	0.301286	0	0
2021-12-09	0.0661284	0	0.0175459	0	0	0	0.0207178	0	0	0	0	0	0.0244678	0.125729	0	0	0	0	0	0	0.175062	0.21519	0.135014	0.608664	0.450496	0.150657	0.293326	0.305066	0.00878479	0.0083336	0.193798	0	0.174555	0.0368424	0.1557	0.12406	0.149213	0.0391926	0.507691	0.13252	0.00512984	0.121159	0.0265489	0.566739	0.184818	0.426589	0.591557	0.271219	0.0798206
2021-12-10	0	0.29981	0	0	0.0201268	0	0.0335632	0	0	0	0	0	0	0	0	0	0	0	0	0	0.0172222	0	0.0490112	0.235339	0.0343463	0.16889	0.0514264	0.0162234	0.188473	0.0655355	0	0.0417481	0.0142482	0.111141	0.139023	0.361396	0.292364	0.128075	1.02952	0.0646463	0	0.105287	0.137202	0.159087	0.481158	0.598338	0.501655	0.1354	0.0288231
2021-12-11	0.0242139	0	0.0139081	0	0.00671348	0.273037	0.0914567	0.357611	0.197289	0.0744189	0	0.154701	0.137719	0.229773	0.0478945	0.0807423	0	0.122036	0.185204	0	0.038089	0	0	0.023708	0.0405807	0	0	0	0.121843	0	0	0	0	0.0219512	0	0	0	0	0.134318	0.121044	0.0958381	0	0	0	0.0129888	0	0.521044	0	0.548988
2021-12-12	0	0	0	0	0.0328102	0	0	0	0	0	0	0.0349554	0.0298387	0	0	0	0	0	0.0694889	0	0	0.00863624	0	0	0	0	0	0	0	0	0	0.00464374	0	0	0	0	0	0	0	0.22239	0	0	0	0	0	0	0	0	0
2021-12-13	0	0	0	0	0.035253	0	0	0	0.00766993	0	0	0	0	0	0	0	0.0280627	0	0.0177767	0	0.148619	0.0874178	0.0551528	0.150524	0.0114526	0.0958549	0.097964	0.0477514	0	0.201709	0	0.0945796	0.165373	0.158551	0.0708419	0.200747	0	0.102026	0.543433	0.0991696	0	0	0	0.0683472	0.0798118	0	0.126827	0.103385	0.0457641
2021-12-14	0	0	0	0	0	0	0.00219029	0	0	0	0	0.00975512	0.0266767	0	0	0	0.0823292	0.00966086	0	0	0.0447461	0.0285869	0.0244682	0.145496	0.0309683	0	0.23736	0.0723546	0.139613	0.0766887	0	0	0.193889	0	0.208517	0.15224	0	0.105564	0.565572	0.142147	0	0	0	0	0.162459	0.236312	0	0	0
2021-12-15	0	0	0	0	0	0	0	0	0	0	0	0	0	0	0	0	0	0	0	0	0	0	0	0.0760903	0	0	0	0.09744	0	0	0.0626847	0.033681	0	0.0907028	0	0.0994994	0	0	0.377031	0.00172275	0	0	0	0.000909163	0	0	0.106248	0	0
2021-12-16	0	0	0.0232172	0	0	0	0	0	0	0	0	0	0	0	0	0	0	0	0	0	0	0.0151181	0	0.0785313	0.0570673	0	0.0327274	0.0498202	0	0	0.00743463	0.0298043	0	0.0366176	0.156468	0.114577	0	0	0.583411	0	0	0.0803839	0	0.129946	0.114142	0.521345	0.400997	0	0
2021-12-17	0.0333718	0.0416132	0.0608652	0	0.0814584	0.0275144	0	0	0	0	0	0	0	0	0	0	0	0	0	0	0	0.125796	0.039993	0.24843	0.0936224	0.0256124	0.0317533	0.0325306	0	0.110811	0	0	0	0	0.0452237	0.169812	0.0164846	0.126615	0.661064	0.22639	0	0	0	0.000601259	0.0299176	0.177089	0.0603842	0.117189	0
2021-12-18	0.144466	0.0404285	0.0147059	0.13043	0.0811419	0.0049144	0	0.0181992	0.0282448	0	0	0.182747	0	0	0	0	0	0	0	0	0.0747623	0.075272	0.0807817	0.10576	0.0614853	0.13085	0.0639674	0.122222	0.0314268	0.0931736	0.541664	0	0.23898	0.207055	0	0.289241	0.357228	0.441441	1.14764	0.0996114	0.0575093	0	0	0.172126	0.411932	0.828577	0.35417	0.544235	0
2021-12-19	0.0265155	0	0	0.0129135	0.0668912	0.106694	0.0926595	0.0176469	0.0658485	0	0	0	0	0.182578	0	0	0	0	0.067427	0	0.0395888	0.123408	0.22871	0.564313	0.0672578	0.0477974	0.100374	0.179745	0.0342469	0.0126592	0.269678	0	0.128946	0.0990965	0.42064	0.596612	0.121503	0.977733	0.829804	0.0566167	0.673208	0.0973098	0.287759	0.708023	1.29413	1.2871	0.672392	0.642769	0.073818
2021-12-20	0.0263237	0	0.053634	0.0212101	0.0570177	0	0.15166	0	0	0	0.0557011	0.146136	0.371721	0.783489	0.135991	0.0398473	0.07423	0.126889	0.167526	0	0	0.00423293	0.326085	0.324702	0.0328535	0.0724579	0.457207	0.550796	0.350317	0.0603374	0	0	0.173961	0.054229	0.254048	0.955597	1.10566	1.01326	1.00711	0.0892982	0.275248	0	0	0.310488	1.05448	0.903601	0.730252	1.24424	0
2021-12-21	0.331852	0.0404008	0.018935	0.0137475	0.445656	0.272372	0	0.171337	0.151604	0.0768605	0.174128	0.0705325	0.180563	0.120856	0.170659	0.28861	0.193587	0.431254	0.230376	0.0511851	0.152604	0	0.104924	0.0705782	0.0942076	0.0045051	0.525877	0.696146	0.006714	0.107125	0	0	0.205449	0.0428618	0.418687	0.8296	0.483804	0.0812381	1.0284	0.319756	0.104137	0	0	0.482309	1.30224	1.05876	0.924601	0.3838	0.504929
2021-12-22	0.141907	0	0.314019	0.0538649	0.084024	0.527547	0	0.150154	0	0	0	0.07251	0.0170492	0	0.032324	0	0.0621945	0.147881	0.113785	0.0929722	0.184264	0	0.0231741	0.334587	0.0830798	0	0.294665	0.148904	0.182287	0.0592779	0	0	0.0154671	0.0847302	0	0.109875	0.396336	0.199095	0.745176	0.0512629	0.071513	0	0	0	0	0.299376	0.313347	0.0733995	0.270041
2021-12-23	0	0	0.057877	0.0485188	0.0695177	0.0378859	0	0	0.0215392	0	0	0.0598822	0	0	0	0	0	0.101692	0.162143	0.0486022	0.0469484	0	0.0334382	0.120183	0.120876	0	0.0250425	0	0	0	0	0.00553209	0.0570607	0.0699254	0	0.0632694	0	0	0.037219	0	0	0	0	0	0	0.0832415	0	0	0
2021-12-24	0	0	0.0995142	0.105855	0.0979502	0.0494739	0.00836964	0	0.0836204	0.0212759	0	0.000745647	0.117127	0	0	0	0.215493	0.295319	0.0303765	0.137243	0.0174814	0	0	0	0	0	0	0	0	0	0	0.0128216	0.0997019	0	0	0	0	0	0	0.188132	0.0715502	0.00557287	0	0	0	0.0107585	0.120225	0.115596	0.105691
2021-12-25	0	0	0	0	0	0	0	0	0	0	0	0	0	0	0	0	0	0	0.0171105	0	0	0.032634	0.00570182	0.0304253	0.0928939	0.135637	0	0.0826342	0	0	0	0	0	0	0	0.0837229	0	0	0.0869045	0	0	0	0	0.134316	0.00224295	0.220367	0.245969	0	0
2021-12-26	0.116283	0	0.0469504	0	0.122038	0.351384	0.0498919	0.0394893	0	0	0.034225	0.0811179	0.0467155	0.00692891	0	0	0	0.0242691	0.106497	0	0	0	0	0	0	0	0	0	0	0	0.0758685	0.0585576	0	0	0	0	0	0	0.0914383	0.146094	0	0	0.0457896	0	0	0	0	0	0
2021-12-27	0	0	0.0119476	0	0	0.146978	0.119967	0	0	0	0	0.0684249	0.11334	0.0861148	0	0	0	0.041294	0.0733115	0.110696	0.013852	0.0194739	0	0.125615	0	0.154446	0.154943	0.00866735	0	0	0	0.0350138	0.246255	0.0449031	0.229302	0.131265	0.102466	0	0.320766	0.575395	0	0	0.201704	0	0.0041211	0.176453	0.488362	0.148074	0
2021-12-28	0.0575428	0	0.0174437	0.023811	0.0181312	0	0	0.0625174	0.00458551	0	0.0517046	0.0205379	0	0	0.358703	0.0464341	0	0	0.0787214	0.0251114	0.0990801	0	0	0	0	0	0	0	0	0	0	0	0	0.0380026	0	0	0	0	0	0	0	0	0	0	0	0.0149447	0	0	0
2021-12-29	0	0	0.0302955	0.036103	0	0.0401776	0.0233597	0	0	0.0742389	0	0.016086	0	0	0	0	0	0	0.0320829	0.0358799	0.139176	0.0106628	0	0.00886372	0	0	0	0	0	0	0	0.0322704	0	0.0516212	0	0	0	0	0.166261	0.0394635	0	0	0	0	0	0.0882165	0	0	0
2021-12-30	0	0	0	0.0604665	0	0	0	0	0	0	0	0	0	0	0	0	0	0	0.00757352	0	0.0794913	0	0	0.00878788	0	0	0	0	0	0	0	0	0	0	0	0	0	0	0.306325	0	0	0	0	0	0	0.0888707	0	0	0
2021-12-31	0	0.0415181	0.0583951	0	0	0.0921332	0	0	0	0	0	0.0502974	0.0867476	0.310194	0	0	0	0	0.111454	0.113715	0.209293	0	0.204786	0.70877	0.235282	0.267017	0.18623	0.239511	0.383386	0.0736988	0	0.304316	0	0	0	0.0096969	0.172606	0.0367501	0.603875	0.0497375	0.00778336	0	0	0	0	0.0385972	0.277928	0.0628698	0.486207
2022-01-01	0	0	0	0	0	0	0	0	0	0	0	0	0	0	0	0	0	0	0	0.182366	0.294166	0.29362	0	0.0329286	0	0	0	0	0	0.0875126	0	0.0604198	0.112466	0.253087	0.011517	0.0100717	0.0545395	0.0826503	0.510253	0	0.057374	0.0801051	0	0.104729	0	0.168891	0.217876	0.0897684	0.224014
2022-01-02	0	0	0.0117305	0	0	0	0	0	0	0	0	0	0.124346	0.105398	0.258078	0.108974	0.0226181	0.193584	0.674252	0.150003	0.097531	0.0599427	0	0	0	0	0	0	0.0294671	0	0	0	0	0	0.00664082	0	0	0	0.087196	0	0	0.0749187	0	0	0.0173685	0.0235997	0	0	0
2022-01-03	0	0	0.0936846	0.157295	0.0486232	0.118726	0	0	0	0.030634	0	0	0.0258622	0.076636	0	0	0	0.150178	0	0.00404709	0.162683	0.198559	0.278906	0.28071	0.242618	0.123052	0.264684	0.11966	0.0460541	0.0157524	0.103861	0	0.0708236	0	0.148876	0.0239634	0.470991	0.231797	0.336101	0.0231432	0.264554	0.151321	0.189117	0	0	0.378153	0.334496	0.154051	0.535472
2022-01-04	0	0	0	0.0432464	0.0631434	0.0872775	0.204481	0	0	0.162345	0	0.135202	0.0833966	0.117897	0	0	0.0639085	0.0896827	0.152704	0.325239	0.390156	0	0	0.234358	0	0.0414624	0.149211	0	0.100757	0.058436	0	0.0136456	0	0	0	0	0.0308779	0	0.345124	0.0511489	0.28269	0	0	0	0	0.10245	0.184953	0	0.31
2022-01-05	0	0	0	0	0	0	0	0	0	0	0	0	0	0	0	0	0	0	0	0.0812692	0.00531374	0	0	0	0	0.0630821	0.040261	0	0	0	0	0	0	0	0.108623	0	0	0	0.298031	0	0	0	0	0	0	0	0	0	0
2022-01-06	0	0	0.104723	0.00329669	0	0	0	0	0	0	0	0	0	0	0	0	0	0	0	0	0	0.17312	0.253845	0.380532	0.0902199	0.0110146	0.327304	0.136596	0	0.0281876	0	0.265438	0.00990281	0.112596	0.0650682	0.0833956	0.127963	0.0144626	0.452785	0	0	0	0.0148167	0.0567963	0	0.273421	0.00849324	0	0
2022-01-07	0	0	0.076862	0	0.0110835	0	0.225967	0	0.0903611	0	0	0	0	0	0	0	0	0	0	0	0.0952377	0.0805071	0.173498	0.00753859	0.0647955	0	0	0	0.180215	0.0540661	0	0.0470295	0	0	0	0	0.0694588	0.015631	0.00422019	0.0711091	0	0.027491	0	0	0	0	0	0	0
2022-01-08	0	0	0	0.174255	0.102484	0.185018	0	0.0546738	0	0.172204	0	0.10112	0	0.0543075	0.167476	0.0473052	0	0	0.0626143	0	0.0210877	0	0	0	0	0	0	0	0	0	0	0.107849	0	0	0	0	0	0	0.225802	0.0204309	0.0482836	0	0	0	0	0.110406	0.245448	0	0
2022-01-09	0.0199753	0.0139234	0.0488173	0.19175	0.309825	0.219684	0.0149815	0	0	0.121026	0	0.141995	0	0.113159	0	0	0.0530677	0	0.128277	0.282765	0.0576415	0	0	0	0	0.016465	0	0	0	0	0	0	0	0	0	0	0	0	0.0284849	0.13403	0	0	0	0	0.0820158	0	0.19122	0	0.0410894
2022-01-10	0.162682	0.62019	0.460444	0.244794	1.32377	0.842711	0	0	0.162862	0.719834	0	0.170642	0.0682295	0	0.0294158	0.469701	0.654581	0.0255263	0.327801	0.171835	0.00840736	0	0.045449	0	0	0	0	0.00897375	0	0	0	0.0462283	0.0436699	0.0655251	0	0	0	0.0788405	0.292588	0.0273765	0	0	0	0	0	0.0266166	0.0940909	0	0
2022-01-11	0.0689305	0	0	0	0	0.0917774	0.0184408	0	0.025757	0.0599817	0	0.254342	0.0469362	0.183264	0.172852	0.114791	0	0	0.0460897	0.0267019	0.251649	0	0.0165678	0	0	0	0	0	0	0	0	0	0	0	0	0	0	0	0	0	0	0	0	0	0	0	0	0	0
2022-01-12	0	0	0	0	0.0397178	0	0	0	0	0	0	0.182051	0	0	0	0	0	0.17692	0.0084277	0.139052	0.123443	0	0	0	0	0	0	0	0	0	0	0	0	0	0	0	0	0	0	0	0	0	0	0	0	0	0	0	0.138826
2022-01-13	0.0380456	0	0.410179	0.373655	0.195308	0.713756	0.119924	0	0.154404	0	0.0137613	0.423566	0.39901	0.499197	0	0.00822744	0.773164	0	0	0.22511	0.351648	0	0.072086	0.0739334	0	0	0	0	0	0	0	0	0	0	0	0	0	0	0	0	0	0	0	0	0	0	0	0	0
2022-01-14	0	0	0.0847867	0.105688	0	0.0933704	0	0	0	0.106119	0	0.0489809	0.0524788	0	0.117811	0	0	0.094664	0.0833518	0.113215	0.0627574	0	0	0	0	0	0	0	0	0	0	0.0221883	0	0	0	0	0	0	0	0	0.0662993	0.0409531	0.0147085	0	0	0	0.00492308	0	0.262509
2022-01-15	0	0.0371838	0.0421881	0.184833	0.050408	0.127934	0	0.09452	0.0683197	0.193886	0.010986	0.108465	0.0404972	0.120106	0.0957312	0.0960424	0.142316	0.0681864	0.175095	0.196795	0.399094	0	0.0418457	0	0	0	0	0	0	0	0	0.0861293	0	0	0	0	0	0	0	0	0.187571	0	0	0	0	0.101576	0.0504176	0	0
2022-01-16	0	0.0974845	0.166438	0.137636	0.172405	0.0275074	0.153938	0.106614	0	0.0549132	0	0.0645854	0.0450989	0	0	0	0	0	0.189999	0.0141696	0.294887	0.238425	0.324224	0.344489	0.136046	0.257244	0.103707	0.0531743	0.0337652	0	0	0.112096	0.0917851	0	0	0.0669062	0	0	0.239827	0.214992	0.155774	0.0833576	0.246063	0.0116825	0.0966817	0.22404	0.317766	0	0.303556
2022-01-17	0	0	0.0190893	0	0	0	0.02688	0	0	0	0	0	0.0131724	0.0452304	0	0	0	0	0	0	0.302807	0	0.0858079	0	0	0	0.0478412	0	0	0.0584745	0	0.0316451	0.00460465	0.0387961	0.0744373	0.0813383	0.0766908	0	0.374867	0.0313864	0.184463	0	0.0519307	0.00166727	0	0.50202	0.0827234	0.137748	0
2022-01-18	0	0	0.102006	0.148778	0.0187233	0.110192	0.0546895	0	0.0518605	0.160185	0	0.0407302	0.0160974	0.0157127	0.140899	0.0521731	0.189547	0.11419	0.155155	0.370293	0.414396	0.0613898	0.0489669	0.307617	0.126354	0.396583	0.0700933	0.0680706	0	0.0333095	0.0374755	0.0300917	0.0609393	0	0	0.0304573	0.0790026	0.0409426	0.300695	0	0.280281	0.160201	0	0	0.0575062	0.00847855	0.0290056	0.0575414	0.130481
2022-01-19	0	0.031828	0.063354	0.0993322	0.109861	0.372985	0.0161018	0	0.0426726	0.0861786	0.07012	0.223954	0.0100514	0	0	0.00391061	0.172161	0.0758242	0.204852	0.216001	0.486046	0	0.159475	0.520559	0.243118	0.219609	0.322366	0.0431625	0.087589	0.209065	0	0.0842835	0.0985977	0.4542	0.0263	0.128316	0.140256	0	0.825711	0.0255155	0.0837273	0	0.014766	0.0454279	0	0.181144	0.504027	0	0.0759111
2022-01-20	0	0	0	0	0	0	0	0	0	0	0	0.161985	0	0.186242	0	0	0	0	0.00374002	0.224273	0.555204	0.0207487	0.111545	0.159752	0.145956	0	0.120959	0	0	0	0	0	0	0	0	0	0	0	0	0	0	0	0	0	0	0	0	0	0
2022-01-21	0	0	0	0.0495089	0	0	0	0	0	0	0	0	0	0	0	0	0	0	0	0.0468119	0.0712169	0.141671	0.107738	0.0806302	0.154599	0.254443	0	0	0.0217198	0	0	0	0	0.341284	0.0657305	0.0436818	0.061122	0	0.410288	0	0	0	0	0	0	0.178075	0	0	0
2022-01-22	0	0	0	0	0	0	0	0	0	0	0	0	0	0.0371337	0	0	0	0	0	0	0.0540984	0.0559815	0.181961	0.0651449	0.134465	0.211057	0.645002	0.0830529	0.178982	0.0929573	0.0266974	0	0.0193445	0.0189354	0.0543219	0.138696	0.414228	0.0643039	0.917483	0	0	0	0	0	0	0.417391	0.381099	0	0
2022-01-23	0	0	0.00522996	0.119684	0.272781	0.115458	0	0	0	0.0888072	0	0.00358909	0.0697839	0.0772028	0.0439402	0.191951	0.382688	0	0.351252	0.0726307	0.110283	0	0	0	0	0	0	0	0	0	0	0	0	0	0	0	0	0	0	0	0	0	0	0	0	0	0	0	0
2022-01-24	0.0983654	0.581058	0.178158	0.243282	0.537129	0.210291	0.018619	0.302112	0.0638899	0.424373	0.0222853	0.0193383	0.14636	0.0302963	0	0.12404	0.445218	0	0.0635205	0.384889	0.261478	0	0	0.0122904	0	0.0303994	0	0	0	0	0	0	0.0294009	0.230221	0.0163477	0	0	0	0.387028	0	0	0	0.0411879	0.104104	0.200853	0.0549735	0	0	0
2022-01-25	0	0	0.00761586	0.0640287	0	0.0061882	0	0	0.0201193	0	0	0	0.058299	0	0	0	0	0	0	0	0	0.179625	0.303308	0.709145	0.171887	0.159476	0.07468	0.313095	0.178322	0.444391	0.0620466	0.125754	0.047049	0	0	0	0.050918	0	0.172515	0.0146189	0	0	0.185996	0	0.0259738	0.104718	0.193082	0.00104038	0.174331
2022-01-26	0	0	0	0.0610623	0	0.0560502	0.16152	0	0	0	0	0	0.0708793	0	0	0	0	0	0	0	0.146478	0	0.177289	0.65372	0.170016	0	0.102203	0.0942821	0.41335	0.185417	0.24683	0.170793	0.0311612	0.146185	0.00355028	0.145817	0.172293	0.0773071	0.554641	0	0.190844	0	0.0396147	0.0137742	0.207296	0.400327	0.283612	0.0750725	0
2022-01-27	0	0	0	0	0	0	0	0	0	0.0166385	0	0.0685907	0	0	0	0	0	0.0078632	0	0.291931	0.0893829	0.00369635	0.00501491	0.200368	0	0.00373328	0.0467531	0	0	0	0	0	0.0878876	0.0617452	0	0	0	0	0.0426343	0	0	0	0	0	0	0.106901	0	0	0
2022-01-28	0	0	0	0	0	0	0	0	0	0	0	0.0839794	0.0275541	0	0	0	0	0.0639194	0.0852006	0	0.120054	0	0.0578063	0	0	0.0240098	0	0	0	0	0	0	0	0.314406	0	0	0	0	0.0647311	0	0	0	0	0	0	0	0	0	0
2022-01-29	0	0	0	0	0	0	0	0	0	0	0	0	0	0	0	0	0	0	0	0	0	0.0938813	0.265995	0.132372	0.00300527	0	0.159695	0.0625865	0.104269	0	0	0	0.022917	0	0.0109703	0.140727	0	0	0.339492	0	0	0	0	0.136375	0.174764	0.319332	0.200041	0	0
2022-01-30	0	0	0	0	0	0	0	0	0	0	0	0	0	0	0	0	0	0	0	0	0.0202496	0	0	0.00268214	0	0	0	0	0	0	0	0.0580348	0	0	0	0	0	0	0.541393	0	0	0	0	0	0	0	0	0	0
2022-01-31	0	0	0	0	0.059293	0.205517	0	0	0.0355044	0.074199	0	0	0.261752	0	0	0.125119	0.120536	0.0944047	0.0430869	0	0.121166	0	0	0	0	0	0	0	0	0	0	0	0.0728186	0	0	0	0	0	0	0	0.0627115	0	0	0.113641	0.054212	0.16811	0	0	0
2022-02-01	0	0	0	0	0	0	0	0	0	0.0232325	0	0	0.0417642	0.0917141	0	0	0	0	0	0	0.0253046	0	0	0	0	0.13931	0	0	0	0	0.0986859	0	0.175209	0.0411685	0.134014	0.000673089	0	0	0.0185439	0.0690576	0.178902	0.153159	0.119623	0.136245	0.0895567	0.158837	0.251163	0	0
2022-02-02	0	0	0	0	0	0	0	0	0	0	0	0	0.179026	0.0708745	0	0	0	0	0	0	0.155666	0	0	0	0	0	0	0	0	0	0	0	0.805197	0	0	0	0	0	0	0.0165944	0.144564	0.216162	0.0713781	0	0.055039	0	0.0303586	0	0.234942
2022-02-03	0	0	0	0	0.0326488	0.0220447	0	0	0.0199541	0	0.047228	0.0512636	0.266599	0.13051	0.159165	0.0413576	0.0830457	0.0856425	0.31506	0.312325	0	0.176158	0.0575145	0	0.0132599	0.517784	0.0639337	0.00611225	0	0.00128097	0.0651029	0.261191	0.779455	0.580762	0.291716	0.0969316	0	0.0397598	0.121243	0.153516	0.126218	0.254913	0.143689	0.208604	0.183824	0.257996	0.351488	0	0.035873
2022-02-04	0.242107	0.188008	0	0	0.021721	0.138696	0	0.0010402	0.136528	0.500287	0.0346085	0.0311842	0.0898306	0.380952	0.227966	0.144071	0	0.0949485	0.0462556	0.152824	0.302098	0.466184	0.226671	0.165172	0.046796	0.789471	0.430678	0.556233	0.185947	0.311383	0	0	0.262338	0.788854	0	0.357652	0.069944	0.571813	0.94376	0.223625	0.149761	0.0402931	0	0.387923	0.874066	0.462739	1.00983	0.0104683	0
2022-02-05	0	0	0	0	0	0	0	0	0	0	0	0	0	0	0	0	0	0	0	0	0	0	0.0883987	0.202177	0.0279598	0	0.207095	0	0	0.180277	0.194823	0	0.247979	0.281102	0.114462	0.144283	0.102017	0.276155	0.236734	0.112499	0	0	0.216035	0.303252	0.333147	0.551089	0.541335	0.398395	0
2022-02-06	0	0	0	0	0	0	0	0	0	0	0	0	0	0.0813894	0	0	0	0	0	0	0.0479528	0.0154457	0.149814	0.234599	0.318855	0	1.24506	1.18421	0.480324	0.242656	0.125979	0.566467	0.140322	0.496594	0.733706	0.308476	0.593382	0.210926	1.17216	0.346658	0.125929	0.252671	0.0856663	0.174523	0.160335	0.797386	0.368672	0.320821	0
2022-02-07	0	0	0	0	0	0	0	0	0	0	0	0	0	0.0438924	0	0	0	0.0772477	0	0	0.21838	0	0	0	0	0	0	0.0337348	0	0.0809424	0.0644089	0	0	0	0	0.022032	0.307126	0.0863828	1.60316	0.153642	0.0468379	0.0548881	0.110501	0	0	0.227637	0.245339	0.310609	0.0557965
2022-02-08	0	0	0	0	0	0	0	0	0	0	0	0	0.0919458	0.0844052	0	0	0	0	0	0	0.768467	0	0.0848828	0.167515	0	0	0	0.329368	0	0.006982	0.0100244	0.355152	0.573636	0.00802836	0.267973	0.15269	0.545084	0.0851531	2.75095	0.283379	0.599404	1.12853	0.725712	0.195055	0.168791	0.80367	0.913085	0.416909	0
2022-02-09	0	0	0	0	0	0.028177	0	0	0	0	0	0	0.0543482	0.546987	0	0	0	0.00827482	0	0	0.478099	0	0.0603546	0	0	0	0	0.054495	0	0	0.119145	0.175449	0.740795	0.446286	0.631315	0.438472	0.295313	0.0359075	0.58074	0.57368	0.740147	1.29555	0.747657	1.34692	1.06318	0.810238	0.311899	0.00219042	0.334084
2022-02-10	0	0	0	0	0.161486	0.0873385	0	0.161693	0	0	0	0	0.234418	0.159145	0	0	0	0	0.138996	0.0430871	0.30087	0.593193	0.0760004	0.141522	0.153994	0	0.221093	0.725032	0	0.139956	0.110415	0.661853	0.650936	0.735415	0.680258	0.513006	0.211144	0	1.45932	0.0885917	0.285074	0.678138	0.534397	0.78982	0.850932	0.341931	0.979554	0.0541512	0.0333261
2022-02-11	0.248807	0.0687769	0.129765	0.0813014	0.246962	0.204123	0.0596198	0.0897608	0.120119	0.0719662	0	0.132608	0.420359	0.38349	0.231985	0.00336822	0.258105	0	0.407361	0.246955	0.500631	0.0943899	0.298709	0.246316	0.174911	0.0708316	0.576133	0.69434	0.462902	0.137845	0.0403045	0.50518	0.366449	0.560586	0.378778	0.248369	0.248013	0.132941	1.4141	0.232266	0.312711	1.46239	0.3776	0.549215	0.506976	1.04701	0.141339	0.145698	0.145627
2022-02-12	0.281865	0.172812	0.403427	0.0792535	0.0913253	0.231089	0.275536	0.262246	0.15742	0.516635	0.175038	1.03129	0.447917	1.12413	0.0505097	0.0512855	0.274591	0.0505682	0.874988	0.152032	1.10481	0.0805426	0.541657	0.811294	0.92768	0.501087	1.02986	0.380282	0.554464	0.363659	0.121618	0.636163	0.151952	0	0.234591	0.19435	0.334921	0.250606	1.42372	0.168345	0.113994	0.586258	0.0917657	0.100393	0.398366	0.717649	0.718594	0.0676449	0.0899587
2022-02-13	0.0632052	0.0938571	0.192869	0.298255	0.176854	0.284109	0.158709	0.153249	0	0.784465	0.0331436	0.686172	0	0.423295	0.0559465	0.0346726	0.0793451	0.0490519	0.484033	0.474968	0.651104	0.030784	0.20284	0.668412	0.316724	0.340392	0.0231452	0.493041	0.349216	0.0943558	0.0467561	0.01111	0	0	0.0558319	0.114931	0.0376962	0	2.1152	0.178377	0	0.314043	0.0248901	0	0	0.0337253	0.153565	0.031285	0.0436194
2022-02-14	0.102238	0.0202481	0.0575743	0	0.257676	0.275915	0	0	0	0.157727	0	0.184835	0.0125021	0	0.0404997	0.0896798	0	0.0603291	0.264833	0.0169048	0.0529473	0	0	0	0	0	0	0	0	0	0	0	0	0	0	0	0	0	0	0	0	0	0	0	0	0	0	0	0
2022-02-15	0	0	0	0	0	0	0	0	0	0	0	0.0708518	0	0.0501765	0.140631	0.125246	0.205873	0.117959	0.126897	0.746315	0.320208	0	0	0	0	0	0	0	0	0	0.0496044	0	0	0	0	0	0	0	0	0	0	0	0	0	0	0	0.031573	0.190136	0
2022-02-16	0	0	0	0	0	0	0	0	0	0	0	0	0	0.00972561	0.0386777	0.177668	0.150954	0	0	0.0168618	0.233033	0	0	0	0	0	0	0	0	0	0	0	0	0	0	0	0	0	0	0	0	0	0	0	0	0	0	0	0
2022-02-17	0.0125502	0	0	0	0	0.274712	0	0.122559	0.500323	0.322231	0	0	0.0797956	0.367505	0.579223	0.0557511	0.169105	0.0835785	0.315775	0.670573	0.110804	0	0.00091275	0.246921	0.0230057	0.0927034	0.149389	0	0	0.0535674	0	0	0	0.0981467	0	0	0	0	0.0545858	0	0	0	0	0	0	0	0	0	0
2022-02-18	0	0	0	0	0	0	0	0	0	0	0	0	0	0	0	0	0.0262126	0	0.0857924	0.0814602	0.0932474	0	0	0	0	0	0	0	0	0	0	0	0	0	0	0	0	0	0	0	0	0	0	0	0	0	0	0	0
2022-02-19	0.0329978	0.0747435	0.157362	0.216004	0.44947	0.339821	0.125396	0	0.426532	0.133484	0.0157305	0.268731	0.19777	0.417997	0.0751242	0.585305	0.310649	0.239522	0.237818	0.202843	0.512117	0.339077	0	0	0	0	0	0	0	0	0.0413632	0	0	0	0	0	0	0	0	0.059978	0.0508767	0	0	0	0	0	0	0	0.177864
2022-02-20	0	0	0	0	0	0	0	0	0	0	0	0	0	0	0	0	0	0	0	0	0.12557	0.0849277	0.384501	0.196756	0.194338	0.400681	0.829678	0.442006	0.383133	0.106962	0	0	0	0.164611	0.038395	0.1476	0.0879213	0.00467941	0.900991	0	0	0	0	0	0.225248	0.205257	0	0.265457	0
2022-02-21	0	0	0	0	0	0	0	0	0	0	0	0	0	0	0	0	0	0	0	0	0	0	0.142216	0.0427644	0.068163	0.00267262	0	0.103191	0.598618	0.614179	0	0	0	0.16046	0	0.292825	0.0330346	0.14904	1.04577	0	0	0	0	0	0	0.0210532	0	0.353643	0
2022-02-22	0	0	0	0	0	0	0	0	0	0	0	0	0	0	0	0	0	0	0	0	0	0	0	0	0	0	0	0	0.197726	0.232255	0	0	0	0	0	0	0	0	0.352895	0	0	0	0	0	0	0	0	0.119301	0
2022-02-23	0	0	0	0	0	0	0	0.17865	0.143976	0	0	0	0	0.0747203	0.212659	0.0654431	0	0	0	0	0.118254	0.0645034	0.0785241	0.164961	0.105578	0	0.0431601	0.132234	0.111123	0.731181	0	0	0	0	0	0	0	0	0.594121	0	0	0	0	0	0	0	0	0	0
2022-02-24	0	0	0	0	0	0.0368802	0.277559	0.0314691	0	0	0	0	0.1922	0.161934	0	0	0.086815	0.137807	0.038354	0.020054	0.435894	0	0	0	0	0	0	0	0	0.209222	0	0	0.434185	0	0	0	0	0.0515345	0.248074	0	0.280845	0	0	0	0	0.0455344	0.0815292	0	0.0380503
2022-02-25	0.0905238	0.0318148	0.0115231	0	0	0.0878571	0	0.328917	0	0.0116339	0	0	0	0.0310278	0	0	0	0	0	0.0222099	0.128573	0.399898	0.0229374	0.149775	0.14181	0.717244	1.43744	0.349647	0.060908	0.431287	0.0993113	0	0.164308	0.844882	1.06019	0.915644	0.0542737	0.644911	2.40517	0.154934	0.0158182	0.1233	0	0.843911	1.3136	1.42625	0.553047	0.553445	0
2022-02-26	0.188704	0.333737	0.0200102	0.0515112	0.106377	0.20416	0.0540912	0.156527	0.187522	0.19869	0.0788885	0.365205	0.0606597	0.294472	0.159406	0	0.375243	0	0.0995877	0.118569	0.369031	0.139322	0.303878	0.698114	0.213304	0.541623	0.740735	0.0970521	0.167081	0.172686	0	0	0.315832	0.025924	0.149015	0.0842612	0.225074	0.0923578	1.28102	0.273984	0.411789	0.191334	0.00865788	0.430426	0.140892	0.221062	0.561654	0.500552	0
2022-02-27	0.133355	0.183668	0.287795	0.0645265	0.0688795	0.227237	0.272458	0.233899	0.416968	0.458399	0.0713906	0.427217	0.312402	0.279214	0	0	0	0.135554	0	0.0257005	0.776819	0.0996453	0	0	0	0.135826	0.369337	0	0	0.111018	0.0804061	0.541071	0.179693	0.025294	0.0170194	0.121349	0.0519804	0.134054	0.276678	0.426203	0.983293	3.1975	0.838841	0.317719	0.979617	0.412247	0.822361	0.034513	0.48572
2022-02-28	0	0	0	0	0	0.158737	0	0	0	0	0	0	0	0.82335	0	0	0	0.0334338	0	0	1.25823	0.230892	0.846331	0.354497	0.0344375	1.10354	3.18016	0.29733	0.45418	0.0736604	0.0156834	0.202794	1.34894	2.22745	0.876344	2.33444	0.658478	0.270963	2.81639	0.129419	0.236127	0.188274	1.06713	1.17954	1.44138	1.16962	1.58145	0.812678	0
2022-03-01	0.310991	0	0	0.0292618	0.588125	0.116096	0.0761822	0.575878	0.617703	0	0.14937	0.0122442	0.130041	0.112269	0.388507	0.407183	0.685388	0.21168	0.290076	0	0.104496	0	0	0.00845014	0	0.0306073	0.594778	0.031773	0.128158	0.036393	0	0	0	0	0	0	0	0	0.850086	0.138851	0	0	0	0	0	0	0	0	0
2022-03-02	0.0504911	0.0124869	0.0489371	0	1.14152	0.398043	0.107594	0.231177	0.556088	1.33332	0.0718152	0	0.156301	0.170694	0.147132	0.194768	0.0153732	0.324937	0.17604	0.32874	0.945737	0.0847219	0.265695	0	0.163618	0	0.0104635	0.396978	0.482463	0.145554	0	0	0	0.055633	0	0	0.396079	0.170759	0.345078	0.0293435	0	0.123915	0	0.101164	0.0940997	0.198417	0.0878216	0.167922	0
2022-03-03	0.232355	0.0558402	0	0	0.345189	0.180118	0	0.116921	0	0	0.143626	0	0	0.0452235	0	0.086048	0.118526	0	0.124081	0.280506	0.221066	0.211131	0.493668	0.494647	0.0525768	0.647074	0.408303	1.10837	0.17285	0.368545	0	0.482396	0	0.493402	0.192905	0.896301	0.341735	0.0588396	0.569048	0.379632	0.0340779	0	0.145982	0	0.0876198	0.427187	0.456927	0.0573933	0
2022-03-04	0	0	0	0	0	0.0197802	0	0.0919736	0	0	0	0	0	0	0.104989	0	0	0	0	0	0.467946	0	0	0.00661374	0	0.0329159	0	0.148596	0	0.213145	0	0	0	0.423963	0.190349	0.0752825	0.417278	0.0748861	0.674025	0.738679	0	0.381768	0.221347	0.161009	0.0814242	0.118513	0.589019	0.26155	0
2022-03-05	0	0	0.0695577	0.0963021	1.39767	0.778482	0	1.1217	0.736444	0.701373	0.645901	0.326975	0.0552953	0.718593	0.574347	0.368128	0.662924	0.482747	0.645634	0.687035	0.904373	0	0.101108	0.0293071	0	0.952199	1.31129	0.64269	0.131659	0.475272	0	0.512488	0.732837	0.873542	1.58864	1.22992	0.795988	0.86233	2.3597	0.35546	0.589061	0.870542	2.3624	0.347578	2.85916	2.1372	3.35149	1.29518	0.0467078
2022-03-06	0	0	0	0	0.245643	0.789423	0	0.167842	0	0.408869	0.398682	0.143587	0.209852	0.483873	0.167651	0.178539	0.306978	1.0108	0.680879	0.646396	0.756253	0	0.0929542	0.119725	0.0896494	0.410616	0	0.318185	0	0.373693	0	0	0	0.0164354	0	0	0.194955	0.243663	0.543314	0	0	0	0	0	0	0.0391246	0.0950895	0.178489	0
2022-03-07	0	0	0	0	0.106755	0.196582	0	0.107589	0	0	0	0	0.104816	0.00939718	0	0	0	0.503555	0.134443	0.285837	0.166258	0.168115	0.300901	0.0953574	0.632597	1.75322	0.832919	0.464677	0.0635891	0.0764957	0	0.211015	0.560653	0.277743	0.324005	0.264479	0.00294599	0.348336	0.529995	0	0	0	0.0816615	0	0	0.30909	0.265295	0	0
2022-03-08	0	0	0	0	0	0.268439	0	0	0	0	0	0.0119809	0	0	0	0	0.264075	0.446452	0.323367	1.0916	0.02393	0.152198	0	0	0	0	0	0	0	0	0	0	0	0	0	0	0	0	0	0	0	0	0	0	0	0	0	0	0
2022-03-09	0	0	0	0	0	0	0	0.0274415	0	0	0	0.0255857	0.0871132	0	0	0	0	0.104298	0.254176	0.257392	0.887635	0.0816866	0.302131	0.241807	0	1.29435	0.164204	0.458184	0.128481	0.0367077	0	0	0.00904848	0.427901	0.263045	0	0	0	0.467422	0	0	0	0	0.303303	0	0.34203	0.00875654	0	0
2022-03-10	0	0	0	0	0	0.213604	0	0	0	0	0	0	0	0.191134	0	0	0	0.407404	0	0.148364	0.602256	0.11318	0.168505	0.314554	0.405381	0.581986	0	0.466779	0.0244126	0.413776	0.609897	0	0	0.107888	0.12123	0.106484	0.498891	0	0.264703	0	0	0	0	0	0	0	0	0	0
2022-03-11	0	0	0	0	0.455238	0.293334	0	0	0	0	0	0.160681	0.0434339	0.284828	0.0281357	0	0	0	0.0451343	0.271996	0.313529	0.0655708	0.539192	1.04276	0.299224	0.171973	0.660901	0.113997	2.91099	0.64293	0	0	0	0.225362	0	0.242696	0.102116	0.124615	0.558793	0	0	0	0	0	0	0.172521	0	0	0
2022-03-12	0.301144	0.514733	0.265184	0	0	0.410689	0.205151	0	0	0	0	0.100941	0	0.143631	0.111361	0.210548	0.178922	0.231384	0.307832	0.0421771	0.240562	0	0	0	0	0.218672	0	0	0	0	0	0	0	0	0	0	0	0	0	0	0	0	0	0	0	0	0	0	0
2022-03-13	0.0075858	0.156207	0.158447	0	0	0.396275	0	0	0	0	0	0.0898284	0	0.158575	0	0	0	0	0.183159	0.00154962	0	0.17147	0.246588	0.707052	0.588684	0.323803	1.14662	0.538191	0.212204	0.275707	0.199389	0.155266	0.233096	1.17294	0.802572	0.40698	0	0.0619649	1.11132	0.197169	0.0295865	0.393946	0.265762	0.488627	0.284875	0.169835	0.691065	0.109779	0
2022-03-14	0	0	0	0	0.346184	0.259096	0.326022	0.527177	0.229915	0	0.34892	0.0154013	0.125106	0.295041	0.54483	0.123618	0.436565	0.387353	0.499452	1.23219	0.879758	0	1.21136	1.48951	1.34967	0.095129	3.8289	1.06409	1.79493	1.22604	0	0	0.146514	0.299758	0	1.3078	2.51923	3.36841	4.27683	0	0.0277657	0.0493436	0	0.411078	0.527408	1.71095	2.70181	3.09701	0.365512
2022-03-15	0	0	0	0	0	0	0	0	0.163657	0	0	0	0	0	0	0.383815	0	0.0206616	0	0	0.197547	0	0	0	0	0	0	0	0	0	0	0	0	0	0	0	0	0	0	0	0	0	0	0	0	0	0	0	0
2022-03-16	0.0856279	0	0	0	0.277011	0	0.133013	0	0	0	0	0	0	0	0.152577	0	0	0	0.251684	0	0	0	0	0	0	0	0	0	0.225872	0	0	0	0	0	0	0	0	0	0	0	0	0	0	0	0	0	0	0	0
2022-03-17	0.13287	0.195369	0	0	0	0.272684	0	0	0	0	0	0	0	0	0	0	0	0	0	0	0	0	0.307605	0.116465	0.248953	0	0.95926	0.296662	0.0206561	0.188987	0	0	0	0	0	0	0.435344	0.442213	0.366351	0	0	0	0	0	0	0	0	0	0
2022-03-18	0	0.285633	0.157315	0.142606	0.154775	0	0	0	0	0	0	0	0	0	0	0	0	0	0	0	0.0274673	0.483626	0.499383	0.605751	0.562733	0.61573	2.00431	0.99645	0.866348	1.46273	0.162814	0.115852	0.276994	0.770041	0.526045	0.566143	2.33263	2.084	2.25754	0	0	0.175845	0.226108	0.0684378	2.01744	0.819473	2.05852	1.98618	0
2022-03-19	0	0.203424	0	0	0.428923	0.415548	0	0	0	0	0	0	0	0.00946756	0	0	0	0	0	0	0.00654679	0.126583	0.683926	0.117757	1.23062	0.0239215	0.329624	1.22559	0.45805	0.442867	0	1.20202	0.246908	1.12544	3.0354	2.27686	1.57631	2.95496	3.72017	0.0750095	0.447143	0.503644	0.293969	2.92725	1.9478	1.80396	2.50905	3.94473	0.231268
2022-03-20	0	0	0	0	0	0.0952347	0	0.118195	0.0136315	0	0.593327	0	0	0	0.0692201	0	0	0	0	0.353741	0.686441	0	0.250822	0.22305	0.279789	0.131745	0.22572	0.411346	0.805818	0.869178	0	0	0	0	0	0.456994	0.393262	0.476721	1.46292	0	0	0	0	0	0	0.425011	0	0.461993	0
2022-03-21	0.283924	0.165374	0	0	0.140884	0	0	0	0.556387	0.263037	0.142486	0	0	0	0.512776	0.00989327	0	0	0	0.368871	0	0	0	0	0	0	0	0	0	0	0	0	0	0	0	0	0	0	0	0	0	0	0	0	0	0	0	0	0
2022-03-22	0.07372	0.0325727	0	0	0.0388732	0	0	0.104372	0.0534199	0	0.0306724	0	0	0	0.0126462	0	0.204149	0	0	0.219501	0.283582	0.168847	0.0361093	0.28341	0	0.0837057	1.19051	0.332986	0.048132	0.209868	0.283759	0	0.0461219	0.736372	0.446858	0.418179	0.0158845	0	0.177743	0.120752	0	0	0	0.538207	0.905161	0.332417	0.0877318	0.280297	0
2022-03-23	0.0245618	5.93565e-05	0	0	0	0	0.12643	0.263412	0.576062	0	0.424556	0	0	0.6629	0.767265	0.0610313	0	0.369963	0	0	0.891261	0.102719	0	0.0537527	0.0286127	0.0018991	0.0736977	0.13992	0	0.586027	0	0.254095	0.532249	0.154271	0.518188	0	0.0995011	0.196775	0.809194	0.371025	0.377052	0.687347	0.251794	0.643324	0.324534	0.417659	0.294795	0.405937	0.142607
2022-03-24	0.138193	0.260179	0.292073	0.262759	0.566895	0.300605	0.197031	0.564202	0.0895641	0	0.208395	0	0.311526	0.555745	0.335545	0	0.145908	0	0	0.304843	0.202083	0.706725	0.17649	0.340334	0.288816	0.0946769	0	0.554651	0.620384	0.681635	0	0.281457	0.315764	0.61175	0.767314	0	0.517244	1.45645	1.61403	0.266119	0.160539	0.588324	0.405388	0.163216	0.290034	0.530883	0.0409679	0.456385	0.0843307
2022-03-25	0.220772	0.314315	0.0828013	0.0585829	0.483403	0.563919	0	0	0.190826	0.232824	0	0.0665695	0	0	0	0.143888	0	0	0.308041	0	0.29449	0	0	0.274961	0	0	0	0.317533	0.129215	0	0	0.0517084	0	0	0	0	0.194324	0	0	0.260231	0.124054	0.419689	0.143902	0	0	0	0	0	0.00528703
2022-03-26	0	0	0	0	0	0	0	0	0.273407	0	0	0	0	0	0	0	0	0	0	0	0	0	0.0946635	0	0.140179	0.00985018	0.334909	0.388019	0.0611046	0	0.084785	0.060853	0	0	0	0	0.0113387	0	0	0	0	0	0	0	0	0	0	0	0
2022-03-27	0.123244	0.531687	0	0	0.258791	0	0	0.989051	0.121738	0.200995	0.781948	0	0	0	0.298752	0.422043	0.338456	0	0	0	0.0744502	0.0557687	0.419021	0.303687	0.433891	0.398321	0	0	0.00829153	0.258089	0.00499061	0.321543	0.279176	0.0932726	0.468068	0.0859529	0	0	0	0.149216	0	0	0.280801	0	0	0	0	0	0
2022-03-28	0	0	0	0	0.103058	0.0599783	0	0	0	0	0	0	0	0.103045	0	0	0	0	0	0	0.0769808	0.138001	0.138655	0.0759729	0.0960099	0.317322	0.499122	0.314315	0.267454	0.132779	0	0.428226	0.094389	0	0.203983	0.199833	0.943873	0.329155	1.41123	0.679107	0	1.279	0.334348	0	0.328491	0.541068	0.235068	0.0531267	0.0886792
2022-03-29	0	0	0	0	0	0.23362	0.6131	0.0634685	0	0	0	0	0	0.23524	0	0	0	0	0	0	0.472289	0.252494	0.502281	0.0853756	0.645449	0.529798	0.385031	0.719022	0.228608	0.892222	0.0679915	0.771993	0.0753127	1.10724	1.8341	2.80732	2.59225	1.95671	3.7711	0.508252	0.464017	0.989327	0.323747	0.991752	1.86443	1.57128	2.43861	1.9621	0.966284
2022-03-30	0	0	0	0	0	0	0	0	0	0	0	0	0	0	0	0	0	0	0	0	0	0.0781448	1.04648	0.350452	0.546432	0.101296	0.270385	0.557233	0.440442	0.963101	0.00219082	0	0.0265506	0.635316	0	0.267365	1.04842	0.296919	1.66889	0	0	0	0	0	0.224714	0.751397	0.221847	0.514965	0
2022-03-31	0	0	0	0	0	0	0	0	0	0	0	0	0	0	0	0	0	0	0	0	0	0	0.381449	0.827509	1.06969	0	0.18852	0.0142782	0.29456	0.769255	0.110051	0	0	0	0	0	0	0	0.332839	0	0	0.102251	0	0	0	0	0	0	0
2022-04-01	0	0	0	0	0.070276	0.272144	0	0	0	0	0	0	0	0	0	0	0.0248084	0	0.00954254	0.170561	0.990279	0	0.0850686	0	0	0	0	0	0	0	0	0	0	0	0	0	0	0	0.218241	0	0.709038	0	0	0	0	0	0	0	0.670247
2022-04-02	0	0	0	0	0.208976	0.585312	0	0.117436	0	0	0	0	0	0	0.0864348	0.340441	0.708353	0	0.265899	0	0.0570317	0	0	0	0	0.346484	0	0	0	0	0	0	0	0	0	0	0	0	0.251139	0	0	0	0	0	0	0	0	0	0
2022-04-03	0.304737	0.725668	0.236789	0.219421	1.26252	0.922822	0.388541	0.65636	1.3441	1.15628	0.31534	1.13347	0.877907	0.309208	0.519095	1.42159	1.62106	0.494044	2.31986	2.48358	1.77614	0.177497	0.33642	0.722986	0	0.163011	0	0	1.08923	0.402252	0	0	0	0	0	0	0	0	0.133341	0.193543	0.549581	0.111712	0.234972	0	0.161968	0	0	0	0.453521
2022-04-04	0.906434	1.05379	0.752267	0.730156	1.56322	2.22799	0.251677	0.464603	1.53531	2.85588	3.53893	2.72172	0.958041	0.311705	1.06113	3.77635	2.13363	1.39623	2.38866	2.61902	1.99576	0	0.0457357	0	0	0	0	0	0	0	0	0	0	0	0	0	0	0	0.391745	0.473494	0.208378	0	0	0	0	0	0	0	0
2022-04-05	0.139538	0.137115	0	0	0	0.457194	0	0	0	0	0	0	0	0.0813127	0	0.86644	1.25656	0.580076	0	0.315378	0.27361	0.0857598	1.23548	1.57598	1.35813	0.379344	0.414856	0.833199	1.20316	0.359126	0	0	0	0.960519	0	0	0.422702	0	0.513399	0.0400302	0	0	0.0168181	0	0	0	0	0	0
2022-04-06	0	0.0345741	0	0	0.710941	0.736759	0	0	0.443671	0.752175	0.0815675	0.60911	0	0	0	0	0.42062	0.294424	0.392995	0.0716103	0.610369	0	0.024413	0	0.188219	0	0	0	0	0	0	0.46696	0	0	0	0	0	0	0	0	0	0	0	0.201364	0	0	0	0	0
2022-04-07	0	0	0	0	0.0651854	0.145275	0	0	0	0	0	0	0	0.15515	0	0	0	0	0	0	0.527411	0	0.0119695	0.776102	0.161226	0	0.265067	1.87177	3.07432	0.781549	0	0.304585	1.73492	0	0.59499	0.826003	2.02013	3.01009	1.77615	0.208439	0.751918	0.154316	0.795987	2.02372	0.38908	0.189789	1.49161	1.19223	0.0553408
2022-04-08	0	0.311868	0.242605	0.230027	0.246271	2.2496	0.869417	0.951024	0	0.576518	0	0.151078	1.37311	1.96419	0	0	0.0152224	1.64632	0.587445	0.712709	2.28484	0.0861026	0	0	0	0.970664	0.572809	0.85267	0	1.05522	0.0574542	0.452109	1.49224	4.27189	2.30017	3.43827	1.53388	1.23495	2.53239	3.43535	3.28963	2.96053	2.02267	2.01224	1.33837	1.85743	3.94446	3.20819	1.10863
2022-04-09	0	0.170017	0	0.414323	0.899317	1.14853	0	1.18796	0.793242	0.0306722	0	0.304943	0.287599	0.287654	0.762966	1.82742	1.64743	1.12033	0.742799	0.394043	0.676121	0.905067	0.078823	1.10219	0.0729936	0.234416	1.54847	0.874318	0.899417	0	0	0.58419	0	0	0	2.10774	0.833527	1.29431	5.09494	0.366712	0.437508	0	0	1.90417	0.477496	3.17011	2.06781	1.85527	0.530283
2022-04-10	0.802203	0.212084	0.0997571	0.199942	0.569801	1.34324	0.262225	0	0.373564	0.131458	0	0.500352	0.915218	2.15747	0	0.236765	0	1.45978	1.60666	2.2594	0.811827	0.53413	0.857745	0	0.715579	0.0640589	0.0231854	0.677323	0.114094	0.102171	0	0.924408	0	0	0	0.109225	0.471357	0.340112	0.537995	0.501878	0.528839	0.320018	0.138345	0	0.103456	0.212837	0	0.507863	0.54259
2022-04-11	0	0	0	0	0	0.39036	0	0.543685	0.0161372	0.0364852	0	0.29041	0.385378	0.123625	0.034194	0	0.691703	1.42204	0.433697	0.0588525	2.01231	0.00852567	0.410189	0.269272	0	0.349147	0	0.742078	0.847955	0.682274	0	0	0	0.0282061	0	0	0	0	0.121675	0	0.480204	0	0	0	0.289521	0	0	0	0.277766
2022-04-12	0	0.15616	0.0277122	0	0	0.631951	0.198524	0	0	0	0	0	0.409217	0.548438	0	0	0	1.53859	0.19899	0.26096	1.88112	0	0.408852	0.132372	0.152949	0	0	0	0	0.360683	0	0	0	1.63621	1.2124	0.770472	1.37717	1.94477	0.610659	0	0.622608	0	0.374788	3.01173	1.26746	1.19796	1.4836	0.233569	0
2022-04-13	0	0.213792	0.785258	0.406524	1.51063	1.65351	1.38445	0	0.0562781	0.787049	0.583679	0.750127	0.659854	2.19034	0	0.0859412	1.5491	3.55294	2.84164	5.05455	5.96833	0.12555	0.292685	0.0505971	0.0725353	0.428889	0	0	0.157361	0	0.556969	0	1.4638	0	0	0	0.202213	0.433437	1.05145	0.237647	0.720336	0	0	1.69947	0.658666	0.0836772	1.70159	0.827442	2.12342
2022-04-14	0.0428209	0	0	0.156992	1.02777	0.648506	0	0	0	0	0	0	0	0	0	0	0	0.792084	0.816712	1.12471	0.5166	0.0556396	0.511107	0.545108	0.498063	0.306723	0.556303	1.39165	1.06374	1.1874	0.37919	0	0.04253	0.16519	0.573474	0.692106	1.79558	1.20226	0.52279	0.219641	0.0879092	0	0.0308625	0.612559	0.119843	0	0.646337	0.0611938	0
2022-04-15	1.29214	0.746412	0.0588015	0	1.55217	2.16326	0	0.0793635	2.10778	1.4526	0.968381	1.06043	0.104903	0	0.842981	2.04754	1.48157	1.21644	0.932106	0.648121	0.445996	0	0	0	0	0.265995	0	0	0	0	0	0	0	0	0	0	0	0	0	0	0.157473	0	0	0	0	0	0	0	0
2022-04-16	0.31905	0.589803	0.205667	0.145772	1.44938	2.23895	0.317668	0.459163	0.589273	0.948818	0.362927	0.910052	0.993093	0.15732	0.482427	0	2.03926	1.74774	1.85514	2.23118	2.93859	0.124786	0.243621	0.0973504	0.0755086	0	0.369209	0	0	0	0	0	0	0	0.000700869	0	0	0	0	0	0.432843	0	0	0	0	0	0	0	0.147611
2022-04-17	0.576102	0.0665084	0.136537	0	0.198369	0.664783	0.190407	0	0	0	0	0	0	0	0	0	0	0	0	0	0.215589	0	1.40836	1.18206	1.92188	1.87194	1.30608	3.07669	2.12287	3.41609	0.0301934	0.0223552	2.03274	2.05549	1.0554	2.78629	3.28347	2.89633	2.01713	1.26224	0.287044	0.642385	0.224584	3.0878	0.697188	0.913405	0.623762	2.8591	0.0510005
2022-04-18	0.159688	0.00471035	0.770223	0.68234	2.48486	1.81968	0.927168	0	0	0	0	0	0.492164	0.166947	0	0	0	0.0258328	0	0.111859	2.02034	0.487858	0.170539	1.16715	0.333241	0.0859442	1.30784	1.15425	1.51896	2.74638	0	0.283984	0.563387	0.575966	0.605669	2.13535	3.57106	2.7051	7.59809	0.217591	0.0477362	0.195004	0.636403	1.88952	1.78087	6.31888	2.89313	4.51205	0.387064
2022-04-19	0.114067	0.57531	0.466669	0.777651	1.73195	2.88102	1.08961	0	0	0.145084	0	1.16057	0.618162	1.63633	0	0	0.344047	0.923796	1.38019	2.63365	1.64218	0.239101	0.702167	2.31894	1.47811	0.266354	1.61569	3.09523	4.71409	1.83297	0.609491	0	2.35471	3.29323	1.40566	1.51685	2.2949	2.11383	2.81616	3.18172	0.196494	0.117872	2.2918	0.156927	2.27831	0.935594	2.9399	0.460297	0.563307
2022-04-20	0	0.107869	0	0.346638	1.32346	1.15368	0.825436	0	0	0.181131	0	0.328095	0.109501	1.10258	0	0	0	0.342497	0.209468	0.532549	1.33211	0.791121	1.5969	2.32641	1.63894	0.0240099	1.91873	4.01055	8.62656	1.51496	0	0.317852	1.88526	4.13682	0.875939	5.21888	7.76084	5.09592	6.89567	1.71028	0.0773938	0.87513	1.06126	2.3372	4.9078	6.3416	4.3161	3.52567	0.432753
2022-04-21	1.09577	0.40148	0	0	0.902419	1.46935	0	0	0	0.43526	0	0	0	0	0.076902	0	0	0.361764	0.0912576	0	0	0.29719	0.0194445	0.0656877	0.316478	0.313933	0	0	0.607094	0.700871	0	0.382701	0	0	0	0	0.521412	0.0972232	1.05129	0	0.0197457	0.138264	0	0	0	0	0	0	0
2022-04-22	0.926295	0.207921	0	0	0.487096	1.18088	0	0.0911908	0	0.794606	0.200427	0.925875	0.54625	0.365615	0	0.383221	1.28155	1.14576	2.58395	1.40945	0.854163	0.567407	0	0	0	1.28822	0.0616875	0	0	0	0	0	0	0	0.851058	0	0.279979	0.00396122	0.142951	0.31754	0.260233	0.0443297	0	3.28536	0.953359	1.76312	1.5128	0.0525929	0
2022-04-23	0.383647	0.246538	0.126288	0.911444	2.5257	2.59255	0.534626	0	0	1.46246	0.704235	1.54233	1.72543	2.02578	0.501662	0.142404	3.18943	3.98567	1.95429	3.20016	4.52458	0.855372	0.905427	1.02877	0.677921	1.36521	2.39247	1.90401	0.413339	0.371521	0.184088	0.719063	0.815946	1.8125	0.846968	3.71662	0.690369	0.76669	1.23069	0.531726	0.21192	0.290623	0.799675	4.19481	2.9662	2.74884	3.89404	0.637292	0.658757
2022-04-24	2.83072	0.431278	0.0935369	0.103133	0.723711	0.701421	0	0	0.701073	1.15681	0.555771	0	0.232127	0.0214212	0.0856446	0.519186	0.120015	0.395873	1.36942	1.13777	0.991485	0.511927	0.268411	0	0.612391	0.0459539	1.88051	1.16658	1.89579	1.53956	0.680963	0.184454	0.997613	0.569346	0.284605	1.25411	0.709804	3.2744	5.36005	0.674338	0.458556	0.168871	0.719794	0.907898	2.31079	3.68676	1.51026	2.9449	0
2022-04-25	0.318222	0	0.108248	0.0835309	0.378532	2.08716	0.171128	0	0	0.230257	0	0.671616	0.663733	0.776087	0	0	0.711176	0	3.22139	3.20825	1.21664	0.265419	0.33818	0.634688	0.685426	0.372589	0.491125	1.93228	0.111783	0	0.0216735	0.154063	0.403312	0.424224	0.0632913	0.497314	1.09011	1.48074	1.54428	0.382097	0.393708	0.000795615	0.17667	0	0.383219	0.79463	0.860878	1.15642	0.403863
2022-04-26	2.92889	0.553823	0.205163	0.429825	3.00456	0.706401	0.0512499	0	0.235767	0.733043	0	0	0.634962	0.0961849	0.264443	0	0.0517294	0.787146	0	0.0812995	0.361714	0.108474	0	0	0	0.407832	0.0223671	0	0	0	1.31189	0	0.545342	0.129073	0	0.458381	0	0.181802	0	0.520559	0	0.333957	0	0.535789	0.467501	1.29662	0.108559	0	0.182403
2022-04-27	0.224071	0.376609	0.283756	0.187378	1.08439	0.272783	0.152913	0	0	0.512981	2.00818	0.266376	1.69456	0.338135	0.0204482	0	2.34979	2.05065	2.38791	3.45644	1.49721	1.48841	0.950982	2.1748	1.25471	1.30847	1.42236	2.33524	1.61615	1.222	0.211076	0.205329	0.922983	2.48839	1.76252	1.51034	0.718608	0.725319	0.844043	1.07565	0	0.679519	0.216539	2.32579	2.14179	2.55797	1.32793	2.76861	0
2022-04-28	1.19127	0.373409	0.557819	0.125702	1.50435	1.98575	0.861265	0	0	0	0	0.734173	0.620613	0.966822	0	0	1.06179	1.07353	1.46826	2.73995	2.01333	0.216096	0.497659	1.51476	1.61859	0.507211	1.19416	0.63656	2.4252	2.88436	0	0	0.476787	0.634122	0.343283	1.68908	5.6253	2.14169	4.0704	0.401781	0.831971	0.210082	0.348889	3.88885	2.16719	2.68055	3.04591	4.03806	0
2022-04-29	0.843309	0.405645	0.0757515	0.147608	1.85191	1.92192	0.493927	0.722603	0.642768	1.82096	0.182789	0.457446	0.286398	0.498982	0.330238	0.286908	0.40812	1.1502	2.13075	0.713592	1.36552	0.722348	0	0.23481	0	0.611903	0.923001	0.306351	0.969307	0.161597	0	0.418105	0.270154	0.727951	0.420332	0	0.0762878	0.354728	2.38212	0.0519219	0.759279	0.506117	0.0754511	2.28784	1.31449	0.824714	0.0839827	0.199654	0.239677
2022-04-30	1.96582	2.1812	1.30848	2.13986	3.86743	3.17284	1.13925	0.128148	0	1.11945	0.223846	4.74956	3.41912	1.55347	0	1.69817	1.98619	6.0841	5.12726	5.97772	4.70172	3.11173	1.88708	2.02268	1.56813	3.6187	4.65984	0.63464	1.0242	1.79756	1.03769	1.10541	3.64871	7.69315	10.664	3.84404	4.69804	2.30287	1.44436	1.96604	0.156663	0	0.190045	5.44923	4.66812	1.25937	3.98455	1.61736	0.161192
2022-05-01	2.11752	1.7638	0.356645	0.673836	4.27334	3.34106	2.03961	0.483812	1.71326	3.15518	1.88815	5.32298	4.40827	3.24153	0.0744354	0.607631	3.38285	3.28174	3.03773	2.33703	0.234772	0.0983606	2.25583	4.93686	3.45578	0.77712	2.49687	3.99236	4.82901	2.89243	0	0.380069	2.36499	6.26858	5.5649	4.91321	4.28663	4.28764	9.82231	2.21791	2.02754	0.0692559	0.215467	3.65038	7.71626	3.99368	4.3887	2.71488	0.789564
2022-05-02	2.41326	2.25012	0.187489	0.847929	2.89409	1.83853	0.394929	0.151846	2.96258	1.1603	0.957828	4.19706	1.34678	1.33474	1.30291	0.632846	1.34336	3.94205	1.94392	5.09232	1.26988	0.909282	1.80671	1.15904	2.29672	1.45202	3.49853	4.68328	3.63781	4.47761	0.173285	1.13736	1.32461	3.46619	2.00854	5.71971	10.1687	9.16017	19.472	1.42524	1.62072	1.57753	0.592534	8.31258	4.71067	12.8633	7.1125	6.2871	0
2022-05-03	7.32532	10.0388	2.63829	1.1281	2.32487	2.11986	0.3907	0.477972	0.772083	0.717562	0.209402	1.27841	0.0727983	0.106782	1.06384	0.328247	1.30139	0.323392	0.222756	0.258726	0	0	0	0	0	0	0	0	0	0	0	0	0	0	0	0	0	0	0	0	0	0	0	0	0	0	0	0	0
2022-05-04	2.01738	3.63926	2.28767	1.81819	2.01756	2.75516	2.70825	0.00297552	0.705381	1.47873	0.578292	0.82581	0.960462	3.49062	1.18285	1.38341	2.15051	3.93839	3.93463	7.03489	5.02469	0	0	0.593732	0.226151	0	0	0	0	0	0	0	0	0	0	0	0	0	0.257626	0	0.306578	0	0	0	0	0	0	0	2.65826
2022-05-05	3.08562	3.53208	1.01385	0.705535	2.00805	1.21561	0.516446	0.307846	2.29511	1.37479	2.2719	2.91735	3.06809	2.17311	2.65583	0.501225	2.17804	4.3433	4.55577	5.05856	4.61742	0	0	0	0	0	0	0	0	0	0	0	0	0	0.578317	0.0105151	0.435792	0.848128	2.70224	0	0	0	0	0.596801	0.771167	0.381956	0	0.78165	0
2022-05-06	0.816242	0.152466	0	0	0.341432	1.09238	0.125728	0	0.0520416	0.619409	0	1.34497	0.228437	0.234144	0	0.858369	0.952111	0.280074	1.6797	1.98602	1.21529	0.250359	0	0	0	0.522661	0	0	0	0	0	0	0.662223	0.122592	0.663101	0.697565	0	0	0	0	0.194721	0	0	0.43971	0	0	0.717371	0	0
2022-05-07	3.71605	4.02156	2.22419	0.65038	5.34248	2.10856	0.263503	1.62563	1.74022	2.52718	1.84544	3.03235	0.38267	0.900145	3.30262	3.07341	3.67294	2.2879	1.28676	1.66469	2.08174	1.00594	0.0540718	0.729059	0.287213	0.758505	0	0.702406	0.256535	0.255915	0.721249	0.267436	0.385195	0.411494	0.768979	0.0552029	0.41872	0.187189	0.286351	2.7528	0	0.567619	1.19276	0	0.765709	0.171211	0.572283	0.198701	0
2022-05-08	3.07793	3.71844	0.994251	1.75444	2.77892	2.84829	3.78048	0.354141	0.301538	0.656175	0.882462	0.126312	1.62166	3.50616	1.13623	0.848012	0.813056	2.90938	2.19826	3.79108	1.80667	0	0.935815	1.4466	2.36147	1.58737	2.09554	2.71638	2.06047	1.21546	0.523133	0.291424	0.676379	2.84108	3.46297	2.35789	0.204278	0.502385	1.2306	0.478269	2.81044	0.404128	1.02377	3.45036	0.988098	0.810624	0.581012	0.813068	4.1265
2022-05-09	4.05655	5.35739	0.784557	0.429061	2.88475	1.5288	0	0.304313	0.502102	1.47076	1.71638	0.470399	0.621188	0.229333	1.40192	1.33002	0.979	2.10095	1.90454	1.71872	0.0211518	0	0	0.732255	0.740876	0	0.475461	0.0855182	1.19956	0.367581	0	0	0	0	0	0.783716	1.56394	0.663831	2.83044	0	0	0	0	0	0	2.05985	0	0.195197	0
2022-05-10	5.52524	7.71898	2.82181	0.91025	3.56897	4.07903	1.93758	2.47588	1.714	3.17668	3.26182	5.46163	1.65965	2.50952	3.08874	3.95528	1.12605	1.70833	3.58576	2.75165	0.377492	0.378147	0.916705	2.70341	2.88395	0.64054	3.13621	2.0382	0.764779	1.55756	0.687946	1.04658	1.61383	4.96333	3.46814	0.483674	1.40152	0.788557	2.13292	0.870422	1.73875	0.0626153	0.379835	1.18204	1.5744	0.711418	2.06074	0.693873	1.63782
2022-05-11	5.51463	3.86557	1.6818	2.50804	3.91891	7.03676	3.73661	2.89664	4.53328	6.37432	3.54962	5.80344	7.31483	8.42973	5.55437	4.2333	3.20495	7.83067	3.13014	4.11873	9.22649	0	0	0	0	0.641074	0.60114	1.29751	0.868954	1.11573	1.06579	0.785451	0.958515	2.8782	1.57274	3.30085	5.07325	4.75992	11.9182	2.94161	4.6835	0.688537	1.94576	3.45581	7.12055	5.8385	3.29917	7.92775	1.48565
2022-05-12	5.63321	6.00291	1.37263	1.00224	3.17721	3.01966	0.0811138	3.08217	3.83818	3.69653	2.00423	2.48636	0.620044	0.619663	1.67519	3.87123	4.87038	1.47223	4.23504	5.69708	1.42598	0.921229	0	1.94922	0.358234	0.299317	0.409345	0	0	0	0	0	0.295331	0	0.00597465	1.0199	0.346089	0.148312	4.92373	0.935133	0.0379977	0	0.410774	1.45538	1.5805	1.50102	0.815063	5.11233	0.218581
2022-05-13	0.730988	1.13107	0.858927	0	1.6106	1.416	0.686142	0.549028	0.111914	1.11658	0.170808	0.137892	0.548077	0.717614	2.26629	1.74693	2.40694	0.845961	3.13269	3.13798	1.27792	0	1.65923	1.00417	0.718109	1.0619	0.298071	0	0.511655	0.164119	0.2673	0	0	0.362372	0.675594	0.0599545	0.774706	0.861825	1.45239	0.188275	0.958707	0.698804	0	1.21412	0.547706	0.646524	1.16289	0.916391	0
2022-05-14	1.95866	1.33621	1.13533	0.841496	1.52106	1.58382	0	0.243806	0.646553	0.423077	0.940012	0.247232	0	0	0.956849	1.01392	3.22872	0.621459	0.209762	0.40685	0.728307	0.569192	4.17837	3.92693	2.06309	0.432564	0.799638	1.62326	1.57649	0.707338	1.22077	0.0771168	0.0694972	0.473377	0.520631	0.542176	0.425816	0.0965893	0.81845	0.800883	0	1.01734	0.448373	1.07269	1.09366	0.873699	0.275389	0.358321	0
2022-05-15	4.37728	3.75205	0	0.256698	2.69868	3.96429	1.43977	3.29012	2.23019	1.32809	1.49043	0.83167	1.89008	2.08873	6.21506	2.51864	3.55564	2.84859	2.78508	2.64516	0.998632	0.884109	1.82045	2.17485	1.41054	0.374931	3.78762	2.6085	1.10861	1.93971	0.528578	0	1.66761	0.834942	0.970047	0.732204	0.682804	1.30452	1.9614	0.557215	0.27595	1.53558	1.42808	0.305552	0.129357	3.16466	0.319473	2.05169	0.460496
2022-05-16	6.07589	5.88774	1.34483	1.38592	4.27403	4.73662	3.76632	2.72913	5.67866	3.60619	4.44211	10.6989	6.95672	5.51526	4.58406	5.63239	5.1105	8.2587	7.72286	8.69912	2.95208	2.29861	0.836419	2.02819	1.96739	1.77487	0.836131	4.34793	0.486774	3.85636	2.19064	2.97712	2.17714	3.62405	1.96162	1.35303	1.87179	2.49155	5.08692	1.0196	1.13919	0.806993	1.0645	2.3183	4.27728	0.665953	0.873722	0.752902	0.606933
2022-05-17	1.4035	2.83711	2.09129	1.24364	3.52278	2.31103	1.68597	3.03917	3.22799	5.66462	3.65676	3.98009	6.34577	6.05123	4.42685	4.52883	6.09917	6.49859	8.63556	8.41312	7.82713	0	1.55661	4.27164	4.01018	4.97762	3.59853	3.87904	3.24364	4.12617	1.3836	0.211676	1.68915	7.91002	2.85623	3.43211	5.72756	3.98321	5.33615	0.397126	1.38634	1.29823	0.850679	5.80663	7.32616	3.57676	4.44443	2.34783	2.94012
2022-05-18	0	0	0	0.199506	2.81663	3.73798	3.15463	0	0.749185	2.89294	2.96492	6.14164	4.93918	10.5157	2.26812	4.1566	6.12399	10.8359	6.98748	13.7586	16.1584	0	1.21938	1.74858	2.26172	0.282356	8.17006	6.4114	3.72897	5.82546	1.95167	0.0383975	0.630892	4.80265	1.28124	8.60869	10.4616	10.6308	10.043	4.79199	8.35813	3.16777	2.37637	6.48399	6.09321	7.06454	6.80183	9.17223	2.59462
2022-05-19	3.49542	1.48312	0	0.0880994	1.19607	1.47535	0.31064	0	0.275827	0.647975	0.491526	1.58938	0.857727	0.228258	0.937997	0.906585	1.5324	1.17004	1.06331	3.06499	1.83677	0.0886056	1.16132	0.544579	1.59299	0.44412	5.90375	8.16299	5.49164	8.90405	2.92136	0.260655	0.624475	2.00094	2.95646	9.11987	17.2821	21.0619	23.3433	0.691209	1.61713	1.66269	1.8847	3.14562	10.7572	13.959	7.76786	15.0817	1.8061
2022-05-20	7.54887	3.85168	0.640024	1.01978	3.17761	3.3968	0.350967	0.31269	2.4705	1.17584	2.38768	2.2595	0.184756	1.09708	1.48925	2.11171	5.52843	1.06991	3.42875	2.40079	1.30926	1.68475	0	0	0	0	0	0	0	0.20597	0.41633	0.571913	0.687851	0	0	0	0	0	0	1.00686	0	0.19634	0.392767	0	0	0	0	0	0.555695
2022-05-21	6.7044	6.30817	0.677997	2.66854	2.16164	3.26647	2.13385	0.510039	1.13287	2.37993	0.881222	2.95313	2.73718	4.91462	1.03873	0.543837	2.03198	3.43108	3.02589	4.63628	3.27391	0	3.67105	2.89263	3.1746	2.06428	1.06852	3.29872	3.28998	2.21928	1.22825	0.132306	0.173098	3.89982	1.87256	1.7006	1.31649	0.936831	2.11354	0.698235	0.794164	0.0563397	0.372803	1.0416	1.70998	2.54429	0	0.161751	0.2565
2022-05-22	3.79167	4.72713	1.21883	0.302715	5.41662	3.8491	0.168692	2.16227	4.56952	2.71011	0.377419	1.67727	1.58455	0.811533	1.14304	2.22669	1.93096	0.224597	1.38147	1.86593	0.63504	0	0.133015	0	0	0	0.332935	0.544226	0	1.18762	1.01055	0	0.400155	0.521287	0.904962	0.440242	1.6864	1.14146	2.05306	0.417217	0.330883	0.229407	0.245965	0.765781	0.889554	1.86717	1.88367	1.4405	0.252265
2022-05-23	5.50274	2.97051	0	0	1.01773	0.771838	0	0.901695	1.11169	0.225668	0.649127	0.466492	0	0	0.800815	0.919098	0.611854	0.736587	0	0.134015	0.497719	0	0.215482	1.89483	0.110281	1.37239	0.544452	1.23953	0.357145	0	0.654081	0	0	0.883081	0.643066	0.388017	0.849171	1.99713	1.70713	0	0	0	0	0	0.29716	1.00441	0.0858147	0.79783	0.20305
2022-05-24	5.43612	3.44769	0.00982942	0	1.04884	0.781099	0	1.50705	0.959036	1.30689	0.48458	0	0	0	1.65891	1.63481	0.709808	0	0.357527	0	0	0	0	0	0.0954015	0	0	0	0	0.111617	0	0	0.521601	0	0	0	0	0	0	0	0	0	0	0.0982581	0	0.83543	0	0	0
2022-05-25	3.64379	2.49775	1.41112	1.11902	3.84469	2.10112	0.240329	1.88203	1.69828	2.24183	2.34638	2.49265	1.54894	1.97811	1.42693	2.79872	1.79726	2.437	0.385262	1.60699	2.19059	1.45603	2.27187	3.7264	2.34349	0.669519	1.79063	2.75411	1.86396	4.17862	0.0916407	0	0.00425106	1.85404	1.9814	2.15369	4.68835	6.26862	7.2636	1.32532	0.187344	1.18733	0.295059	0.719791	0.516575	4.96927	0.738103	4.14152	0.0540927
2022-05-26	1.17735	3.90632	1.42256	2.28009	6.85707	7.34185	5.79988	2.70002	4.6607	8.45366	3.53547	7.45818	4.71281	6.21259	1.50495	4.80824	6.38865	3.60158	8.52756	7.13812	3.9631	0.0976492	1.01697	0.913663	0.420958	1.09557	0.155104	2.03274	0.422697	0.490968	0.498008	0.570399	1.57079	1.7977	2.33679	1.98773	1.80232	4.28128	2.88635	0.862917	1.86808	0.939606	0.113051	3.00332	4.14017	0.562027	1.07136	1.27456	0.789376
2022-05-27	5.83516	4.30145	2.04993	1.7015	2.87019	1.45629	2.09218	0.684638	0.873042	0.785493	1.15359	0.807469	2.16291	1.29203	0.769654	1.08403	1.74387	2.03429	4.62129	3.82974	5.52444	1.28032	2.28258	1.72361	1.17732	1.43297	4.02501	3.19869	0.923586	2.18356	0.702256	3.50098	4.36668	5.53591	2.67799	1.34828	1.01223	0.948997	1.10738	4.40204	1.75113	1.7602	3.48215	4.00655	4.21071	1.06311	3.21155	1.69451	0.664498
2022-05-28	1.75018	0.779533	1.14085	0.0740584	3.59423	3.25094	0.211423	1.07031	1.6423	1.08467	1.60629	0.764229	0.965397	0	3.91078	3.79223	2.66175	0	1.72567	2.07495	2.26771	0.752792	1.45743	1.0099	0.23799	2.06445	4.48057	4.79568	1.76016	2.45482	0	0.112207	0.336108	4.23817	1.79214	3.5302	6.31026	6.50662	5.42912	0.448724	0	1.00509	0	3.63549	3.54549	3.72735	5.43879	7.12227	0
2022-05-29	7.00722	3.59349	1.35137	0.799531	3.93469	6.11422	1.47815	0.531401	1.57792	5.3887	2.52763	7.52309	1.92965	5.34928	0.689257	3.13067	2.40184	5.37016	5.80806	8.26419	5.98397	0.550425	1.78704	3.66138	1.05159	1.19791	2.41324	3.6706	3.94134	3.15568	0.508848	0.279427	1.01069	2.25628	0.348956	3.56065	3.44754	6.09966	3.43912	0.790977	3.02714	0.956057	0.0874591	2.22152	0.841332	2.46363	0.996184	5.25948	1.53837
2022-05-30	0.113252	0.397256	0.195323	0.237118	1.75924	2.40891	1.2706	0.147637	0.572889	1.0037	0.289889	1.2071	0.579102	0.654367	0.701406	0.477188	2.34339	0.12091	0.771703	1.18809	0.774229	0.0825145	0.0177013	1.00758	0	0.189437	2.3565	1.00169	1.36885	0.432802	0.316287	0.578015	0.877616	0.128144	1.39554	0.720398	1.11306	0.571527	2.50172	0	0	0	0.264546	0.173428	1.33632	0.833641	0.925755	1.73929	0
2022-05-31	1.78024	1.62126	1.82959	2.43711	4.69378	3.1053	2.63094	3.06737	8.13188	3.95277	4.05709	2.89014	2.8635	2.16955	7.32658	7.99867	5.09329	1.45628	6.45588	4.51127	2.51701	1.63599	0.244951	0.0360961	0.816191	1.48801	3.21895	3.48371	1.57983	0.756261	1.12974	0.609241	0.180277	4.79814	3.03311	3.36286	1.64109	2.33214	1.328	0.612066	1.35124	0.184305	0.72216	1.8132	2.41452	3.33351	0.700798	2.66129	1.55348
2022-06-01	5.27503	2.99774	3.50081	3.1091	3.21733	5.8331	3.2036	1.93764	1.89911	3.21083	2.0622	5.00018	4.61464	5.38855	1.79388	4.90307	4.90436	10.1413	5.07667	4.50581	4.87943	4.11481	4.30266	4.71031	1.02738	1.20732	5.69776	5.62372	5.45771	5.23692	2.01497	3.54509	3.45195	9.5672	2.53275	8.91084	8.75659	5.49696	1.94793	6.26484	5.11181	6.551	4.07636	8.6029	7.14817	7.70632	8.00682	5.59614	4.62722
2022-06-02	1.16415	1.68829	0.830805	1.63854	3.34805	4.14468	2.82209	1.96722	3.79522	8.22043	4.96958	10.3427	4.60006	6.36344	1.2709	4.97781	9.71377	7.40655	10.7887	8.35541	11.4899	0.00133328	1.19583	9.79931	4.88459	3.80246	6.80793	6.92402	10.3734	9.64045	0.796739	7.6862	3.12349	7.88449	5.86195	12.7265	7.17991	14.6134	4.35251	4.73566	5.74	5.65896	2.51317	5.42505	8.29837	6.68387	5.77288	4.25101	6.55891
2022-06-03	0.605328	0.0971406	0	0	1.27229	0.958144	0.377787	0.193335	0.205403	0	0	0	0.0108793	0	0.161247	0	0.38033	0.542154	0.516875	0.242472	0	1.52666	0.466185	3.66305	1.57934	0.553082	0.179504	4.07207	3.6936	2.98071	1.18349	0	0	0.405268	0.526854	1.54989	3.02017	4.09594	6.34208	0	0	0	0	0.172594	0	2.66872	1.38055	2.78809	0.765886
2022-06-04	0.209882	0	0	0	1.00735	0.282321	0	0	0	0	0	0	0	0	0	0	0.469172	0	0	0.281862	0	0.840788	0.871501	0.440306	0	0	0.747143	0	0	0	0.476385	0	0.712733	1.70149	0.908832	1.45776	0	0	0	0	0	0	0	1.12914	0.483806	0.420146	0	0	0
2022-06-05	0.921687	0.703468	0	0	1.45425	1.90866	0.000726616	0.210344	0	0.36303	0.010997	1.39359	0.226671	0.731097	0.658241	0.671079	1.19634	0.831551	0.903702	4.31474	3.88292	1.15789	0	0.956751	0	0.911396	0.167798	0.222453	0.86881	0.000524238	2.15085	0.502423	1.15467	0.483827	1.44079	2.13704	0.770718	0.459685	0.11962	0	0	0	0	0.462875	0.0291727	3.26274	0.956948	0.814879	0
2022-06-06	0	0.0474428	0	0	0.408687	0.711865	0.779165	0.0805045	0	0.223408	0.177612	1.16747	1.1236	2.9096	0.298949	0.621303	1.47164	5.54928	2.62025	2.5083	6.54287	0	0	0	0	0	0.393868	0.175971	0.776576	0	1.32605	0	0	0.520274	1.84081	0.747237	0	1.31554	2.47109	0	0.63134	0	0	0.0802622	0.795186	1.00051	1.50051	3.50644	0.967998
2022-06-07	7.12704	8.04815	1.79663	0.408201	3.3091	1.35724	0	6.34289	8.46386	7.12821	5.57989	1.3639	1.01171	0	9.78077	9.2645	4.90328	2.23101	5.62992	5.23555	1.26707	0.442731	0	0.0497024	0.0950014	0.841758	0	2.59765	0	0	1.3398	0.975375	0.779768	0.736761	1.04518	1.62804	0.622133	0.398381	1.10199	0.238627	0	0.626537	0.744945	0.580247	2.3101	1.41691	1.11553	0.622643	0
2022-06-08	1.74413	4.53122	4.43204	0.262833	3.11629	2.8519	1.05789	1.54019	4.7489	3.41201	2.69868	4.33648	1.54113	1.03631	6.27807	5.62163	4.23051	4.08298	8.02695	4.67718	4.59747	0	0.880308	0.775993	0.373407	0.446233	1.66438	3.31079	2.23737	4.88765	0	0	1.13552	5.58648	2.41684	2.00244	2.35535	5.27998	5.87875	0	0	0	0.515412	3.4572	1.44672	5.24726	4.97448	1.69463	0
2022-06-09	0	0.897229	0	0.0135395	0.764092	1.20489	0.0765323	2.88965	3.07738	0.146074	1.80051	2.2798	0	0.30972	4.28685	3.6263	2.12341	0.528894	3.55659	2.83483	2.76412	2.38453	1.98195	4.51298	2.55706	1.70056	6.0595	6.61964	3.97355	6.48698	0	0	0.0731359	4.605	2.51136	7.25029	10.3421	7.17878	10.6496	0	0	0	0	1.46569	4.63974	7.0039	3.04682	6.99949	0
2022-06-10	0.240813	0.0295519	0	0	0.429162	0.497705	0	0.438824	0.252842	0.497863	0.535083	0.469433	0	0	1.17663	1.48532	1.81116	0	2.26616	0.83253	0.0933786	0	0	0	0	0	0	0	1.24639	0	0	1.18902	0	0	0.35299	0	0	0	0	0	1.75918	0.227983	0	0	0	0	0	0	0.684325
2022-06-11	0.0976052	0.23887	0	0	0.738779	0.526598	0	0.450029	0.354657	0.478841	0.517461	0.259063	0.105117	0.0654841	1.17027	0.845904	1.04422	0.763069	2.36276	1.3423	1.44484	0	0	0.419277	0.49698	0	0	1.40536	1.91496	1.16008	0.222585	0	0.93022	0	2.43702	1.07261	1.15082	0.859627	6.36556	0	0.944478	0	0	1.64692	0.360226	0.901526	2.04773	1.89905	0.89789
2022-06-12	0.551651	0.148684	0	0	0.503544	1.04738	0	0.886016	0	0.0427025	0	0	0	0	2.2712	0.307308	1.29238	0.0193454	0	0	0	0	0	0	0	0	0.106902	0.237982	0	0	0.0706666	0	1.40146	0.484133	2.2569	0.508664	0.702655	0.501298	1.5547	0	1.49977	0	0	1.07769	1.49883	0.212089	0.656073	0.268245	0.76186
2022-06-13	4.92888	0.605256	0	0	1.27556	0.930215	0	4.13535	1.26346	0	1.37711	0	0.426231	0	5.30937	3.84737	3.48049	0.927154	1.88064	1.0905	0.598951	0	0.282836	0.0883681	0.305141	0	1.39659	0.746801	0.911939	1.7812	0	0	0	0.516303	0	1.00851	2.13151	2.03478	4.29864	0	0	0	0	0.809859	2.67165	3.37736	2.44808	0.965681	0
2022-06-14	4.34121	3.87457	0.61037	1.12593	2.14772	4.22898	0.622184	3.76374	5.5954	3.56517	1.57178	3.96338	1.24037	0.435978	7.48083	6.61393	1.99436	1.06506	4.04586	3.09405	2.36454	0	0	0	0	0	0	2.4755	1.18868	1.15745	0	0	0	0.837184	0.00677903	0.385011	2.29583	2.1685	2.98053	0.243426	0	0	0	0.740939	0.422993	4.99712	4.73538	5.86158	0.526285
2022-06-15	5.59028	3.88208	6.07481	3.40726	4.97241	4.64135	1.30855	3.55858	3.43518	4.08029	2.60436	4.00239	1.68567	0.290773	5.24416	3.4024	3.16907	1.96302	2.29937	0.762016	4.6375	0	0	0	0.0950141	0	2.51461	2.33711	1.64256	2.82976	2.10869	0.530934	0.71233	4.69451	1.07306	4.08567	1.76473	2.31082	3.3513	1.10014	0.717659	0.47546	0.814951	2.17437	3.74073	1.81999	3.5232	1.51522	1.52763
2022-06-16	8.21094	10.053	5.22872	2.11415	4.74875	6.08233	1.6056	3.84888	4.3139	2.81074	1.34726	1.50945	3.07141	2.54537	6.33157	5.56369	3.598	3.6412	2.92393	3.99157	2.84199	0.352344	1.2162	0.228063	0.775436	1.23245	2.6312	4.37988	4.91215	1.28722	1.91322	0.363799	2.17162	2.99473	2.28455	3.45341	4.93542	1.90458	5.32062	0.160422	0.593301	0.463709	0.285145	2.07905	3.17992	5.93898	6.13522	0.888784	0.773485
2022-06-17	5.45335	4.76863	5.0531	4.33238	6.84393	8.28736	3.63052	3.46673	5.44578	7.00153	4.51375	4.65702	3.1413	2.55351	6.49177	7.95656	5.75044	4.58754	4.78659	3.93796	0.450164	3.23762	2.32209	0.930968	0.617089	1.71542	2.63112	2.38212	2.19327	0.963108	1.44696	0.63615	1.19221	3.31224	1.80043	2.00762	1.20991	0.463395	3.26179	2.53122	0.182633	1.51756	0.649546	2.51119	0.763272	5.19804	4.22361	3.10811	1.16952
2022-06-18	3.26446	1.93037	1.65467	3.3171	3.64831	8.11405	4.50392	1.84778	1.88237	8.29685	2.74604	7.72694	7.37141	7.00495	1.53723	4.64278	5.33449	4.30508	5.65718	6.51543	7.51598	1.66297	2.05457	4.19481	1.52928	1.48511	8.75859	4.94236	5.94183	4.22306	0.107423	3.39282	3.15599	6.13484	1.17601	6.12857	5.17862	5.53905	2.74441	2.96385	3.21156	3.40323	1.72761	2.94443	5.54359	6.97562	6.59778	4.63063	6.96054
2022-06-19	7.17929	6.1447	1.25613	0.841109	2.81027	1.20783	0.248776	1.29001	4.0172	0.546806	1.6931	0.0880008	0.996634	1.47995	4.64435	2.93288	1.95399	1.79511	2.0571	1.69557	2.56432	2.40394	0.294161	0	1.09754	1.34713	3.71234	1.52536	1.11203	2.11339	1.29912	0.941931	3.99578	5.62979	6.33554	8.94173	9.46476	7.79891	8.68764	2.96337	0.486693	1.92757	1.31365	2.18032	6.72711	9.40979	8.73184	2.78906	1.98862
2022-06-20	8.47937	7.2555	7.55633	2.78168	5.4735	5.12421	1.8056	5.13673	3.56764	5.20957	2.70296	1.97959	3.3909	2.77645	4.02395	2.73767	2.40471	1.89484	2.42914	4.34138	3.13347	0.060817	1.3485	0.46155	1.36223	0.591574	2.34396	4.21407	3.53568	3.51632	1.17894	1.21522	0.895419	3.23667	4.99704	6.24647	2.6409	4.21431	8.36003	0.268317	0	0.234393	0.206144	4.17284	4.34007	5.60796	4.76772	6.41449	0.878956
2022-06-21	7.53755	4.31466	6.83318	2.87696	6.74686	5.4435	5.13775	4.29557	5.71501	7.81035	4.61257	6.19752	5.34877	4.56655	5.04604	5.54077	2.86813	5.69312	5.34499	6.75003	8.73274	2.94909	2.09178	2.46768	1.32254	3.40136	8.9743	5.97453	6.3775	3.00852	1.7289	5.58164	4.28135	9.61462	3.56525	5.46096	7.47151	4.34658	6.63285	5.29236	3.85216	3.58638	3.12368	6.2267	10.6413	8.08068	5.23701	6.80881	2.28335
2022-06-22	1.47212	3.20404	1.97671	1.22975	7.03952	6.77543	5.58011	2.64089	8.1279	8.88292	6.22042	6.61824	4.13976	4.77332	11.0968	8.75774	5.1154	4.81434	8.37653	8.91218	6.47499	0.16239	0.478921	3.4159	1.82608	1.38235	5.41258	5.96147	5.02627	3.25785	0	1.07573	0	0.809093	0	2.14645	3.32303	11.7603	4.95514	1.47218	1.85232	1.04511	1.01937	0.215343	2.5995	4.17042	3.01011	6.6113	0.734093
2022-06-23	0.139483	0	0	0.800522	4.47667	6.68225	4.38756	2.38887	4.41472	8.71788	6.69375	7.07843	5.09941	2.88037	8.29407	9.05736	5.38034	10.1046	8.79182	7.15698	4.61738	0.450176	0	0.312393	0.51506	0	0	0	0	0.594601	0	0	0	0.643446	0	1.53116	0	0	0.883073	0	0.252003	0	0	0	0	0	0	0	0.713102
2022-06-24	0.13746	0.667153	0	0.386992	0.717853	2.15242	0.201994	0.323765	0.634343	1.4003	1.40747	1.67317	0.840701	0.720206	0.380934	1.24244	4.01463	1.24793	3.85249	1.80352	1.85502	0	0	0.48821	0.102125	0	0	0	0.492069	0.0417657	0	0	0	0	0	0	0	0	0.652484	1.26226	0.412128	0.0122314	0	0	0	0	0	0	0
2022-06-25	4.25582	1.37744	1.24432	0	3.74248	3.659	0.582969	1.74353	1.30718	0.701552	0.547887	0.557181	0.994684	0.403049	2.88781	1.9554	0.556466	0	2.49393	2.13159	0.557014	0	0	0	0	0	0	0	0.462998	0	0.649494	0	0	0	0	0	0	0	0.492834	0	0.630716	0	0	0	0	0	0	0	1.81703
2022-06-26	0.864586	1.59815	0.332802	0.923825	1.53121	0.630278	0	1.74451	1.79492	4.66428	1.0658	0.780279	0	0	3.55289	2.62798	2.05713	0.361076	3.008	2.24512	1.97499	0	0.234406	0.635623	0.506751	0	0	1.01061	0	0.395934	0	0	0	0.159586	0	0	0	0	0.628049	0.460762	0.191889	0	0.506313	0	0	0	0	0	0
2022-06-27	0.338936	1.01492	1.83198	1.21695	1.53382	0.786564	0	0.497042	0.569465	2.90814	0.871793	2.38716	0.0196216	0.790191	4.88701	1.96495	2.65236	0.885218	2.54825	2.64529	2.94811	1.43693	0	2.5696	0.909551	0.483158	0.717275	1.75926	3.00335	1.0205	0	0.459559	0.393157	0.868494	0.676225	1.69636	2.2429	1.27937	2.13701	0	1.09671	0.34077	0	0	0.542629	2.07446	0.643605	0.552864	0.962569
2022-06-28	3.68606	3.99587	1.13119	2.05541	1.48599	3.13714	1.9648	0.320091	1.17151	2.9	2.41233	3.62315	3.0878	1.8562	3.57546	3.42848	3.73848	1.3291	3.85225	4.58297	1.78888	0	0.784911	0.162395	1.34577	0.120232	0.279279	0.869257	3.36142	0.988326	0.218026	0.846195	0.538927	1.76232	0.744483	2.15142	0.524529	2.76152	4.73752	0.458824	0	0.354168	0.30824	1.50029	1.20477	0.840354	2.88255	5.37842	0.419508
2022-06-29	6.25543	3.84699	0.813277	0.556393	2.14029	2.15663	0.628772	0.976111	1.78665	1.22374	0.753395	1.99614	1.16425	1.17454	2.2862	0.791252	1.08835	1.46809	2.62602	4.74001	2.21826	1.10089	0.765637	0.798732	0.59451	1.07864	1.37499	4.2788	5.71724	3.30559	0.795916	0.431726	0.807154	2.86351	0.634933	3.33534	4.77184	1.76369	3.282	1.75573	0.0981835	0.973195	1.8571	1.1324	0.928004	4.10028	1.71802	2.62769	0.846365
2022-06-30	7.1974	5.30281	0.314618	0	1.50288	0.523046	0	2.22715	2.44075	0.28289	0.421814	0	0	0	4.3743	4.53769	0.728053	0	2.03614	0	0.855887	1.28807	2.10403	3.63946	2.97694	2.87555	3.80286	2.19035	5.95758	1.08865	0	0	2.95095	2.51269	0.220713	1.70076	1.00358	1.24052	3.05908	0.830574	1.20332	0.13646	0.228992	0.679429	3.87144	6.44156	4.95321	0.896819	0
2022-07-01	11.7337	18.3315	4.81884	3.37512	12.5797	4.21647	2.61367	4.99306	5.49587	8.33261	2.44635	3.57133	1.24949	2.28069	5.33772	2.69236	5.47505	3.40935	7.83424	5.41323	2.07478	2.89927	2.36824	7.09452	4.48003	1.27315	3.47297	2.44192	2.2302	2.6185	0.849806	0	0.710927	3.90851	1.2374	1.85145	1.77294	0.463858	4.61401	2.4123	2.42489	2.82703	1.29941	0	1.25846	1.3735	1.54836	4.2898	0
2022-07-02	1.45701	4.18593	1.72215	1.05467	8.81638	5.27166	1.95732	7.4575	7.86078	10.1946	9.52867	7.54395	1.78488	0.460643	8.64054	5.15321	11.2675	1.06854	5.02358	1.44108	0	7.18909	5.7949	5.47591	3.60362	5.29963	6.48561	2.89817	6.24793	1.81602	0.983973	0.680543	2.40683	4.33875	0.627727	4.38715	2.95845	7.67504	4.25228	1.92194	0.957866	0.722469	0.309741	0.978219	2.93519	5.76568	7.49743	2.71738	0.697307
2022-07-03	0.813175	0.309164	0.128102	1.79685	2.20497	1.89902	2.65073	2.78288	3.96594	7.78854	4.48052	8.74399	2.6926	1.802	3.22161	3.19233	7.91128	1.06624	6.42149	5.07387	1.42532	3.71817	1.9461	1.25305	2.03414	2.27306	6.37042	4.60062	8.56665	6.13375	0.913685	5.77389	2.59126	1.78595	3.93327	2.53213	2.06816	0.736308	4.85377	8.56027	0.685193	0.875697	1.31804	5.56936	2.91219	3.77308	6.62921	3.90809	1.38042
2022-07-04	0.490876	3.77548	0.815784	0.826762	4.02175	3.06838	1.2707	3.10026	3.24716	2.20476	2.75125	2.57633	2.78728	2.35364	4.45046	3.82525	3.77737	4.70076	7.47194	3.06384	5.40648	2.26241	1.7269	3.28418	2.49892	2.30082	9.08422	11.8597	8.06292	8.85007	0.516243	1.33831	1.14752	2.71272	3.92089	10.9925	7.47501	14.5386	12.5844	0.972765	0.171831	2.30174	2.03908	3.10952	5.29895	5.59811	5.93243	7.94276	4.13647
2022-07-05	8.01885	6.65096	2.10951	1.35505	2.59891	2.8871	1.77571	3.19984	4.54828	5.18879	2.36002	1.21409	3.04301	3.66224	4.73351	5.22821	4.36812	5.44629	10.7977	3.55961	5.29399	2.5529	4.47476	4.07186	3.56135	2.56575	9.88059	7.36899	5.13296	5.72376	0.997935	1.70658	1.86387	10.1373	2.5334	7.69196	5.00568	12.7092	13.4687	1.49805	0.118889	0.656286	1.58279	2.00917	8.89785	2.22732	3.42289	10.401	1.89237
2022-07-06	5.93173	4.28664	2.12007	2.43619	6.88168	7.59993	4.68565	3.79739	5.09971	4.98773	1.69612	4.63925	2.59138	2.52942	5.3096	4.74402	2.97728	5.24579	6.13055	4.14737	5.11531	1.16166	3.60649	5.26641	4.45955	4.26557	4.79855	13.3119	5.7258	8.86287	1.73914	0.394398	2.39555	6.53319	3.76495	9.12337	7.43249	14.9684	5.31416	1.72297	2.59251	1.24344	1.24304	3.03047	5.44455	6.01403	7.06457	9.84595	2.86977
2022-07-07	6.45473	6.7512	0.771796	1.06329	2.54421	2.70925	3.45552	1.7274	3.29432	5.99926	2.17721	2.8988	4.56534	6.7625	4.41671	7.55468	8.338	8.79852	9.70938	4.92967	9.10016	0	0.76452	1.37989	0.247188	0	5.01264	4.804	5.18957	7.90334	0	0	0	0	1.44287	3.01788	1.56099	4.96601	7.12099	0	2.57032	0	0	2.60672	4.36748	5.11594	5.63446	3.34402	5.75703
2022-07-08	2.21489	3.17561	0.516871	1.67971	4.17471	5.04063	1.72958	2.17672	5.13806	1.74471	2.37053	0.324615	1.57122	1.5606	4.87726	5.63252	0.945015	3.46075	2.31805	1.98149	4.99882	0.837194	1.04099	3.92432	0	1.41289	1.97061	5.25691	1.28004	1.52447	0.539154	0	1.07726	1.78546	2.86016	2.00081	0.635623	0.249899	1.58137	0.293943	2.47722	0	0	1.21229	0.233924	2.65782	5.64292	1.22391	2.85129
2022-07-09	6.6673	5.84795	2.17086	1.84605	9.10075	7.62977	0.876861	1.91365	3.17571	5.07347	2.47716	3.64832	1.19289	1.66726	2.42291	1.03588	7.03	2.63385	2.67125	1.81759	3.80375	6.00741	4.41493	7.22525	6.0365	4.22324	10.712	11.6559	8.92942	5.89999	0.920816	0	4.26574	5.58766	5.51896	10.9022	7.44445	7.49486	8.16273	4.54654	1.29512	2.94506	0.283237	2.69224	8.84539	12.3475	18.0549	5.53152	1.56219
2022-07-10	2.56227	3.35042	2.86326	0.958839	4.0923	4.21862	3.57783	0.800792	2.86299	2.22706	2.2649	1.04838	1.3526	2.2828	4.94625	2.59271	3.25713	0.517102	4.80957	1.01466	1.76637	1.33263	0.080379	6.59368	2.78373	0.946845	7.06092	8.34682	7.56926	5.9313	2.14344	8.37568	4.8229	12.2489	8.95351	11.5608	11.5912	10.6255	14.11	9.66644	2.77272	6.99584	5.20943	7.1491	14.3217	9.82959	15.5268	11.7957	5.47684
2022-07-11	3.23594	1.9339	0.749212	1.08454	2.15623	6.27562	1.92098	1.73401	3.97799	5.26869	3.5079	6.90492	5.08539	2.66669	5.72659	4.35564	10.1684	3.60814	8.33925	10.4114	6.41062	1.78189	5.54756	7.28331	6.84908	5.98817	9.91407	14.2232	11.3438	8.93821	0.854495	0.477682	0.75778	7.5359	4.93057	3.29751	4.07359	7.15556	6.95685	0.488402	2.64345	1.99158	1.84535	6.80325	5.33168	2.14004	7.28764	3.77757	2.82157
2022-07-12	2.47184	3.63344	0.443061	0.389931	2.04643	0.523698	0	3.8686	4.25292	0.590635	0.339149	0	0.499385	2.07392	2.21828	4.18367	1.57436	2.83862	3.25455	4.92171	4.15198	0.534046	2.11516	5.39299	5.41538	3.02496	8.34145	6.83925	7.6297	1.30018	1.1363	0.79157	2.21954	3.23669	8.45325	7.14092	8.7922	8.50294	12.8291	1.56294	0	0.281318	1.04366	5.35363	5.65832	5.89322	3.83336	8.22201	0
2022-07-13	6.20107	4.99139	0.360558	0.0395224	2.26792	0.832607	0.134582	2.11766	4.02375	2.57164	1.69486	0	0.341317	0.215712	3.258	4.19993	2.32508	0	0.765585	0	3.52034	1.62048	2.99188	2.29368	4.67742	2.48694	5.31744	8.06459	6.58517	5.7817	0	0	0.505841	3.83791	4.74892	11.1279	4.60786	4.03612	6.52384	6.20605	0.865493	0.336092	0	1.81388	6.14408	7.28077	9.28937	5.3647	0.577331
2022-07-14	5.34051	2.77035	0	0.582061	0.871748	3.04671	0.492865	2.63063	4.41334	2.4792	1.89008	2.4376	1.94796	2.98916	3.03403	1.40942	3.40882	2.6398	2.17625	2.89293	3.47542	2.19886	6.3249	1.43776	0.946171	2.92691	7.6119	3.63662	7.24447	5.60459	0.499576	0	0.674224	2.81081	0.9472	5.18041	3.94686	3.13029	4.09195	1.9378	3.28066	1.05572	1.1224	2.52571	0.576005	6.96208	8.13247	2.76998	1.52799
2022-07-15	3.8679	2.42939	0.258873	1.22956	4.54909	3.10243	1.42174	1.43337	1.08677	1.68012	0.828601	1.33764	0.918547	1.84155	1.42324	0.466133	1.79795	0	0.666982	0	1.96532	8.20593	5.30254	6.29582	8.59498	4.83296	8.49301	6.7875	6.30721	4.99395	2.38415	0.781728	3.13304	6.26821	2.05026	5.77472	4.14062	2.30333	10.6032	0	1.95543	1.1687	0.31278	3.98401	7.2465	6.42654	8.93454	4.12493	1.75603
2022-07-16	6.89553	3.81925	0.153783	0.896738	2.49917	2.42285	2.5578	5.79997	3.90817	0	0.959022	0	0	2.57614	4.04238	2.5365	1.39845	1.83505	1.51458	0.876381	4.06107	3.1735	4.59021	5.81367	4.94314	6.09937	7.42889	8.45038	7.95514	3.71902	1.57798	3.64746	5.1734	5.53002	5.88343	3.13921	2.56486	7.54804	6.27813	8.18339	0.42225	4.32561	5.56621	6.09568	2.6994	4.04521	2.48083	3.58112	0.46201
2022-07-17	5.43816	5.91152	0.594439	0.0622705	1.69197	1.53166	0	5.37428	1.24701	0	0	0	0	1.91408	2.33976	3.88192	0.564298	1.64365	0.641877	0	5.11048	0	1.73648	3.81277	2.28674	2.91378	7.80658	6.2517	5.94238	8.70056	1.17284	0.781577	1.43068	7.18047	7.45146	3.03637	10.789	8.64493	11.5361	0	2.30001	0	0	9.17204	7.52484	6.86165	5.68136	7.90382	0
2022-07-18	5.96471	1.32262	0.050462	0	1.51596	2.67862	1.92479	0.743765	0.191978	0	0	0.0897982	0	0.650663	0.520601	2.83087	3.26025	2.08888	1.33571	0.0730079	3.11059	0.467496	1.17833	0.0909747	1.51745	2.92622	6.68149	3.49629	4.64647	2.70374	2.14408	1.9255	1.88869	2.13024	1.65268	3.59958	4.76489	5.76625	1.8091	8.47148	5.09487	1.89495	2.34355	3.42267	4.64568	1.61075	5.047	2.98294	1.25416
2022-07-19	5.57001	5.45728	2.76146	2.31877	3.97811	5.27361	2.98891	1.03926	2.30153	1.0499	0.28602	1.67687	3.94824	3.62437	1.65327	1.98432	1.98535	3.2133	4.12173	1.85262	4.67113	5.25266	7.21142	5.21705	5.85741	5.57253	10.604	12.3801	11.1498	6.8017	2.99322	6.79861	4.60589	5.1064	3.94083	9.53729	5.54685	6.7689	3.71025	8.49255	6.42455	1.61991	2.78748	3.24372	6.39185	10.039	7.25976	2.81788	3.28091
2022-07-20	3.19599	1.88479	2.10377	2.96867	2.51109	8.87582	2.4239	2.70198	3.52961	6.5373	3.218	5.73326	4.87222	1.75573	4.85462	3.10379	4.99384	4.31885	4.44009	1.87865	4.40578	0.986301	2.32197	2.18236	2.93159	2.70961	4.98706	5.57024	3.73049	5.40257	0.637024	0.541339	1.11025	5.76914	5.44097	3.50498	4.3167	4.59837	7.98005	4.62363	4.04707	1.23972	1.63826	6.541	4.46372	4.58149	3.52597	1.40013	4.45738
2022-07-21	8.80604	3.99547	1.71958	0.995479	0.366305	2.37798	1.3166	0.955997	1.50687	2.37811	0.16907	5.58232	2.6609	3.04316	2.70385	2.00441	4.36444	3.65899	4.98109	6.67294	2.91404	2.55921	1.4829	1.30705	0.580681	0.202362	3.60682	2.03955	2.65653	1.73108	1.81278	2.94888	2.42425	4.37268	3.33236	0	2.86136	0.663674	5.81462	6.61486	2.86201	4.33468	1.01755	4.50257	2.43218	2.24499	1.3174	2.40646	3.95364
2022-07-22	4.65357	3.10351	1.43111	2.49896	4.58824	7.06424	4.51837	2.64584	1.18432	4.47058	2.04148	6.48819	3.70339	2.57812	3.79388	4.44126	2.87555	2.2781	8.83392	5.16213	5.01663	0.859783	0.383296	0	0	2.88868	2.02976	0.708969	3.29474	0.764651	3.04715	1.78109	1.9335	2.67987	6.37615	1.60984	2.61608	4.90889	1.84366	1.45439	0.540062	2.37462	2.61163	5.19329	1.06532	5.89458	6.28343	2.17973	3.72858
2022-07-23	6.758	4.56548	0.822158	0	1.45445	0.545537	0	3.87256	3.34582	0	0.259497	0	0	1.25156	1.97499	1.36949	1.04596	2.40672	3.18544	2.76047	3.48754	0	0	0	1.02642	0.736259	2.59919	1.24623	0.859678	2.23019	0.576678	0.39812	1.88628	0.611575	1.60422	0	0.674835	2.53481	3.77823	0.21735	3.41496	0.627437	0.531029	2.74758	1.38758	1.00775	4.04827	0.678421	1.89488
2022-07-24	8.27303	4.78801	0	1.20021	2.61981	1.85292	1.51026	4.83946	3.19266	0.054132	0	0.207949	4.30524	2.49546	1.99955	4.71268	1.95133	2.96914	5.38745	3.57037	5.99012	1.22288	0	0.654692	0.524852	1.58933	4.8624	1.64629	5.19104	4.07703	0	0.194812	1.47203	0.00218198	1.0671	5.72836	5.28198	2.75955	13.7991	2.88912	1.95517	0.795598	1.59307	2.78395	1.95222	2.74475	5.48367	7.47564	2.05653
2022-07-25	8.87273	11.997	2.94911	1.40708	10.3785	5.67108	0.408222	6.35932	7.99526	7.83134	1.62016	3.63612	3.39913	2.48272	7.54357	6.15442	6.04238	1.24383	5.99779	3.74577	5.41827	0	1.26337	5.3126	3.35551	0.346562	3.22601	6.75946	4.85327	2.29824	0.214161	0	0.438612	1.08822	1.60516	4.96608	5.08731	2.03852	4.86238	1.4077	1.43987	0.469603	0.804756	1.2344	4.62519	4.86035	4.36986	2.06306	2.81444
2022-07-26	6.52846	3.84517	3.63543	1.75384	7.7988	8.00235	0.929838	3.3261	4.54143	8.50711	3.55427	1.91924	1.99406	1.70602	4.52849	6.41341	4.15699	3.08229	8.2049	5.04888	5.75737	0	0.918594	1.31873	2.78504	1.06722	5.07545	5.47042	6.64819	3.82984	0	0	0.0739187	0.974339	3.49123	3.41315	1.38448	0.700926	6.67924	4.27032	0.284994	0	0	5.14547	5.50356	3.07908	4.06616	4.36324	1.05921
2022-07-27	6.78969	2.58451	0.703811	1.37857	0.869096	1.97683	3.44832	1.20973	1.63876	1.36034	2.26006	0.862919	3.37467	3.56032	1.77487	3.85764	4.92006	6.85069	2.68821	8.79243	5.42571	0	0	0.139059	1.24603	0.515034	7.36222	2.20761	1.72341	0.457842	0	0.156732	0	1.60828	1.96213	4.46293	1.82605	6.15362	16.8328	0	1.85903	0	0	7.00017	3.30834	1.05683	4.2663	1.61758	2.18397
2022-07-28	12.0679	13.8716	3.31125	1.01805	8.62638	1.0522	0	3.24156	3.70766	4.53677	0.604746	0.682644	0.43823	0.293291	3.88424	3.78032	2.64725	3.17588	6.00827	3.52893	6.62282	0	0	0.372025	0.711841	0	0.138288	0.368432	2.72173	4.69576	0	0.702978	2.43159	0.857768	1.62823	0.299997	3.64174	3.92748	16.6422	5.61303	2.73151	1.99394	0	2.74126	0.781423	0.641715	6.35267	3.82087	0.512825
2022-07-29	4.92706	8.35927	7.02376	4.75984	15.1383	8.62125	5.39142	6.68383	8.06589	12.9288	7.51477	5.85803	7.32005	2.96657	7.17392	7.93199	5.16247	4.47193	4.69548	3.39245	8.95509	2.54189	0	0.808517	2.22638	0.687188	1.85244	5.75941	1.37411	3.45805	1.99931	1.9579	3.39442	3.87182	2.14603	2.35779	4.37734	4.2342	8.93349	1.47265	2.32925	0.645765	0.484629	4.06257	6.15871	4.19384	3.45174	2.99882	2.55006
2022-07-30	4.15966	1.92866	0	1.49299	1.20983	6.07389	2.83894	1.80456	5.45419	4.94719	3.19615	4.60383	5.40393	5.41022	4.79343	8.91954	6.22398	6.94156	10.6802	7.84407	7.49334	2.67248	3.45457	3.04135	3.54481	2.17117	4.27389	3.49145	5.8551	5.1019	0.307593	4.54277	0.62122	6.8468	5.2055	8.0309	6.95615	4.99232	5.24686	3.66874	3.25604	3.29532	0.65032	4.72405	4.55296	4.79351	6.14093	4.12311	3.7233
2022-07-31	7.46236	4.911	0	1.32026	2.94451	1.42971	0	1.78425	0.904577	0.249276	1.26597	1.50223	3.30443	0.587688	4.53536	4.90217	3.52746	3.76492	4.87569	3.79834	2.94872	0.534865	0.337837	0.52907	2.28858	1.75415	4.13583	3.9796	2.37148	5.05575	1.85204	0	1.95271	3.68984	0.915329	8.33541	7.59261	8.61609	14.0934	1.79814	0.877415	0.074111	0.130899	2.01251	5.6656	8.48721	5.86015	11.5447	0
2022-08-01	3.49211	3.86635	0.746048	0.57981	2.39594	2.63976	0.982106	1.90301	1.17393	1.44293	0	0	0.564462	1.52681	3.67534	4.09983	0.704122	2.39252	1.84699	2.31274	5.85132	2.93548	2.77803	4.01658	3.41233	4.1971	4.88021	0.544592	1.49012	1.30423	1.28817	1.71977	3.53369	3.64933	7.37916	4.60261	2.4281	3.82046	6.18751	1.87525	1.52161	0.335205	2.3116	6.49429	6.37542	4.15229	0.449309	2.02362	1.51164
2022-08-02	6.81147	6.19696	1.15996	2.41256	5.09801	4.8723	2.30391	2.13235	4.18888	3.86079	2.73589	0.8798	1.3922	0.472758	3.47063	4.13644	4.08091	1.65736	3.71827	2.66811	2.16357	1.33681	2.95245	1.85792	3.85227	4.15474	3.53362	3.39957	3.05804	4.40952	0.643305	1.91827	2.5435	1.27699	1.96569	1.27359	4.06692	1.10251	4.69907	0.947701	0.643984	2.43078	0.729766	4.85422	3.93369	3.52491	1.29231	1.34459	0.777392
2022-08-03	5.77588	2.44369	1.2244	1.38132	1.94149	1.2679	0.415398	2.76018	3.58984	1.68397	0.533929	1.62871	1.09978	0.388383	1.50907	1.44705	2.68601	3.28199	2.72906	7.76354	5.3407	1.64872	1.31176	0.86506	1.92611	0.0170708	3.12799	5.12544	6.93634	5.57754	0.235916	0	6.70054	2.79367	5.03377	1.62155	5.98933	2.02644	3.40288	1.02565	2.16834	0.664907	2.89263	1.56639	2.53111	2.59008	1.03789	3.57296	0.743541
2022-08-04	4.83851	5.61936	0.219625	0.584461	0.833099	1.61812	0	2.81347	0.869109	0	0	0	0.687758	0.732047	2.15385	3.9054	2.10118	1.40797	1.69082	0	0.183417	2.59535	3.30354	2.07891	2.29594	0.786997	2.38586	3.14417	0.140169	1.06115	2.31164	3.3522	2.71126	1.39764	1.77751	0.735915	1.76674	3.6336	1.49919	0.324465	3.75383	2.48047	0.317543	4.50324	1.3587	0.002857	1.76969	1.11184	0.124746
2022-08-05	12.3063	11.7654	2.36448	2.89479	5.25038	3.54874	0.452172	2.0901	0.956616	6.22669	0.760819	2.99349	1.33389	0.359591	2.16876	1.70588	1.81933	1.23397	0	0.250126	2.03095	1.49089	3.69253	2.27746	5.35762	3.61143	2.26236	2.31243	3.93192	1.64425	2.09271	0.686905	9.6992	4.90712	4.90492	3.27183	1.8528	3.8137	5.1331	0.471812	2.12724	1.29423	1.28331	8.27188	3.17431	3.52223	3.54942	2.501	0.183025
2022-08-06	4.5182	5.16011	1.29882	2.39499	2.01253	3.90579	5.5259	0.614169	0.177723	0.857955	0	2.81828	1.12775	1.10442	1.19299	3.69786	2.27847	4.7339	3.33988	4.67064	2.57557	2.54682	4.35432	3.6999	4.1955	3.77651	15.0801	0.967282	7.08996	2.26291	2.01228	0	3.2635	1.86281	4.07526	5.45897	6.75515	4.74765	4.84217	0	0.761348	0	0.179843	0.37667	2.45268	1.96704	3.21577	6.33179	2.71804
2022-08-07	7.6078	7.38799	5.93528	4.31298	6.87536	4.07177	0.995651	0.585222	1.84937	2.96896	1.25375	2.06194	0.108102	0	1.19892	2.28995	0.243701	0	0	0	0	0.807065	2.72605	9.58999	2.71863	1.5356	9.17087	8.74783	11.9272	7.45375	0.533821	2.92586	0	4.99719	3.26923	3.84189	5.74708	8.19429	7.06988	0.85223	0	0.592181	0.112037	2.73371	1.81711	4.02249	2.44767	3.51886	0
2022-08-08	0.312122	0.0493147	0.986534	0.875839	3.51512	0.739538	1.24937	0.908136	3.5968	4.22109	2.08443	2.34627	5.52341	0.994569	5.40771	6.11476	2.90896	0.676422	0.766036	2.50504	1.65772	1.19202	1.00132	4.05054	3.15257	0.0219246	3.647	5.93548	10.0207	8.37671	1.20583	1.64105	0	0.319897	2.76	3.69272	6.01841	5.7415	7.71343	3.45568	0.61457	1.70353	0.172364	0.671605	4.89187	6.15008	0.596357	3.36469	3.82686
2022-08-09	4.43178	2.25101	0.24699	1.24564	2.03074	3.29173	1.48892	0.758536	2.05127	3.2288	1.27781	1.35257	3.1758	2.01613	3.30719	2.15962	3.21868	4.38483	7.21714	6.9206	4.3402	0	1.60022	1.49486	2.61099	1.08848	3.04485	5.68904	2.34662	10.7998	0	1.08927	0.0516469	0.902727	5.264	4.53932	6.06058	5.43646	8.10302	2.11285	2.82322	1.18185	1.44812	5.26368	3.71087	5.85756	1.37159	4.79949	3.72183
2022-08-10	7.54132	3.62712	2.46317	0.507093	4.94329	2.65646	0.663116	2.37165	3.63126	4.43377	2.01922	1.42049	3.5124	1.008	4.77841	5.21446	3.96539	3.57136	7.6783	8.54385	2.15777	0.153042	0	1.35245	0.918839	3.80525	2.75222	2.40138	4.23948	1.07642	0.98993	1.49585	2.97715	2.31197	1.97463	0.629366	1.1954	2.82265	0.731138	2.49816	0.936422	0.437777	0.94162	4.64222	3.3437	2.40013	4.08231	1.04253	1.51659
2022-08-11	5.7771	3.07169	0.678088	0.369366	3.99987	2.15433	1.15383	2.32799	3.04767	2.70852	2.72404	1.243	1.9659	0.486185	3.48888	5.2194	2.79805	1.08037	3.89605	5.65191	0	4.04162	2.48551	2.62309	1.86103	2.51185	1.28767	5.08872	2.92134	5.30593	2.67128	3.74906	8.5483	5.17637	6.99791	5.9637	5.2624	6.98219	13.2446	3.15949	1.84134	1.89661	3.71082	11.0598	8.67161	5.86627	4.79568	6.4679	0.408985
2022-08-12	8.50308	5.8067	0	0	0.487419	0	0	2.80984	4.32491	0.301811	0.820626	0	1.20707	0	3.93423	6.51702	0.271911	0	0	0	0.520231	2.59585	4.0734	5.75313	8.22493	5.91644	10.2968	4.87652	6.92471	8.4739	2.10249	1.11488	8.37114	8.46367	13.0219	6.27628	5.93055	8.14611	5.86318	4.54363	0	1.64006	2.47032	11.3414	13.6006	8.02603	6.72166	6.95001	0
2022-08-13	11.4346	4.77791	4.1249	1.06558	1.57836	0.747055	0	1.68385	1.01344	0	0	0	0	0	1.2015	1.18074	0	0.512328	0	0.454359	0.95762	1.11348	0.748686	1.62111	2.67527	0.807301	1.29611	4.84267	3.1102	3.33871	3.04978	3.59567	2.05479	1.23596	4.62127	1.81765	3.31302	3.52832	0.744787	16.0654	12.2215	4.79904	8.32577	5.94236	6.38412	3.34536	2.6908	2.28057	4.85379
2022-08-14	9.78427	6.50916	2.74147	2.6724	5.08246	10.6409	3.04739	1.95092	3.05022	4.27668	2.75915	4.04021	2.14976	3.41968	2.98881	5.39398	2.98561	2.37265	2.4109	6.46322	5.13598	0.196172	0.323292	0.67693	0.926217	0.464752	1.35089	4.0286	2.86744	2.68124	0.86458	2.32724	1.55516	2.04975	0.801625	0.82253	1.10701	2.91423	3.94182	4.81286	3.55479	4.22082	3.20805	2.83804	4.13549	1.13232	1.83819	4.13114	1.33078
2022-08-15	7.39292	3.06986	0.824717	1.74106	0.414034	4.33809	3.51552	0.176471	0	0	0	0.878695	4.54831	4.42084	0.403777	0.249908	3.39604	1.94547	3.48891	8.55783	5.29339	2.8698	7.44474	5.55571	3.40928	14.9821	8.18181	4.78444	12.7082	7.6613	4.41793	1.83456	4.68978	5.43311	6.37085	8.22833	10.3362	7.64277	10.7959	8.62144	3.72614	0.931705	2.38459	7.46436	12.947	9.39637	3.61903	3.71778	3.24772
2022-08-16	10.7951	4.04772	3.23044	2.15976	5.31311	7.18952	0.938306	1.25741	3.51455	4.14746	3.04539	4.873	1.34151	0	3.73791	2.41082	4.03618	0	0.402366	2.21022	0.0568019	1.13177	3.6415	1.4198	3.72922	0.362261	1.75033	0.717905	3.67898	1.88711	0	0	3.49497	2.32987	2.44235	2.51548	1.6271	4.78043	2.08178	2.14838	0	0	0	0.125796	4.40643	1.97646	1.61103	1.26211	0.394516
2022-08-17	7.67953	3.42425	2.08209	3.07441	3.46663	4.64774	1.38982	1.30816	1.2246	2.06446	1.26256	2.46451	3.11163	1.00732	1.44194	4.23478	2.47811	2.26874	5.43913	6.57892	2.25091	2.84841	8.76947	9.65735	6.6049	6.33723	12.1959	6.66043	3.46317	3.22915	1.3164	0.650508	7.08163	9.20936	7.63728	6.40953	2.8193	1.31873	3.11026	1.47856	2.23239	2.85516	2.81087	8.06255	5.61063	6.58001	3.03164	1.22141	4.00306
2022-08-18	4.6744	2.43628	2.75659	2.39471	9.25255	5.63304	0.0102737	3.28772	4.5543	6.85986	2.41262	9.04258	0.724126	0	4.2277	6.27635	4.43695	0	1.76406	1.23369	0	0	0.522225	1.50245	0.147696	5.65978	6.45507	2.30311	4.71814	3.8138	4.43715	4.0525	4.73884	3.21485	3.55516	4.80838	4.52811	5.0427	6.40849	0	0.743171	1.48706	2.2268	1.31748	7.8333	6.75914	4.57274	3.81871	0
2022-08-19	6.79323	6.57529	1.96767	0	1.6307	2.13793	0.0485711	1.82718	4.87863	1.48548	3.94934	0.931798	2.06764	2.56391	1.99089	3.39821	3.029	1.81765	5.04339	2.25659	3.60918	5.5193	8.34869	4.50745	5.14799	6.11439	5.52198	3.47776	4.85594	4.95136	2.19339	0.769898	4.90951	7.00869	8.81354	4.59564	3.8448	3.03217	11.1282	0	0.709258	0.313313	0.188822	3.71851	4.69847	4.33155	0	2.66564	0
2022-08-20	0	3.47735	4.07384	4.04058	9.79649	9.82235	1.72056	0.663852	2.59428	2.85676	0.373685	4.11592	4.42847	1.41361	0.941962	2.4143	5.64312	1.3821	3.93857	8.24502	4.54556	3.72503	4.98318	3.05393	2.85824	6.51534	6.27436	6.44675	3.40102	3.90945	2.66363	1.776	9.02502	9.3765	13.0745	6.49463	4.63851	3.93377	6.85333	1.02783	2.6101	1.8868	1.89862	5.46328	17.2525	8.23144	3.65912	9.92176	0.217737
2022-08-21	0	0.677361	2.86715	1.51271	1.07725	6.05707	2.53896	0.590827	1.95425	1.34994	0.478969	3.46348	1.38426	0.152208	3.15138	1.32986	3.1826	4.39169	5.83484	9.55853	4.54453	0	0.0511123	0.388018	1.10823	0	1.13272	2.71918	2.42614	1.06123	0	0	0	1.15708	2.54491	0.594145	4.17317	1.363	9.5316	0	0	0.523507	0	0.402566	2.84831	4.08496	2.26796	1.21915	5.26243
2022-08-22	0	0	0	0	0.443355	1.48734	0.21346	0.451234	2.5414	0.672694	1.30322	0.354629	1.42963	0.465394	2.35429	0.888121	2.63472	5.98673	3.05781	2.70387	7.57397	0.675214	1.23302	0.381746	2.68032	0.638031	1.52087	2.36714	0	0.550046	0.922499	0.708496	4.34381	2.50046	4.12716	1.07443	2.58203	3.08272	4.09593	1.6065	0.190814	2.37111	1.88311	7.71986	6.38215	1.08271	2.21485	4.78137	0.510904
2022-08-23	0.317605	0.604674	1.63816	0.768541	1.96331	2.87257	1.52912	0	0	0.71556	0.528729	2.10423	2.06785	2.04695	1.17712	0.933308	3.89893	3.10921	2.10198	3.56953	2.46666	1.95571	5.95066	2.69226	5.93217	6.47257	11.0736	2.55523	1.84883	4.57446	2.42688	2.49976	9.96385	7.96868	6.56204	8.83429	6.06686	4.37535	8.03657	8.41257	4.21847	3.93601	5.53766	8.7965	14.3405	4.74836	8.51444	4.46559	3.73419
2022-08-24	2.25536	2.47845	0.861868	1.08177	6.13546	4.55738	1.59262	0	5.92885	2.54483	2.41033	4.64188	3.13562	1.73339	5.13936	4.03695	4.14096	2.41767	4.3666	4.50223	4.25872	2.62229	3.67632	7.35661	2.82432	1.37661	3.85983	5.29704	8.08117	3.69489	0.937457	2.63785	3.77394	9.53692	7.70629	0.880604	4.45066	3.29034	6.12325	1.78159	2.83507	1.00258	2.02346	8.55611	3.62978	2.33517	6.88335	1.52886	1.19378
2022-08-25	0.637623	3.48685	1.04179	1.69958	1.50311	2.22982	0.980035	0.507182	1.54208	2.15021	0.378527	0.50246	0.718938	0	4.03321	2.23481	0.660017	0.4001	3.12698	2.96983	4.39664	2.83818	2.52445	1.17327	4.73947	3.97909	1.42328	3.04752	3.63901	0.707858	1.01614	2.52106	2.49958	3.42225	4.55838	2.44042	3.13225	2.92643	1.66957	3.2833	2.67916	0.184889	0.485954	5.84287	3.77245	1.9326	2.73999	3.79352	1.8036
2022-08-26	3.21258	5.01214	0.809219	1.82001	5.23188	5.71991	0.999315	1.52258	2.54112	2.29775	0.992994	1.22336	0.778581	0.313921	5.05123	4.28682	4.83411	2.32449	2.31821	7.9656	2.19358	0.0332854	1.67801	5.54249	3.2129	2.18469	1.93015	5.10483	5.20616	4.0227	0.629099	2.07687	8.59712	6.48309	6.90995	8.4729	3.74573	5.83078	6.6872	4.33317	2.74939	4.69014	1.88399	5.39234	5.98619	2.95337	4.92716	3.20909	3.01613
2022-08-27	3.83137	1.73418	0.566006	1.30158	2.43849	4.30513	4.17445	0.626231	0.659397	3.82394	0.391441	2.21706	2.25241	3.07441	0.431816	1.54393	4.14825	6.67931	4.8937	4.67911	3.16198	1.95035	4.28784	5.55673	3.1944	4.28522	5.06449	7.6463	9.02916	5.95336	1.34113	1.21792	6.00657	3.38209	2.86279	2.13071	2.45059	4.70681	4.73453	3.51428	2.94052	1.53442	6.1677	5.47597	6.85313	1.7848	4.45861	3.39853	3.83353
2022-08-28	3.57052	2.71131	0.929967	1.81593	1.29539	5.22188	0.672184	0.41135	1.65802	0.341097	1.96201	1.03209	0.0134916	1.36737	3.30223	1.58724	3.2293	1.20551	1.69447	2.86399	2.07766	2.24873	4.39249	4.19369	5.79466	4.58357	5.48825	5.81988	5.25773	5.97853	0.756763	0.805118	1.00312	1.56214	4.08549	4.12103	5.02531	5.81125	7.22843	0.27073	1.59089	4.64803	2.05	2.04116	4.25595	6.41912	3.39641	6.56367	1.67033
2022-08-29	1.79291	1.0739	0	0.630501	0.578526	1.00276	0.635036	1.08397	1.37161	1.84693	0.0143099	0.913723	0.369715	0	0.784481	1.80511	2.76398	3.95246	1.10243	0.078199	1.05489	4.59009	3.03639	6.07728	4.14017	3.96477	7.02934	5.65859	5.48993	2.53984	3.00986	1.80175	11.4988	4.51175	1.32144	4.57603	3.72803	2.92577	9.6504	2.19844	3.39854	4.12105	6.28552	2.76238	8.81791	0.998343	5.04494	3.90168	0.0604605
2022-08-30	9.35805	8.38479	1.4853	2.62507	2.62536	1.08776	0.380997	6.38789	2.75875	6.37652	2.61437	0.991536	0.757891	0	1.84219	2.10853	3.21125	2.96127	2.64548	4.58253	2.21352	3.11841	4.1107	2.42292	3.49753	4.7697	4.5463	4.42053	1.70862	2.05889	1.75427	3.11041	4.94507	2.11642	4.98939	1.39897	2.07666	1.83373	5.37805	3.69109	5.76764	3.01941	3.9454	4.55776	3.22029	1.93051	4.05236	1.99791	0.832046
2022-08-31	5.64843	6.79182	2.75588	3.2714	6.61069	4.94976	3.98364	1.87327	3.97025	3.91359	5.70818	4.89314	1.34889	1.79625	2.41988	4.23302	4.78242	2.35349	4.63117	4.82954	2.22972	0.749074	1.17567	1.57907	1.21591	0.0548242	5.15	3.43849	1.32183	2.79296	1.5656	0.836249	2.38474	2.64563	1.01262	0.796974	1.13014	0.951244	0.489775	4.77975	0.970203	1.14186	1.96578	2.71096	2.43147	1.90624	1.57636	0.652506	2.50697
2022-09-01	1.73064	2.18926	0.0940114	0.238718	2.67321	0.886966	0.267028	0.606177	2.02112	0.797133	1.92945	0.905237	0.97709	1.19594	3.33333	1.38337	2.52336	2.2273	1.67339	1.91139	4.55344	0	0.503741	1.21834	0.475852	1.28735	0.746229	1.15478	0.57609	0.905881	0	2.52101	1.70158	1.68413	1.75439	1.59912	1.17202	1.35592	1.79202	1.44792	1.35539	1.99655	0.888836	2.43593	2.70978	5.29172	3.32486	1.38944	0.816597
2022-09-02	1.99859	1.83961	0	0.203962	3.11154	0.206122	0.662178	0.763916	0.646429	1.01618	0.741133	0	0.628127	0	2.00184	2.27998	2.34792	1.79349	0.462347	1.63219	1.47339	0	0	0	0.0758073	0	0.858659	0	0	0.953568	0	0.794897	0	1.20683	2.02501	0.432494	0	0.360122	1.52749	0	0	0.378729	1.23886	2.32294	0.669984	0	0.760954	1.04434	0
2022-09-03	4.14157	4.8257	3.39599	1.47155	3.11915	1.16417	1.41307	3.35084	4.61749	3.23947	2.54922	1.65673	1.83412	0.426627	2.11854	2.67634	2.06665	1.34615	1.30176	2.28523	1.48045	0.431084	0.378847	0	0.532326	0	0.58552	0	0.383385	0.923397	0	0.664161	2.33391	0.57613	0	0	0.563677	0	0.0740377	0	0	0.142489	0.1682	0.926878	1.04641	0.32376	0	0	0.23735
2022-09-04	8.9379	8.94013	3.72809	3.05073	4.89492	2.21911	1.44753	1.22272	4.11983	1.74711	3.30862	1.05148	0.0315128	1.76615	5.01389	2.81385	3.76565	0.215489	2.54521	1.75945	1.20413	2.1639	2.11022	2.68568	1.57529	1.59837	1.66198	0.885721	3.92653	1.63927	3.02548	3.42738	1.63681	2.93332	2.62879	1.67489	0	0.970711	0.979794	1.06783	0.12482	0.433969	0.732231	3.70013	1.00044	0.679488	0.49513	0.269622	1.49199
2022-09-05	2.9105	2.86877	2.01717	2.19756	2.34849	3.47775	2.01304	0.86842	2.76455	4.11234	2.96034	3.3277	1.57104	1.9515	2.15731	2.97678	2.91401	3.30754	3.1423	3.4685	4.50656	1.50931	3.24283	4.29474	5.40774	1.81547	4.31037	6.24273	6.08727	2.60663	2.0726	0.989925	1.38752	4.98575	3.41569	4.37906	2.38727	2.76865	4.89814	2.2126	0.972964	0.727271	0.714816	1.40228	1.22436	1.95484	1.93347	2.3004	1.0035
2022-09-06	1.2987	1.41587	1.00879	1.4146	3.8716	1.72415	1.06152	1.03127	5.47275	2.5928	6.6013	4.35517	2.00905	5.33931	8.84473	9.3373	3.30918	0.64052	2.60701	2.90626	7.10248	0	2.02672	0.278048	0	0	0.528307	1.39034	0.338798	0.853934	0	0.0237855	0.575325	0.746972	2.12435	1.20782	2.44522	1.9068	2.34449	0.283337	1.46645	1.78352	2.56661	1.29516	1.52665	4.07981	2.6604	3.96444	0.906925
2022-09-07	1.98496	2.52651	1.08309	0.859242	2.45289	2.21428	1.94483	1.09367	1.07895	1.4707	1.1111	1.38261	1.48605	3.10886	1.50979	1.31909	1.92372	0.84259	2.33431	1.62252	3.32871	0.860378	0.313994	1.60361	0	0.316488	2.48837	0.451808	0.0969429	0.705425	0	1.63199	0.777227	1.12	1.26651	1.10489	1.0934	0.7458	0	0.811695	0.963041	1.29902	0.374979	2.83537	2.45179	0.783962	2.96893	1.33994	0.607502
2022-09-08	0.885888	0.370677	0	0.603871	0.981223	2.24253	0.68646	0.311095	0.880229	1.12931	0.125203	1.02615	1.63693	0.536591	3.25518	2.08413	2.60761	0.87452	4.56791	2.20364	5.1563	0.571292	0.172143	0	0.946418	0	1.15735	1.39288	0.765531	0.955301	0.0267014	0	0.162218	2.19982	0.177881	1.49675	1.39086	2.12851	3.24222	0.934356	0.408529	0	0	0.972937	0.171614	2.73952	2.09259	1.30848	0.622832
2022-09-09	3.77892	2.04858	0.130695	1.34429	2.15327	1.9834	0.736243	1.42732	1.84411	1.52217	1.69861	0.582107	0.489622	0	3.61411	2.01201	2.19455	3.0809	2.22915	2.2035	2.87918	0.408629	1.83868	0.431768	1.33829	0.0729124	1.61923	2.0405	0.000658466	0.608303	0.960504	0	0	2.24846	2.02475	1.25634	0.94012	1.05154	1.15533	0.669686	0.653785	0.516355	0	2.06823	0.772233	1.5866	1.85984	2.20609	0.256059
2022-09-10	7.39571	7.55932	0.689608	2.66365	3.49814	2.01276	1.231	1.07941	4.63557	3.55614	1.68988	1.9046	1.30121	1.4763	6.61249	6.43534	3.93785	1.91181	3.00633	3.74605	1.99498	0	0	0	0	0	0	1.15791	0	0.0588586	0	0	0.288705	0.767914	0	0	0	0	0.72546	0	0.725957	0	0	1.67271	0	0	0.179094	0	0
2022-09-11	7.11644	6.63174	3.62783	2.84477	3.62364	3.02889	0.518649	1.49392	3.5139	2.9713	1.78802	0.237301	0.209251	0.360284	4.48757	3.31125	1.14429	2.62623	3.42022	0.782245	2.64954	0.46188	0.0485652	0	0.219518	0.321035	0.136188	0.457272	0.656723	0	0	0.293848	0.806144	0.110072	0.551968	0.00732071	0.398093	0	0	2.67192	1.66225	1.25176	2.08536	2.34731	0.700364	0.475027	1.03909	0.701957	0.582828
2022-09-12	5.87587	6.93931	2.31221	1.64432	2.15774	1.75685	0	3.36573	3.10038	0.779661	1.59741	0.614044	0.690535	0.983967	5.15684	2.57957	0.896721	2.50338	2.37388	2.45332	6.3531	0	0.410511	1.2446	0.21264	1.41915	0.590464	0.916818	1.37593	0.80118	0.528873	0.754583	1.60691	3.06801	1.24884	0.807542	0.387734	0.18924	1.15397	0.656276	3.45611	1.20686	1.45234	4.52144	3.58562	0.696584	1.58761	0.414366	2.52715
2022-09-13	5.49268	4.85825	2.80921	3.52183	4.07542	6.16044	1.76202	1.69523	2.3888	4.46703	2.11779	1.27943	1.33326	0.533527	2.49051	2.26197	2.46053	2.65431	3.38515	3.51987	2.44069	3.12228	2.7399	3.86522	0.780709	3.53366	2.2866	3.09991	0.905255	0.522516	3.32745	3.58371	2.79996	4.88552	0.691508	2.55398	0.43012	0.276972	1.08561	5.99575	0.584613	0.342626	0.90876	0.33388	0.125148	2.93069	2.24086	0.322629	3.9467
2022-09-14	6.44781	3.15849	1.41324	1.2175	1.87374	4.78871	1.12163	1.74361	1.48975	1.3607	0.416209	1.32584	0.882597	2.79147	2.64272	1.75413	1.40208	2.45849	3.80283	4.65817	5.65379	1.772	0.424259	1.1309	0.66369	0.819732	2.98505	0.936099	0.301173	1.89073	0.0554307	0.0575884	2.02172	0.992156	2.35169	0.988998	3.23113	1.5319	2.71873	4.23816	1.62038	2.07629	1.98106	2.15092	1.44189	2.18758	2.58933	0.56723	2.96041
2022-09-15	6.41477	6.21255	3.1657	0.367191	3.7533	2.94355	1.10192	3.1292	3.0098	2.91803	1.03354	0.521906	0.935077	1.09511	1.70587	0.629769	1.02344	1.18147	1.01001	2.10923	1.15779	0	0.678723	0.14513	0.0799908	0.80995	3.09535	1.45831	1.62586	2.90409	0.511897	2.41973	2.14854	0.81578	4.69112	2.70103	2.59314	1.38446	1.39818	3.79234	1.22723	2.04465	1.64921	4.49697	5.83842	2.11837	3.0238	2.56161	0.294718
2022-09-16	4.29753	5.6875	1.58163	0	2.06461	2.10876	0.461864	2.57299	2.04894	1.46874	1.23062	0.00758983	1.02365	0.392441	3.13266	1.5153	0.993721	1.0134	2.5423	1.20899	1.59464	0.593499	0.715134	3.5619	0.187849	0.0983398	3.0807	0.754768	1.4518	2.55927	1.22487	0.0796198	1.08475	0.897675	1.64812	0.944069	2.02097	1.57746	0.239056	0.567789	0.475285	1.24272	0.128948	2.41475	3.02367	1.22368	2.17792	2.69659	0
2022-09-17	0.977838	1.89081	0.693747	1.59907	2.56374	3.96785	3.24365	1.03697	1.43363	1.19571	0.93282	1.57529	1.26609	0.204418	2.5748	2.7431	3.12422	1.14798	0.636633	1.61521	1.16248	0.747068	0.837102	0.621954	1.91009	0.945306	0.697426	4.38453	1.18991	3.80012	1.38151	1.76747	1.8699	1.11391	4.63076	3.83515	1.89716	1.66781	2.66758	1.10333	0.731973	4.58663	1.30213	3.70103	7.1838	1.88949	5.42024	3.85486	0.23492
2022-09-18	3.93812	4.52224	1.41717	0.438588	0.974588	3.32006	0.661559	1.37088	3.1691	2.29112	2.42578	0.665683	1.06641	0.174914	2.49427	2.78968	2.68409	2.59023	5.03303	3.95253	4.62104	0	0	0	0	0	0.619432	0	0	0	0	0	0	0.0216481	0	0	0	0	1.3053	0	0	0	0	0	0.481141	0.281792	0	0.489782	0.522829
2022-09-19	2.43497	3.37683	1.30408	2.42316	3.22602	2.63304	0.770385	2.1718	1.94518	2.37298	2.02017	0.804789	1.7121	0.238	2.27576	1.83437	2.66343	1.76541	3.42519	3.27286	1.18571	1.11383	1.21297	1.59575	0.794629	0.848571	2.21904	2.47131	2.43798	3.01911	1.48893	2.28386	1.4996	4.1708	2.79812	1.37949	1.34127	1.14361	1.09145	2.49925	1.8877	1.9116	4.58524	3.71145	2.17622	0.945509	3.80766	0.397962	1.08985
2022-09-20	4.35355	4.98723	1.70154	0.634296	2.00922	2.86069	0.507771	0.239264	1.70563	2.62757	0.378815	0.245703	1.27569	0.579171	1.31875	0.394291	1.09374	1.34313	2.46058	2.47046	2.0469	0	1.04102	1.7432	0.20935	0.225487	3.66537	0.771353	1.70214	0.974065	0	0	0.492684	0.164329	0.709818	2.76671	1.14199	2.65418	2.0539	0.0363485	0.808066	0.101312	0	1.31421	1.75223	1.62325	1.25115	3.2941	0
2022-09-21	5.30106	6.17282	1.16417	0.358396	5.099	2.62321	0.722583	0.918704	2.52907	3.56948	1.0977	0.818557	0.666478	0.081407	2.18459	1.01133	1.74849	0	1.14806	0.301476	0.558768	0.241622	1.57019	0	0.397298	0.917444	0.950677	0.7102	0.650102	1.39145	0.608519	0.82379	1.20311	2.21514	0.525314	1.96129	0.284565	0.436228	1.82001	0	0.318843	0.441028	1.03958	3.60544	0.520384	0.754118	1.61835	1.44083	0
2022-09-22	0.931027	1.17503	1.2738	1.3541	2.98037	2.04035	2.62832	0.666421	2.89314	4.43055	2.71771	5.03767	2.89831	5.80359	1.49037	2.74237	4.06173	5.74888	7.13903	8.14952	8.66377	0.583896	2.26681	3.44198	2.09622	0.303056	5.37632	3.263	3.31624	3.47805	1.1275	0.762789	0.862449	3.77721	2.46598	4.90957	1.68461	2.85795	2.22535	0.287712	1.08859	0.226586	0.39029	2.71926	3.06543	5.58684	4.33436	1.33243	1.55851
2022-09-23	3.92888	3.65296	1.32859	2.02423	4.14889	3.77766	1.15278	0.296171	0.298465	0.859194	0.328141	3.43617	0.816622	1.93122	1.10872	0.804711	0.427983	0.235568	2.49861	1.24874	0	0	0	0	0	0	0	0.297936	0.462408	0	0	0.00207902	0	0.314929	1.15041	0.342433	1.43228	1.06097	2.45617	0.16924	1.12975	0	0	0.442052	1.278	0.975204	2.88785	0.931199	0.972845
2022-09-24	2.00837	3.94645	2.86306	0.922129	1.91753	3.98138	1.38578	0.926014	0.875149	3.0446	2.18236	2.33582	1.58611	3.02355	1.21288	3.62744	1.03534	3.95611	3.76993	5.89482	8.27297	0.668495	2.47407	2.32469	0.608653	0.448324	4.09138	2.74842	0.17137	1.23069	1.15193	0.891031	0.74184	2.12398	1.7366	1.64993	1.08383	1.19801	1.5481	1.30892	1.05492	0	0.290448	1.94966	1.71738	0.291164	1.78619	0.610443	1.42783
2022-09-25	0.711831	2.1101	0	0	0.837803	0.510174	0.28299	0	0	0.733852	0	0	0	0	0.0376791	0.077251	0.147886	0.29459	0.609221	0	1.10666	0	0	0	0	0	0	0	0	0.984764	0	0	0.322832	0.0923727	0.166584	0	0	0	0	0	0	0	0	0	0.890162	2.98976	0	0	0
2022-09-26	4.71402	5.57679	0.908728	0.877764	4.13569	3.21029	0.311099	0.698094	0.734541	2.45515	0	0.285682	0	0	1.62902	1.00605	1.28278	0.734234	0.928176	1.2293	0.622884	0.38699	0.59151	0	0.398008	0.638883	2.88696	1.04831	0	1.74471	0	0	0	1.52556	1.42272	1.21662	0.349762	0.399016	1.1145	0	0	0	0	2.07719	0.841356	0.180568	1.20641	0	0
2022-09-27	6.18658	6.62124	3.63292	2.90679	6.80639	3.81665	2.47815	0.892956	2.703	5.1928	3.34276	2.98884	2.88306	2.21841	2.52898	2.2119	4.04505	2.66193	6.22886	4.93054	1.84022	2.57806	3.13925	3.72386	1.28309	2.71424	2.40694	1.45093	2.13348	1.16322	0.824175	3.05842	1.31932	3.82719	1.88767	1.36298	0.144441	1.23496	0.908662	1.94821	1.94585	0.689581	1.5047	2.15328	2.07286	0.595896	2.27247	1.04043	1.50484
2022-09-28	0.391648	0.545288	0.593742	1.36354	1.50561	0.854662	0	1.57551	2.58011	0.728644	1.98158	3.687	2.03404	3.31765	4.3409	4.813	3.81518	0.416022	3.04774	2.24639	4.75729	0.154065	0.452027	3.1111	1.97927	1.77532	4.85178	6.30817	3.97699	5.38984	0.380037	1.00128	0.295595	2.75182	5.16533	4.93787	6.68664	3.65541	2.09148	2.50948	0.714027	2.54154	0.963603	2.90631	4.7958	4.95466	6.6288	1.96555	1.51397
2022-09-29	0.910834	1.24547	1.21781	0	0.760702	0.256631	0	1.94788	0.11764	0.874067	0.397646	0	0.0924869	0	0.415353	0.476167	0.569048	0	0.467287	0.237907	0	0	0.023722	1.39618	1.04557	0.158133	5.1232	3.88149	4.94894	1.72207	0	0	0	0.216157	0.662641	4.60907	2.87413	2.28912	0.886756	0	0	0	0	0.7944	1.27807	3.96494	1.2142	1.70211	0
2022-09-30	0.655882	0.846092	1.08835	1.41469	2.35563	0.971869	1.00356	0.983492	1.60837	2.39107	1.42594	2.78623	1.31457	1.09254	1.78102	1.23592	2.23771	2.53446	2.83842	2.71471	3.08109	0	0	0.0784213	0	0	0	0	0	0.539633	0	0	0	0	0	0	0	0	0.0405692	0	0	0	0	0	0	0	0	0	0.584967
2022-10-01	0.342891	0	0.310927	0.697	0.499779	0.693457	0.492758	0.352639	0.081615	1.15909	1.35947	0.879218	0.55481	1.00035	1.18651	0.835472	2.1976	0.359956	3.74552	1.05388	3.58078	0	0	0	0	0	0	0	0	0	0	0.184352	0	0	0	0	0	0	0	0	2.0026	0.199726	0.326588	0	0	0	0	0	0.671467
2022-10-02	0.043996	0	0	0	0	0	0	0	0	0	0.487584	0	0	0	0.257633	0	0	0.152441	0.637022	0.0573726	1.85837	0.266103	0	0	0	0	0	0	0	0	0.0377795	0	0	0	0	0	0	0	0	0	0.837075	0.462106	0	0	0	0	0	0	0
2022-10-03	0.31773	0.255339	0.789092	0.622431	0.954649	1.49654	0.0608038	0.148915	0.814364	0	1.65353	1.1721	0.494811	0.342774	1.86525	1.84359	1.32041	0.184463	0.757499	0.147671	0.334385	0.40152	0	0.181582	0	0.419361	0.402483	0	0	0	0	0.467195	0.507826	0	0.682672	0	0	0	0	0	0.822371	0	1.03315	0.70789	0.491861	0	0.62984	0	0
2022-10-04	0.309555	0.0236573	0.387022	0.28944	0.698163	0.289432	0.947266	0.244304	0.57757	0.894641	0.820827	0.709159	0.518841	0.832989	0.738296	1.38677	1.33106	0.892994	1.58494	1.2313	0	0.589585	1.75088	0.832971	1.37684	1.18121	2.94235	0.656623	1.15396	0.583126	0.0565789	0	0.0960604	0.53647	0.320637	0.482386	0.0438654	0	0.559251	0.319269	0.230595	0.446703	0.821662	0.340614	0.870383	1.53385	0.961907	0.308948	0
2022-10-05	2.44666	1.65667	1.09944	1.02331	4.01722	4.27208	1.69374	0.767546	1.99423	1.31784	2.13913	3.47808	1.69782	0.930272	0.327875	1.90961	1.36423	1.10763	1.56711	1.3435	1.09441	0.199163	0.807917	1.08193	1.83437	0.934259	1.21363	1.65394	0.447742	1.20377	0.0379144	0.66501	0.419298	1.42906	0.692923	2.64805	0.801524	1.50016	3.5277	0.461549	0	0	0	1.47033	0.856999	0.758949	2.20661	0.524886	0.890586
2022-10-06	0.547205	0.539173	0	0.377966	0.674584	0.998621	0.341949	0.625459	0.597486	1.19487	0.938603	0.942395	1.13537	1.30337	0.871115	1.17841	2.21282	1.48463	2.42353	2.84372	4.83374	0	0	0.831773	0.34556	1.17065	0.159394	1.09563	0.721402	1.89398	0	0.15761	0.71717	0.48935	0.475384	0.704674	1.36442	2.05408	4.85943	1.34102	1.09214	0.0474544	0.264349	3.69613	2.20514	2.36898	2.88092	1.4395	0.324021
2022-10-07	0.304779	0.642594	0.396658	0.76	1.63069	1.77111	1.67565	0.581358	0.420294	2.49808	1.60174	1.54734	0.786089	0.712679	1.49829	2.07724	0.73278	1.18915	1.92504	0.923985	0.819195	0	0	0.0549029	0	0	0	0	0	0	0	0.40266	0	0.22014	1.54631	0.957119	0	0.499201	1.95631	0.569808	1.65253	0.915813	1.07246	0.310691	1.3507	1.10718	1.14872	0.882751	0.516451
2022-10-08	0	0.460282	0.0512599	0.559273	0.436695	0.448228	0.525891	0.0284417	0.241292	0.648436	0.712233	0.679332	1.41081	0.171189	0.51375	0.375832	0.224229	0.498878	1.09501	0.954849	0.638209	0.300229	0	0.80226	0.843837	0	0.254662	1.36274	0.326168	0.574636	0.730651	0.0721988	0.260007	2.52734	1.23657	0.697731	0.243192	0.779054	0.776725	0.715058	1.73086	0.246269	0.94614	0.266743	1.17828	2.18387	1.10078	0.647579	0.715806
2022-10-09	0.753362	0.906078	1.47727	0.282373	1.96944	1.3454	1.09675	0	0	0.523842	0.442803	1.51909	1.4912	0.76916	0	0.24507	0.519493	1.71116	1.38853	3.97579	2.90446	0.565178	1.49457	4.15634	1.72104	1.30158	4.15379	1.57764	1.33904	1.15539	0	0	0.579504	1.80281	3.10925	1.28449	0.733852	0.856267	2.58132	0.574246	0.759022	0.374601	0	0.850543	3.36857	3.21872	2.06543	1.13062	1.31474
2022-10-10	0.198364	1.23129	1.2993	1.81208	1.8585	0.691101	0.524142	0.531175	0.214897	2.86005	0.771129	0.378431	1.12362	1.19665	1.51281	2.31885	2.35649	1.82975	3.02306	3.65078	4.43202	0	0.255549	0	0.360332	0.336753	0	0.0734758	0	0	0	0	0.0119117	0	0	0	0	0.161297	1.18638	0.390814	0.155357	0.00444562	0.55411	0.598689	0.137201	1.45289	1.99387	0	0.764273
2022-10-11	0	0	0.208486	0.0372975	0.486283	0.0904444	0	0	0	0.0765945	0.935702	0.129792	0.371352	0.361484	0	0	0	0.106112	1.45595	0.951623	1.06962	0.554088	1.65471	0.30089	0.937529	1.45165	1.45895	1.27131	0.514506	0.195752	0.724947	0.0214726	0.343574	2.02747	1.26255	2.31478	0.61995	2.38048	2.8848	1.04625	0.745408	1.01788	0.249246	3.99641	3.04679	2.53791	2.11678	0.812168	0.365753
2022-10-12	0	0	0.609916	0.348112	0.10012	0.0557258	0	0.0902927	0	0.239391	0	0.339507	0.0813967	0.48933	0.14755	0.137192	0.759533	0.553974	0.683345	0.868762	0.801096	0	0	0	0	0.585907	0	0.0929646	0	0	0	0	0.14346	0.342727	0.289222	0.944056	0.936391	0.305805	1.30842	0.494284	0.355114	0	0.115254	0.626269	1.30201	1.12822	1.35787	0.195505	0.900554
2022-10-13	0.00988535	0.590646	0.16838	0.748411	1.52769	0.786011	0.118679	0	0	0.766429	0	1.52299	0.46648	0.299758	0.195969	0	0.0946505	0.289105	1.083	0.96982	0.535997	0	0	0.0864021	0	0	0	0	0	0	0	0	0	0	0.259409	0	0	0	0	0.610771	0	0.239335	0	0.299412	0.559198	0	0	0	0.627687
2022-10-14	0.439282	0.308239	1.91401	0.993722	0.731333	1.41428	0.665259	0.0199992	0.385281	0.3194	0.732031	2.61259	0.418615	1.32995	0.673446	0.777295	0.659079	1.52227	1.73405	3.54498	2.89613	0.00864407	0.0725197	0.105284	0.195782	1.42996	0.433699	4.335	0.242049	1.13614	2.01953	0.541439	2.75252	3.74888	4.64646	3.10738	3.47511	5.2944	7.62849	4.51639	2.12452	2.88885	0.966147	8.19388	6.56333	9.61257	7.94922	6.62518	0.473546
2022-10-15	0.0596343	0	0	0	0.659143	0.102288	0	0	0	0	0	0.234486	0.284479	0	0.162495	0.178337	0	0.171934	0	1.32021	1.74638	0.291903	0.951941	0.0931073	0.483912	0.809506	2.85496	2.71018	0.801077	1.77326	0	0.927508	0.391487	2.50074	1.06578	2.23792	2.53969	2.8314	3.55243	1.7849	0.811174	0.393433	1.10972	1.01408	2.98091	4.74021	4.73903	4.96342	0.171787
2022-10-16	0.362285	2.09217	0.00535367	0	0.409783	0.0945489	0.426946	0.229676	0.656141	0.760679	0.398566	1.20858	0.911874	0.473633	0.707903	0.0523559	1.92417	0.241483	0.705497	1.99427	2.07046	0.10715	0.714732	1.45973	0.576963	0.101433	1.31599	0.936292	1.84173	1.58271	0.282789	0.644886	1.76243	1.57396	1.62508	1.49274	1.61412	2.01204	1.00446	1.10081	2.03762	1.02789	0.717113	3.02407	1.90684	2.44852	4.37865	3.11894	0.967269
2022-10-17	1.44565	1.03016	0.934509	1.992	1.51877	1.92933	0.880901	0.917072	0.62033	0.783845	1.00618	2.82138	1.84052	0.657615	0.114147	0.42361	2.03972	1.9479	1.44306	3.5092	2.44508	0	0	0	0.789791	0	2.31295	1.19939	0.120117	0.117931	0.599938	0.977388	2.00187	0.19579	1.88143	1.81155	0.62274	0.83164	1.54959	1.37943	1.01707	2.06058	1.86283	2.1199	3.18971	1.70904	2.44503	2.98581	0.716283
2022-10-18	0.973593	1.17842	1.53705	0.47298	1.45617	1.89687	0.638245	0	0.364108	0.808742	0.483394	0.656041	1.30375	1.79456	0.912288	0	1.64401	1.63247	2.86727	3.10323	1.54418	1.32662	1.63809	0	0.414001	0.72652	0.196855	0.885281	0	0	0.319544	0.59739	2.55425	1.20446	1.2939	4.04817	1.13305	1.55187	2.057	3.97218	1.94953	2.03608	1.04312	1.34808	3.47735	2.1981	2.00474	1.66323	1.54396
2022-10-19	0.463049	0.260636	0.542203	0.95717	3.62058	1.79638	0.655075	0.158266	1.54839	1.35948	0.394971	3.1869	2.54443	2.40093	0.849169	3.21847	1.58334	3.03851	3.35957	3.82437	2.92281	2.08468	2.77398	2.49441	2.7585	1.04613	3.86344	1.26734	0.442576	1.63889	0.370089	0.353548	0.78305	2.65789	1.58004	4.54768	2.22891	3.17395	2.48926	0.559739	1.45189	1.50701	0.435828	1.94274	2.67532	1.81505	2.52496	2.53361	0.704685
2022-10-20	0.710076	1.1263	0.199828	0.921359	1.15358	1.46127	0.0883627	0	0.00511046	1.91679	0.257944	0.914259	0.368331	0.642604	0	0	0.0610377	0.29527	1.18184	1.49755	1.09437	0.340706	0.337347	0.851626	0.894746	1.45162	1.6841	1.88089	1.90397	1.72666	0	1.12353	1.86616	1.87148	1.26701	4.68251	2.94833	2.12648	2.75941	2.404	1.49863	1.11145	1.17988	2.5351	4.62584	4.73477	6.04952	3.07408	2.06899
2022-10-21	1.25633	1.58326	0.586862	0.735963	0.854959	0.827033	0.653958	0	0	0	0	0.576961	0.554563	0.915575	0	0	0	0.459301	0	0.740489	0.435073	0.479271	1.05512	0.942729	0.239426	0.840984	0.415002	0	1.28587	1.29793	1.06683	0.762775	1.41476	2.62414	1.66292	1.41799	2.53141	1.39906	1.93486	3.59929	3.24424	1.66103	1.30992	2.02286	2.48358	3.53828	2.19354	1.62444	0.710884
2022-10-22	0.709432	1.74591	0.36198	0.179379	1.68592	0.751431	0.277144	2.44806	2.10332	1.45549	0.568536	2.70119	0.825747	1.50449	1.70778	2.25675	2.3475	2.93409	1.57448	2.69961	3.02155	1.27199	1.26084	1.32175	0.912244	0.0751493	0.861338	2.4469	0.268889	0.590785	0.363059	0.561772	0.950978	1.61138	1.97076	3.18746	1.63628	1.48771	0.645505	1.71352	1.59538	1.57635	2.00326	1.04896	1.78861	2.10357	1.83109	1.20758	1.47354
2022-10-23	2.30599	3.12805	2.51418	0.306227	3.21147	2.07227	0.501006	2.41706	2.72129	1.56973	1.96743	3.53749	0.714764	0.406776	1.78217	1.85849	4.79225	1.11015	4.34711	3.62786	3.85485	0.596797	0.479767	1.26882	1.53317	1.77517	3.42006	1.60686	1.27617	0.936967	0.299068	0.899075	0.38265	2.16871	1.42093	3.53696	2.84361	3.67528	2.17995	1.45514	1.03964	1.36274	2.53473	2.78008	4.83808	4.86958	4.79657	4.76519	0.387655
2022-10-24	2.40032	1.42786	0.332871	0.415917	0.914035	1.89824	0.808152	1.64673	1.12277	0.702931	0	1.48438	0.740601	1.50814	1.22514	0.919471	1.27761	0.866531	1.14452	1.84931	1.94915	1.18106	1.77366	1.90885	0.93643	1.00212	5.29313	2.03126	0.520841	1.69901	1.11532	0.881283	1.84976	3.25925	1.81136	6.44123	2.94019	3.05719	7.0992	3.55156	2.09397	1.94511	1.34031	4.42017	7.10068	7.55516	7.3488	6.99412	3.01754
2022-10-25	0.199462	0.55946	0.286424	0.520436	1.26236	1.04516	1.28083	0.172064	0.511682	0.36093	0	1.09742	1.38247	0.815906	0.0805035	0.157548	0.104407	0.348818	1.34268	0.888822	0.991711	1.45371	1.90361	1.89665	3.57176	0.0856781	1.35804	1.86927	1.69559	0.277957	0.0954367	0.487093	1.54267	1.37248	1.0666	2.61478	2.00931	0.544979	1.36222	0.94182	0.443454	0.0570631	0.0834723	0.695409	0.930925	1.68461	1.08181	0.874196	0.49594
2022-10-26	0.557969	0.689578	0.696447	0.149529	1.52621	0.576547	0.00454524	0.0315041	0.00848148	1.34069	0.746761	1.71203	1.17153	1.20131	0.220419	0.273406	0.244578	0.772354	0.504794	1.32553	1.41297	0.963983	0.924454	0.60649	0.888264	0.46633	1.12088	0.320326	0.252134	0.424741	0	0.75624	0.812224	1.63189	0.868807	2.03835	1.15437	0.224903	1.12936	1.68163	0.274346	1.73731	1.42295	0.615498	2.13085	1.39438	0.527571	0.291615	0
2022-10-27	1.07589	1.16685	1.18194	0.826028	1.25925	0.824681	0.819218	0	1.16382	1.31935	0.928489	2.141	1.28866	0.215281	0.174699	1.24673	1.73416	1.13248	2.50637	2.53291	2.61199	0.781555	0.568279	1.03266	1.02801	1.93279	1.60988	4.72562	1.34167	1.01582	0.264857	0.210234	1.19431	2.98784	2.7999	4.7739	3.37105	2.51306	4.04182	2.01779	0.280438	0.761447	0.200532	2.98756	5.31495	6.34682	3.7531	5.81632	0.944405
2022-10-28	0.0470192	0.364584	0.414657	0.602638	0.944421	0.640701	0.166565	0	0.208877	1.7195	0	0.990414	0.842186	0.732266	0	0.287551	0.62946	1.12025	0.886177	2.00728	1.354	2.70329	1.35985	1.74991	3.86692	2.58003	2.49913	2.76374	1.38798	3.12677	0.640177	0	1.45011	3.80004	3.43704	5.04245	4.28635	5.13058	6.99778	0.982855	0.432613	0.851235	0.170512	2.31634	5.58073	7.52848	7.41116	3.8866	0.276281
2022-10-29	0	0	0	0	0	0.945817	0	0	0	0	0	0	0.00448018	0	0	0	0	0.335017	0.444184	0.433569	0.980848	0	0	0	0	0	0	0	0	0	0	0	0	0	0	0	0	0	0	0	0	0	0	0	0	0	0	0	0
2022-10-30	0	0	0	0	0	0	0	0	0	0	0	0	0.267081	0	0	0	0	0.0871676	0.0723476	0.394519	0	0	0	0	0	0	0	0	0	0	0	0	0	0	0	0	0	0	0	0	0	0	0	0	0	0	0	0	0
2022-10-31	0	0	0	0	0	0	0	0	0	0	0	0	0	0	0	0	0	0	0	0	0	0	0	0	0	0	0	0	0	0	0.0544353	0.252666	0	0	0	0	0	0	0	0	0.346754	0.139122	0.594554	0.0954168	0	0	0	0	0.233613
2022-11-01	0	0.0410979	0	0	0	0.169902	0	0	0	0	0	0	0	0	0	0	0	0	0	0	0.416384	0	0	0.0724416	0.298002	0.397355	0.183622	0.483431	0.0732411	0.152504	0.279717	0.436282	0	0.637331	0.438379	1.56698	0.564686	0.066301	0.393811	0.0282049	0.124403	1.07392	0	0.0445208	0.688891	0.881503	0.705948	0	0
2022-11-02	0.168787	0.201443	1.20312	0.59514	0.58705	0.313628	0.226734	0.0855059	0.114271	0.90963	0.805246	0.539901	0.214054	0.245137	0.0179919	0.301343	0.350499	0.78532	1.29897	0.472371	1.19051	0.327817	0.468106	0.210137	0.158116	0	0.10817	0.498033	0	0.42582	0	0	0.367946	0	0.629112	0.226752	2.0958	0.890269	0.436263	1.0708	0.789839	1.30275	0.566911	1.00578	0.159458	0.856012	0.889606	0.292862	0.1665
2022-11-03	0.217081	0.399521	0.713874	0.302428	0.576153	1.45392	0	0	0.393665	0.573559	0.342108	0.851139	0.57526	0.565723	0.0119395	0.227775	1.26298	0.407485	1.52944	3.15149	0.99827	0	0	0.1944	0.0841816	0.000940101	0	0.464748	0.212594	0.55985	0	0.315695	0.0457269	0.0726143	0.142334	0.126928	0.0202823	0.747419	1.86332	0.0977049	0.349041	0.0290166	0.227375	0.502866	0.297806	0.411905	2.21185	0.592887	0.492445
2022-11-04	0.0911764	0.0626185	0.187291	0.71628	0.199378	0.138648	0.0534357	0	0.0730133	0.370495	0.452389	0.224967	0.677089	0.15398	0.243174	0.101086	1.72588	0.667887	2.21938	2.4971	1.13182	0	0.284153	0.362997	0.277851	0	0	0	0	0.392823	0	0.148249	0	0	0	0	0	0	0.737328	0	0	0	0	0	0	0.107228	0	0	0.256181
2022-11-05	0.150787	0.0273365	0.564101	1.36588	0.329147	0.17407	0	0	0.113117	0.0973814	0	0.0139554	0.405282	0	0.326719	0.0492671	0.34163	0.824447	0.757224	1.242	0.343142	0.220629	0.232788	0.212043	0.285961	0.0297518	0	0.301673	0.0717873	0.950046	0.538331	0	0.450611	0.381979	0.075092	1.29491	0.841168	0.911072	0.768225	0	0	0.207016	0.630741	0.549176	0.0846332	0.425928	0.20076	0.770339	0
2022-11-06	0	0.0751895	0.0696039	0.179255	0.353217	0.200698	0	0	0	0.0384746	0	0	0	0	0	0	0	0	0	0	0	0	0.0457163	0.00351199	0	0.180221	0.233755	0	0	0	0	0	0.0418589	0.189204	0.0316386	0.358178	0.160419	0.81929	2.12738	0	0.979235	0.238677	0.30301	0.158436	0.523713	0.647507	0.0949361	0.810839	0
2022-11-07	0	0	0	0	0	0	0	0	0	0	0	0	0	0	0	0	0	0	0	0	0	0.17924	0	0	0	0.00774785	1.15003	0	0	0	0	0	0.193441	0.217529	0	0.653212	0.159693	0.182597	0.26115	0.40025	0.404516	0.341253	0.519714	0.21167	0	0	0	1.53223	0.481226
2022-11-08	0	0.0141491	0.175338	0.258094	0.839497	0.655182	0.180606	0	0.000459301	0.643563	0.223673	0.197842	0.0559491	0	0.0545103	0	0.818535	0.942715	1.41689	0.85912	1.36994	0.0563117	0	0.0519155	0.0587946	0.0510777	0.389897	0.0619427	0	0	0	0	0.129675	0.272319	0	0	0.479341	0	1.80752	0.407982	0.672246	0.392064	0.37022	0.745566	0.584992	0.658407	0.286235	0.0408839	0.312019
2022-11-09	0	0	0.105373	0.0924878	0.0363892	0.187713	0.0835129	0	0	0	0	0.195646	0.255531	0	0	0.131563	0.00688666	0	0.0348998	0.58566	0.189887	0.0510678	0.279573	0.330548	0.157221	0	0.337697	0	0.170724	0	0	0	0.0379871	0.55713	0.282665	0.293678	0	0	1.88105	0	0	0	0.15412	0	0.208649	0	0	0.00456958	0
2022-11-10	0	0	0.121184	0.245961	0.0132319	0.292921	0	0.106461	0	0	0	0	0	0	0	0	0	0.742421	0.127339	0.134447	0.0574089	0	0	0	0	0	0	0	0.201278	0.455785	0	0	0	0.131225	0	0	0.415247	0	1.70291	0	0.0113535	0	0	0	0	0.250633	0.400069	0	0
2022-11-11	0	0	0	0	0	0	0	0	0	0	0	0	0	0	0	0	0	0	0	0.0364986	0.119963	0	0.10736	0.145828	0	0	0.0189914	0	0	0.205713	0	0	0	0	0	0	0	0	0.321909	0	0	0.228728	0.155239	0	0	0	0	0	0
2022-11-12	0.251137	0.0440066	0	0.155281	0.106898	0.279621	0	0	0	0.0532094	0	0	0.00991065	0	0	0	0.0287955	0.425753	0.976309	0.386941	0.0348254	0	0.421822	0.0221436	0.246078	0	0	0.140061	0.466688	0.365738	0	0	0	0	0.252188	0	0.667176	0	0.967767	0.0408595	0	0.197388	0	0	0.235681	0.266125	0.272143	0	0.231263
2022-11-13	0.185489	0.142072	0.154056	0.24539	0	0.175448	0.0935937	0	0	0	0.0321885	0.451453	0.283309	0.050233	0.107187	0.230972	0.0568456	0.738147	0.131296	1.02395	0.734447	0.116393	0.309778	0.516791	0.135763	0.22396	0	0.505412	0.143214	0.538232	0	0	0.195844	0	0	0.0255708	0.589004	0.368725	2.13434	0.112293	0.495555	0.326436	0	0.848553	0.373287	1.32983	1.3634	0.0969883	0.0573796
2022-11-14	0	0	0	0	0	0	0	0	0	0	0	0	0.0916538	0.145947	0	0	0	0	0	0	0.0806514	0	1.08069	0.112872	0.229002	0	0	0.0163874	0.0574599	0.229453	0	0	0	0	0	0	0.491748	0.287675	0.446466	0.0865246	0	0	0	0	0	0.306344	1.0376	0.0992788	0.215463
2022-11-15	0	0	0	0	0	0	0	0	0	0	0	0	0	0	0	0	0	0	0	0	0	0	0.685943	0.56079	0.411951	0	0.109894	0	0.171136	0.0988648	0	0	0	0.337324	0.304765	0	0.567352	0.110666	0.0919728	0.124298	0	0.302455	0	0	0	0	0	0	0.199088
2022-11-16	0	0	0	0	0	0	0	0	0	0	0	0	0	0	0	0	0	0	0	0	0	0	0.28678	0.438054	0.0626095	0	0.152313	0	0.107182	0.187237	0	0	0	0	1.06318	0	0.69334	0.154735	0.0142433	0	0.34927	0	0	0	0	0	0	0	0
2022-11-17	0	0	0	0	0	0	0	0	0	0	0	0	0	0	0	0	0	0	0	0	0.262735	0	0	0	0	0	0	0	0	0	0	0	0	0	0	0	0	0	0	0	0	0	0	0	0	0	0	0	0
2022-11-18	0.723325	0	1.31334	0.323845	0	0	0.104797	0	0	0.34889	0	0.355738	0.0294067	0.120525	0	0	0	0.540179	0.309604	0.298123	0.43353	0	0	0.888515	0.157417	0	0	0.0859679	0	0	0	0	0	0	0	0	0	0	0.815616	0.0303378	0.327483	0.145195	0	0	0	0.460917	0	0	0.141982
2022-11-19	0.0472169	0	0.621012	0.0719226	0.311774	0.521779	0.326052	0	0	0.223001	0.14619	0.427808	0.258491	0.0676461	0.0891045	0	0	0.379449	0.273352	0.181664	0.466397	0	0.135536	0.508621	0.180456	0	0	0	0	0	0	0	0	0	0	0	0	0	0.0929608	0	0	0.158985	0	0	0	0	0	0	0.316955
2022-11-20	0	0	0	0	0	0	0	0	0	0	0	0	0	0	0	0	0	0.246446	0	0	0	0	0	0	0	0	0	0	0	0	0	0	0	0	0	0	0	0	0.164512	0	0	0	0	0	0	0	0	0	0
2022-11-21	0	0.0148105	0	0.0563896	0	0	0	0	0	0	0	0	0	0	0	0	0	0.0984129	0.0412748	0.106397	0.162011	0	0	0	0	0	0.194126	0	0.239127	0	0	0	0	0	0	0	0	0	0.512602	0	0	0	0	0	0	0	0	0	0
2022-11-22	0.127794	0.0430407	0.232063	0.142398	0.366313	0.327652	0	0	0	0.202641	0	0.0958514	0	0	0	0	0	0	0	0.000758802	0	0	0.434083	0.583449	0.679274	0	0.234731	0.0246786	0.228535	0	0	0	0.00911309	0	0	0	0	0	0.123365	0	0	0	0	0	0	0.490831	0	0	0
2022-11-23	0	0	0	0.227891	0	0	0	0	0	0	0	0	0	0	0	0	0	0	0	0	0	0	0.157105	0.310107	0.0785488	0	0.36008	0.176229	0	0.357939	0	0	0	0	0.155695	1.20043	1.47552	0.455628	1.03913	0	0	0	0	0	0.14432	0.320528	0	0.40551	0
2022-11-24	0	0	0	0	0.1083	0	0.214911	0	0	0	0	0	0	0	0	0	0	0	0	0	0.0560978	0.10639	0	0.227283	0.0138528	0	0	0.438508	0.106735	0.823262	0.221025	0.643076	0.211797	0.817884	0.770744	1.62131	1.20375	1.46293	1.22009	0	0.916687	0	0	0.593813	0.239783	1.48064	1.49418	2.20135	0.671214
2022-11-25	0	0	0	0.373128	0	0.0420969	0.271311	0	0	0	0	0	0.387637	0.444933	0	0	0.0419411	0.502992	0	0.769631	0.780441	0.0584688	0.218546	0.588485	0.0647824	0	0	0.243813	0.282702	0.286721	0	0	0	0	0.176658	0.109103	0.334468	0.708291	0.244373	0.0609722	1.108	0.189696	0	0	0	0.147069	0.0088961	0.614508	0.350474
2022-11-26	0	0	0	0	0	0	0	0	0	0	0	0	0	0	0	0	0	0	0	0	0	0	0	0	0	0	0	0	0	0	0	0	0	0	0	0	0	0	0.136466	0	0	0	0	0	0	0	0	0	0
2022-11-27	0	0	0	0	0	0	0	0	0	0	0	0	0	0	0	0	0	0	0	0	0.139619	0	0	0.0378015	0.206726	0	0	0	0	0	0	0	0	0	0	0	0	0	0.650319	0.0280512	0	0	0	0	0	0.186425	0	0	0
2022-11-28	0	0	0	0	0.079081	0.161511	0.0889155	0.145568	0.0634439	0.146573	0.177242	0.00980231	0.217583	0.31079	0	0.237569	0.0650041	0.10273	1.06294	0	0.12123	0	0.358391	0.337473	0.0743344	0	0	0	0	0	0	0	0	0	0	0	0	0	0.999899	0	0	0	0	0	0	0	0	0	0.375113
2022-11-29	0	0	0	0	0	0	0	0	0.226805	0	0	0	0	0.0566992	0.0796735	0	0	0.0410816	0	0	0.232258	0.087138	0.332542	0.905829	0.261094	0.116386	0.690234	0.158248	0.4109	0.503105	0.271054	0	0.197814	0.904098	0	0.0424942	0.150622	0	0.876177	0.0127327	0.194767	0	0	0.123742	0	0.295871	0.609233	0.129506	0
2022-11-30	0.107724	0.273592	0.213086	0.0702501	0.112437	0.553822	0	0.0685205	0.0886116	0.238181	0	0.197571	0.153101	0.212109	0	0.0530399	0.0577697	0.208266	0.331376	0.272938	0.37965	0.0741144	0	0.0926214	0.0893054	0	0	0.1924	0	0.272225	0	0.09327	0.032405	0.0349302	0.132046	0.567609	0.301332	0.3325	0.93924	0.32978	0.294191	0.509073	0.894802	0.188599	0.561676	0.721716	0.671423	0.0959949	0.243338
2022-12-01	0	0	0.0264574	0	0.0916403	0	0.0588056	0.0561227	0.0769343	0.35027	0.0270125	0.151614	0.0753172	0.0877014	0.0415247	0.10012	0.0725462	0.275277	0.216531	0	0.388973	0.0392761	0.228939	0.0773694	0.142532	0	0	0.151793	0.0459467	0	0.199846	0.0564241	0	0	0.0963655	0	0	0.0531345	0.621602	0.175872	0.0650017	0.24083	0.325751	0.109275	0.116295	0.221815	0.243467	0.0235761	0.0335918
2022-12-02	0.0656094	0	0.0310651	0.0206553	0.181397	0.223579	0.0725853	0.171932	0	0.0387618	0	0.15549	0.313558	0.318516	0	0.0631905	0.0843233	0.146497	0.0282485	0.158912	0.20312	0.132571	0.153732	0.207262	0.0900886	0.0620052	0.102801	0.313725	0.0393832	0.23765	0	0.0846048	0.395329	0.456469	0.114904	0.214755	0.128398	0.381116	1.23041	0.749232	0	0	0.0720669	0.556208	0.603625	0.915201	0.242915	0.424754	0.374574
2022-12-03	0	0	0.0295895	0.072889	0.0498119	0	0.0816359	0	0	0	0	0.371156	0.0546412	0	0	0	0	0.335684	0.0646822	0.0381885	0.37681	0	0.0635714	0.267954	0.194137	0	0.513908	0.603519	0.890315	0.123897	0	0	0.129865	0.131954	0.195454	0.466477	0.266156	0.384775	1.63776	0.251374	0	0	0	0.0194276	0	0.664215	0.93749	0.347282	0
2022-12-04	0	0	0	0	0	0	0	0	0	0	0	0	0	0	0	0	0	0	0	0	0.353306	0.00653671	0.158853	0.0918831	0	0.150627	0.0190701	0	0.0849963	0.066226	0	0.0324579	0.0786595	0.0869494	0.0990136	0.227086	0.157485	0.0363107	0.281024	0	0	0	0	0	0.283306	0.569102	0.202619	0	0
2022-12-05	0	0	0	0	0	0	0	0	0	0	0	0	0	0	0	0	0	0	0	0	0	0	0	0	0	0	0	0	0	0	0	0	0	0	0	0	0	0	0	0	0	0	0	0	0	0	0	0	0
2022-12-06	0	0	0	0	0	0	0	0	0	0	0	0	0	0	0	0	0	0	0	0	0	0	0	0.00210277	0	0	0.060712	0.20085	0	0.0358639	0	0	0.222077	0.0639809	0.00191733	0	0	0	0.0669919	0	0	0	0	0.0505701	0	0.099554	0	0	0
2022-12-07	0	0	0.000178306	0.00478677	0.00575271	0.0696669	0	0	0.0802131	0.0179092	0	0.0907662	0.124744	0	0	0	0	0.178125	0.0497512	0.0808787	0.123032	0	0	0	0	0	0	0	0	0	0	0	0	0	0	0	0	0	0.281299	0.0776833	0	0	0	0	0	0.150961	0	0	0
2022-12-08	0	0	0	0	0	0	0	0	0	0	0	0	0	0	0	0.00504995	0.0557309	0	0.103714	0.172384	0.687875	0	0	0	0.00722895	0	0	0	0	0	0	0	0	0	0	0	0	0	0.579566	0	0	0	0	0	0	0.0248475	0	0	0
2022-12-09	0	0	0	0.0299561	0	0.0508536	0	0	0.00964669	0	0	0.00866765	0	0	0	0.00699311	0.167084	0	0.340739	0.082106	0.024357	0.0322835	0	0	0	0.0334628	0.0605506	0	0	0	0	0	0.0898702	0.092489	0.0951905	0.000985611	0	0	0.0456473	0	0	0	0	0	0	0	0.389237	0	0
2022-12-10	0	0	0	0	0	0	0	0	0	0	0	0	0	0	0	0	0	0	0	0	0.01589	0	0	0.0188908	0.0156961	0.0891306	0.142194	0.040907	0	0	0	0.0441969	0	0.0638804	0.0389891	0.0759799	0	0	0.296706	0.0163119	0	0	0	0.0327123	0	0.094951	0.241018	0	0
2022-12-11	0	0	0	0	0	0	0	0	0	0	0	0	0	0	0	0	0	0	0	0	0	0	0	0	0	0	0	0	0	0	0	0	0	0	0	0	0	0	0	0.00709763	0	0	0	0	0	0	0	0	0
2022-12-12	0.0614423	0	0	0	0	0	0	0	0	0	0	0	0	0	0	0	0	0	0	0	0	0	0	0	0	0	0	0	0	0	0.245174	0	0.0492921	0	0	0	0	0	0.203564	0.0426967	0	0.0761862	0	0.0576105	0	0	0.152379	0	0
2022-12-13	0.0891806	0	0.0141413	0.00928862	0.0688668	0.101024	0	0	0.36741	0.119784	0.0292222	0.0539208	0.0829002	0	0.10375	0.25984	0	0.00358611	0.169444	0.23781	0.0483814	0	0	0	0	0	0	0	0	0	0	0.192358	0.0244669	0.0165689	0	0.0967547	0	0	0.532063	0.0513943	0	0.124561	0	0.081345	0.032845	0.122807	0.0275657	0	0.099428
2022-12-14	0	0	0	0	0	0	0	0	0	0	0	0	0	0	0	0	0	0.143451	0.0775343	0.0703691	0.0380209	0	0	0	0	0	0	0	0	0	0	0	0	0	0	0	0	0	0	0	0	0	0	0	0	0	0	0	0
2022-12-15	0	0	0	0	0	0	0	0	0	0	0	0	0	0	0	0	0	0	0.061113	0	0	0	0	0	0	0	0	0	0	0.185816	0	0	0	0	0	0	0	0	0.215742	0	0	0	0	0	0	0	0	0	0
2022-12-16	0.0256848	0.076118	0.00915391	0.0317515	0.018325	0	0	0	0	0	0	0	0	0	0	0	0	0	0	0	0	0	0	0	0	0	0	0	0	0	0	0	0	0	0	0	0	0	0	0	0	0	0	0	0	0	0	0	0
2022-12-17	0	0	0	0	0	0	0	0	0	0	0	0	0	0	0	0	0	0	0	0	0	0	0	0	0	0	0	0	0	0	0	0	0	0	0	0	0	0	0	0.040363	0	0	0	0	0	0	0	0	0
2022-12-18	0	0	0	0.0777253	0	0	0	0	0	0	0	0	0	0	0	0	0	0	0.0435064	0.0558416	0.203104	0	0	0	0	0	0	0	0	0	0	0	0	0.0550694	0.00460561	0	0	0	0.10733	0	0	0	0	0	0	0	0	0	0
2022-12-19	0	0	0	0	0	0	0	0	0	0	0	0	0	0	0	0	0	0	0	0	0	0.0300075	0	0.188131	0.00916622	0	0	0.154309	0	0.137201	0	0	0	0.0520623	0.0702982	0.0922227	0.0505316	0	0.742349	0	0	0	0	0.0725234	0.0194287	0.495447	0.207716	0	0
2022-12-20	0	0	0	0	0.00997564	0	0	0	0	0	0	0	0	0	0	0	0	0	0.0287948	0	0.0843863	0	0	0	0	0	0	0	0	0	0	0	0	0	0	0	0	0	0	0	0	0	0	0	0	0	0	0	0
2022-12-21	0	0	0	0	0	0	0	0	0	0	0	0	0	0	0	0	0	0	0	0	0	0.158145	0.15958	0.0753734	0.0717807	0.225907	0	0.2555	0.267619	0.155331	0.47992	0.0380972	0.324639	0.107058	0.507286	0.696336	0.399452	0.266479	1.53371	0.125841	0.0752657	0.0682438	0.0882976	0.353423	0.786925	0.684489	0.421317	1.184	0
2022-12-22	0.120729	0.208113	0	0.121995	0.0709172	0	0.0697659	0.14558	0.247643	0	0	0	0.0122527	0	0	0	0	0.0244075	0.0562342	0	0.0659517	0	0	0	0	0	0	0.0235256	0	0	0	0	0.149293	0.063001	0	0.0952913	0	0	0.722108	0.0365617	0	0	0	0.298632	0.25368	0.190605	0	0.220296	0.0993512
2022-12-23	0.0468267	0	0	0.0398056	0	0.160432	0	0	0	0.0259206	0.0347711	0.0696934	0.100166	0	0	0.0512085	0.12918	0.0326624	0.078528	0.128701	0.0437767	0.00235069	0.140156	0.412836	0.344959	0.0879841	0.152828	0.16222	0	0	0.197832	0.151177	0.0733617	0.338926	0.333153	0.357363	0.0269752	0.518298	0.753752	0.277019	0	0.218488	0	0.280811	0.102021	0.940556	0.963621	0.610086	0.0333879
2022-12-24	0	0	0	0	0	0	0	0	0	0	0	0	0	0	0	0	0	0	0	0	0	0	0	0	0	0	0	0	0	0	0	0	0	0.00132272	0.167323	0	0	0.0492065	0.089472	0.030489	0.0436643	0.10411	0.226857	0	0.0889136	0.32124	0.127771	0	0
2022-12-25	0	0	0	0.0446867	0	0	0	0	0	0	0	0	0	0	0	0	0	0	0	0	0.0151693	0	0	0.106367	0	0.0611349	0	0	0	0.0569861	0.258292	0.105191	0.0788259	0.132676	0.235394	0	0.148771	0.0328207	0.181964	0.173004	0.0329115	0	0.162281	0.535527	0.289444	0.292253	0.323288	0.157544	0
2022-12-26	0.493482	0.156145	0	0	0.259235	0.403772	0	0.7731	1.16649	0.683403	0.277471	0.0612157	0.0495544	0.117409	0.410565	0.541851	0.339934	0.130235	0.328691	0.219426	0.045973	0	0.0673281	0.0888335	0	0	0	0.0682864	0.0944624	0.226384	0	0	0	0	0	0	0	0	1.00846	0.0977325	0	0	0	0	0	0.194713	0	0	0.216669
2022-12-27	0.385334	0.0350551	0.00253478	0.0143209	0.259401	0.139759	0	0.606849	0.437167	0.544196	0.338466	0.0635144	0.188196	0.142843	0.147293	0.350811	0.0517018	0.211258	0.0748895	0.0385261	0.0751532	0	0.0467538	0.0480362	0	0	0	0	0	0	0.323708	0.0879812	0	0.0527203	0	0.120954	0	0	1.28621	0.130497	0.113925	0.151158	0.0415682	0.0258553	0.085833	0.304844	0.381655	0.0498642	0.00687533
2022-12-28	0.0844516	0	0.0215114	0.0372446	0.208164	0	0	0	0.151551	0.13	0.0816895	0.115641	0.117358	0	0.224482	0.212538	0.158473	0.147859	0.0629315	0.160048	0.0714897	0	0	0	0	0	0	0	0	0	0	0	0	0	0	0	0	0	0.142599	0.0298405	0	0	0	0	0	0.00349243	0.154149	0	0.14944
2022-12-29	0	0	0	0	0	0	0	0	0	0	0	0	0	0	0	0	0	0	0	0	0.0361812	0	0	0	0	0	0	0	0	0	0	0	0	0	0	0	0	0	0	0	0	0	0	0	0	0	0	0	0
2022-12-30	0	0	0	0	0	0	0.0479546	0	0	0	0	0	0	0	0	0	0	0	0.0285332	0.0898795	0.180705	0	0	0	0	0	0	0	0	0	0	0	0	0	0	0	0	0	0	0	0.0905284	0	0	0	0	0	0	0	0
2022-12-31	0	0	0	0	0	0	0	0	0	0	0	0.0660348	0.00944036	0.149012	0	0	0	0.0585792	0.044146	0.195017	0.269101	0	0	0.091437	0.0614297	0	0.353103	0.0730539	0	0.0852172	0.22653	0.0749854	0	0.173051	0.162419	0.0991269	0	0.0689779	0	0.248727	0.0153156	0.0711112	0.0595389	0.106865	0.123446	0.192326	0.0581724	0	0.0895748
2023-01-01	0.0279866	0.00208285	0.0129483	0.00118134	0.109611	0	0	0.0481873	0	0	0	0	0	0	0.0938552	0.0435002	0	0	0.0316325	0	0.0942358	0.0602608	0.00241502	0	0	0	0	0	0	0	0	0.046121	0	0	0	0	0	0	0	0	0	0	0	0	0	0	0	0	0
2023-01-02	0.0310473	0.0232807	0.0724103	0.0138379	0	0	0	0	0	0	0	0	0	0.105811	0	0	0	0	0	0.0186373	0.154559	0.388985	0.0638464	0.0775181	0.0663846	0.21569	0.432557	0.0629067	0	0.0966199	0.0894711	0	0.0677313	0	0.0422292	0.146045	0.137474	0	0.027981	0.232229	0	0	0.0509007	0.465085	0.371814	0.178277	0.128397	0.340162	0
2023-01-03	0.04831	0.181854	0.341421	0.0221656	0.503423	0.369683	0	0	0.0305574	0.149886	0	0.0591544	0.0600903	0	0	0	0.147613	0	0.102075	0	0.0441899	0.0961738	0.331554	0.572524	0.377224	0.140954	0.110697	0.364902	0.323802	0.153349	0.146504	0.549372	0.396942	0.0951272	0.188862	0.10395	0.222721	0.252729	0.162451	0.0709048	0.137628	0.198068	0.22481	0.00174186	0.17955	0.0851937	0.15511	0.0829208	0.0920323
2023-01-04	0	0	0.0903296	0.292822	0.15704	0.147668	0.139618	0	0	0	0	0	0.0401772	0.16322	0	0	0	0.0347803	0	0	0.12388	0	0.158855	0.318036	0.0713213	0.116644	0.0868226	0.140628	0.390146	0.185288	0	0	0.0758126	0	0.0900574	0	0.153188	0.414244	0.307985	0.191799	0.0960887	0	0.128016	0.00227076	0	0.164017	0.237603	0.463376	0.429571
2023-01-05	0	0	0.122685	0.0785268	0	0	0	0	0	0.065299	0	0.112161	0.0218361	0.154263	0.0989413	0.0497232	0.233745	0.112399	0.29468	0.0579547	0.0108895	0	0	0.114403	0	0	0	0	0	0	0	0	0	0	0	0	0	0	0	0	0	0	0	0	0	0	0	0	0
2023-01-06	0.00751314	0	0.0805191	0.0317255	0.697325	0.254615	0	0	0.239214	0.508683	0.145675	0.0185286	0	0	0.045297	0.197653	0.236534	0.314854	0.253001	0.482454	0.557668	0	0	0	0	0	0	0	0	0	0	0	0	0	0	0	0	0	0	0	0	0	0	0	0	0	0	0	0
2023-01-07	0.384863	0.81208	0.229759	0.237509	0.802359	0.936494	0.0128219	0.252207	0.108474	0.609644	0.225145	0.170677	0.000420826	0.00609027	0.094471	0.453952	0.36328	0.611673	1.04756	1.06737	0.623359	0	0	0	0	0	0	0	0	0	0	0	0	0	0	0	0	0	0	0	0	0	0	0	0	0	0	0	0
2023-01-08	0.142072	0.124794	0.139621	0.246299	0.1016	0.184584	0	0.167895	0.325152	0.190549	0.147471	0.0158472	0	0	0.246784	0.379867	0.13205	0.348228	0.377642	0.44635	0.312184	0	0	0	0	0	0	0	0	0	0	0.0320394	0.116243	0	0	0	0	0	0	0.211411	0	0.132017	0.043987	0	0	0	0.0814121	0	0.000496376
2023-01-09	0.0182576	0	0.017232	0.0920322	0.0490522	0.0589361	0	0	0	0.118441	0	0.172833	0.0184317	0.0620461	0.105549	0.0138903	0.241385	0	0.376641	0.127486	0.217893	0.235345	0.11641	0	0	0.144043	0.0695497	0	0	0	0	0.0519657	0.462224	0.0282565	0.393195	0.494361	0.0285455	0	0	0	0	0.0789505	0	0.206604	0.329526	0.60022	0.383113	0	0
2023-01-10	0.0364912	0.00662387	0	0	0.0527276	0	0	0	0	0	0	0	0	0	0	0	0	0	0	0.00865151	0.217011	0.0517351	0	0.135071	0.0395375	0.0681596	0.255201	0.146276	0.0535577	0	0	0	0	0.305405	0.107101	0.118623	0	0	0.130527	0	0	0	0	0.0106768	0.149065	0.0415988	0	0	0
2023-01-11	0.178501	0.287325	0.258716	0.296728	0.74048	0.553546	0.0187373	0.377484	0.567228	0.439361	0.0784754	0.0612787	0.065394	0.271108	0.0444341	0.515217	0.797881	0.424906	0.964068	1.14461	0.718404	0	0.114301	0.111378	0	0	0.159581	0	0	0	0	0	0	0	0	0	0	0	0.480789	0.249691	0.032587	0.0341116	0.122196	0	0	0.00730807	0	0	0.0609413
2023-01-12	0.195851	0.21495	0.297031	0.199336	0.468831	0.323839	0.0971825	0.18402	0.369618	0.190084	0.13256	0.265834	0	0.153447	0.34186	0.332724	0.76019	0.7593	1.51513	1.27205	1.1759	0	0	0	0	0	0	0	0	0	0	0	0	0	0	0	0	0	0	0.00136401	0	0	0	0	0	0	0	0	0
2023-01-13	0.542896	0.0669681	0.380177	0.207185	0.329281	0.434714	0.192999	0.014424	0.195325	0.14776	0.0757387	0.319552	0.20812	0.0234572	0.16214	0.0459778	0.185089	0.71435	0.90917	0.39955	0.396495	0.170943	0.0841662	0.174335	0.222437	0	0.32735	0	0.0201618	0.00974382	0	0.11873	0.0389198	0.0619143	0	0	0	0.0140316	0.102664	0.0311981	0	0.0612643	0	0	0	0.188148	0.0411288	0	0.35063
2023-01-14	0	0	0	0	0	0	0	0	0	0	0	0	0	0	0	0	0	0	0	0	0.0934183	0	0	0.0790198	0.161079	0.132381	0.10149	0	0	0.0389065	0	0	0.0570596	0.0507019	0	0.0503001	0.0621065	0	0.0695701	0	0	0	0	0	0	0.298736	0	0	0
2023-01-15	0.286984	0.473921	0.307743	0.0960081	0.127445	0.257054	0	0.120887	0.0523974	0.119426	0.0209506	0.168373	0	0.0644501	0.112576	0.0435115	0.0968772	0.0980409	0.0680957	0.0804828	0.154412	0.10129	0	0.0244918	0.0693239	0.555384	0.0624943	0	0.027624	0	0	0.000470465	0	0.24849	0	0.0529658	0.136936	0	0.0650716	0	0	0	0	0.130549	0.67994	0.237029	0.121172	0	0.0505705
2023-01-16	0	0	0	0	0	0	0	0	0	0	0	0	0	0	0	0	0	0	0	0	0.09337	0	0.194367	0.232178	0.104992	0	0.0104267	0.205261	0.0861043	0.0181539	0	0	0.135184	0.244316	0	0.0784889	0	0.0540865	0.658623	0	0.0907041	0	0	0	0.0964244	0.0468566	0.054104	0	0.0902249
2023-01-17	0	0	0	0	0	0	0	0	0	0	0	0.0332063	0	0	0	0	0	0	0	0	0.0765996	0	0.222826	0.254728	0.0653792	0.122899	0	0	0.686455	0	0.0284794	0	0	0.00262458	0.0494061	0	0.215782	0	0.505918	0.0300683	0	0	0	0	0	0.0758957	0.327158	0	0
2023-01-18	0	0	0	0	0	0	0	0	0	0	0	0	0	0	0	0	0	0	0	0	0.0685539	0	0	0	0	0	0	0	0	0	0	0	0	0	0	0	0	0	0	0	0	0	0	0	0	0	0	0	0
2023-01-19	0.179347	0.0737226	0.322021	0.0595234	0.204756	0.247133	0	0	0	0.219895	0.0981283	0.00885833	0.0461755	0	0	0	0.198731	0	0.174688	0.0322159	0.104625	0.0230838	0.0152644	0.065839	0	0	0	0	0	0	0	0	0.0218004	0.0294501	0.0102691	0	0	0	0.194769	0	0	0.064715	0	0.0779902	0	0	0	0	0.126186
2023-01-20	0	0	0.0720552	0.0670297	0.11126	0.0939802	0	0	0	0.0663045	0	0.0186651	0.0185738	0	0	0	0	0.0344499	0.0149304	0.0390469	0.0639308	0.221029	0	0.104545	0.0933212	0.023115	0	0	0	0	0.092929	0.0345764	0.0558288	0.0858948	0.0517331	0.155279	0.0735428	0	0.326205	0.0952975	0.0788897	0.0998439	0.0346951	0.0917019	0.124859	0.196798	0.35359	0	0.0260896
2023-01-21	0	0	0	0	0	0	0	0	0	0	0	0	0	0	0	0	0	0	0	0	0	0	0.136113	0.375271	0.210698	0	0.148443	0	0	0.034534	0	0	0.0719278	0.247942	0.115422	0	0.269984	0	0.16014	0	0	0	0	0	0	0.188764	0.230302	0	0
2023-01-22	0.0189694	0	0	0.00214432	0.346484	0.0351674	0	0	0	0	0	0.0691806	0	0.02457	0	0	0	0	0	0	0	0	0.0708842	0.0101797	0	0	0	0	0	0	0	0.0170848	0	0	0	0	0	0	0	0.134744	0	0	0	0	0	0	0	0	0
2023-01-23	0.0769998	0.0887717	0.0802919	0.00880862	0.080499	0.0586285	0	0	0	0	0	0.210978	0	0.121026	0	0	0	0.0778421	0.0271277	0	0.198315	0	0.089286	0.046287	0	0	0	0	0	0	0	0	0	0	0	0	0	0	0	0	0	0	0	0	0	0	0	0	0.0420271
2023-01-24	0.113405	0.0817863	0.0192706	0.0273124	0.203151	0.268552	0.146094	0	0.148987	0.0884064	0	0.179737	0.216949	0	0.0828073	0.0884802	0	0.310312	0.312796	0	0.201508	0	0.0863863	0.065383	0.0993902	0.117244	0	0	0	0	0.115119	0.0209072	0	0.0889133	0	0	0	0	0	0	0.0258567	0.0208678	0	0	0	0	0	0	0.0762667
2023-01-25	0	0	0	0	0	0	0	0	0	0	0	0	0	0	0	0	0	0	0.0380543	0.0277748	0	0	0.228947	0.171705	0.238342	0	0	0	0	0	0.213419	0	0.0235573	0.126773	0.0839863	0	0	0	0	0	0	0	0	0	0	0.046085	0	0	0
2023-01-26	0.0376141	0.0571826	0	0	0	0	0	0	0	0	0	0	0	0	0	0	0	0	0	0	0	0	0	0	0	0.0828586	0	0	0	0	0	0	0	0	0.0617804	0	0	0	0	0	0	0	0	0	0	0.0614105	0	0	0
2023-01-27	0	0	0	0	0	0.169891	0	0	0	0	0	0.0879984	0	0	0	0.0566104	0.0479448	0.0648311	0.0686463	0.274614	0.0539611	0	0	0	0	0.0168111	0.0179745	0	0	0.0946522	0	0	0	0	0	0	0	0.00858916	0	0	0	0	0	0	0	0	0	0	0
2023-01-28	0	0	0	0.00948147	0	0	0	0	0	0	0	0.00275008	0.0824113	0	0.0499666	0.0366598	0	0	0.0309317	0	0	0	0	0	0	0	0	0	0	0	0	0	0	0	0	0	0	0	0	0	0	0	0	0	0	0	0	0	0
2023-01-29	0	0	0	0	0	0	0	0	0	0	0	0	0	0	0	0	0	0	0	0	0	0	0	0	0	0.253448	0.0501084	0	0	0	0	0	0.0881405	0.025326	0.0891802	0	0	0	0	0	0	0	0	0.0897137	0.0268672	0	0	0	0
2023-01-30	0.127695	0.0754248	0.105925	0.0307136	0.103654	0.199418	0	0.00478799	0	0.112571	0	0.237444	0	0	0	0	0	0	0.0945336	0	0.0589291	0.0453101	0.155485	0.090431	0	0.258781	0.193822	0	0.114723	0	0	0.12928	0	0.0521107	0	0.108003	0.0946576	0	0	0.207545	0	0.0653711	0.200008	0.00553061	0.162532	0.100278	0	0.171912	0
2023-01-31	0.0444503	0	0	0	0.292396	0.187998	0.0242166	0	0.0894141	0.0209003	0	0	0	0.184811	0	0	0.00916773	0	0	0.0337886	0.48317	0	0.244793	0.328853	0.197052	1.09347	0	0.467834	0.145313	0.078792	0.00950315	0	0.0191982	0	0.086356	0.328279	0.341688	0.0439203	2.25874	0.41458	0.163419	0.365796	0.0278778	0.0922225	0.423777	0.448953	0.283584	0.568134	0.074877
2023-02-01	0.00532394	0	0	0	0	0.102775	0	0.002419	0.219003	0.0742774	0	0	0	0	0.160012	0.105433	0.359774	0.146638	0.104667	0.300682	0.505709	0.0127894	0	0	0	0	0	0.134836	0	0.085744	0.171645	0	0	0.0236265	0.0047692	0.0055019	0.0129383	0.227298	0.403697	0.288713	0.131986	0.476928	0.11676	0.0357458	0.229263	0.27845	0	0.474495	0
2023-02-02	0	0	0	0	0	0	0.00516145	0	0	0.159381	0.147629	0.365434	0.136025	0.0803349	0	0	0.113958	0.0707053	0.0775768	0.0979778	0.445981	0.497242	0.595088	0.100694	0.0356357	1.34436	0.587841	0.302379	0.11901	0.193294	0.320315	0.0755659	0.43724	0.64487	0.543937	0.3948	0.0338969	0.0994708	0.703882	0.746284	0.0240345	0.0627489	0.202376	0.980152	0.498792	0.595644	0.451691	0.262841	0.0157713
2023-02-03	0	0	0	0	0	0	0.0325238	0.00636754	0	0	0	0	0.0903138	0.666369	0	0	0	0.0413898	0	0	0.747954	0.16941	0.21258	0.177258	0.0600081	0.242482	1.24126	0.809491	0.414744	0.160875	0.153823	0	0.0665597	0.283811	0.41868	0.107841	0.276636	0.0927712	1.27027	0.139875	0.132095	0.797694	0.0754883	1.02878	0.940293	0.465507	1.44706	0.412118	0
2023-02-04	0.0330609	0.117046	0	0	0.104217	0.239812	0	0.16037	0.385586	0.138179	0.0225291	0.029463	0.195508	0.305684	0.27365	0.102692	0.148832	0.130362	0	0.825323	0.396985	0	0.0426534	0.0667357	0	0.159349	0	0.397657	0	0.178654	0	0	0.0260609	0.0151944	0	0.0435746	0.10603	0.085777	1.2842	0.0873166	0.0320525	0.297382	0	0.144908	0.179762	0.302396	0.217817	0.78977	0
2023-02-05	0.19725	0	0	0	0.0535091	0.143045	0	0.402636	0.231998	0.182257	0	0.168821	0.0121429	0.154767	0.290273	0	0.236768	0.0989383	0.0603202	0.236226	0.226836	0	0	0	0	0	0	0	0	0	0	0	0.120463	0	0	0	0	0	0.14171	0	0	0	0	0	0.0473033	0.00628244	0.172833	0	0
2023-02-06	0	0	0	0.336378	0	0.0480325	0.0721615	0	0	0.142866	0	0.040516	0.0491851	0.266937	0	0	0.113801	0.076658	0.115424	0.0465766	0.637827	0.315467	0.0451165	0.0748923	0	0.0876254	0.129423	0.0627855	0.0187467	0.07635	0.234297	0	0.226061	0.0308274	0.221622	0.241121	0.000284068	0.176837	0.466561	0.271965	0.263237	0	0.141955	0.145593	0.291003	0.0736034	0.276661	0.300338	0.191877
2023-02-07	0	0	0	0	0.219478	0	0	0.113251	0.0737029	0.10853	0.0751468	0	0	0	0.100302	0.0538517	0.31395	0	0.0763228	0.053328	0.0880067	0.00513389	0.185361	0.162336	0.21125	0	0.897731	0.220349	0.160568	0.32869	0.0198502	0.0786335	0.0312806	0	0.179776	0.185925	0.0319361	0.369219	0.315998	0	0	0	0	0.267552	0.348769	0.190632	0.141339	0.0380352	0.0181329
2023-02-08	0	0	0	0	0	0	0	0.0040312	0	0	0	0	0	0	0.0453564	0	0	0	0	0	0.430875	0.0808866	0.0981035	0.148577	0.0317167	0.79864	1.92672	0.484101	0.0609786	0.105992	0.242411	0	0.340556	0.306386	0.0516632	0	0.0545812	0.0522272	0	0.0478946	0	0.0600586	0	0	0.987643	0.064495	0.481585	0.268222	0
2023-02-09	0.0329439	0	0	0	0	0.197576	0.015027	0.202305	0.421598	0.257779	0.0742048	0.678714	0	0	0.617614	0.431714	0.318578	0.0619114	0.376525	0.29856	0.107053	0	0.00855846	0.158846	0	0.251459	0.167329	0.420281	0.180898	0.308273	0	0	0	8.83841e-05	0	0	0.00205189	0.100629	0	0.268642	0	0.178423	0	0	0	0.103356	0.115138	0.0040965	0.0442252
2023-02-10	0.00734866	0	0	0	0	0.199749	0.121856	0.433427	0.220691	0.648668	0.0169952	0.465941	0.140666	0.0837377	0.913719	0.669755	1.41906	0.226619	1.50837	1.3331	0.271887	0	0	0.0613604	0	0	0	0	0	0	0.0997065	0	0	0	0	0	0	0	0	0	0	0	0	0	0	0.0148649	0.135515	0	0
2023-02-11	0.0773614	0.118698	0.226177	0.362771	0.276096	0.316601	0.111102	0	0.510407	0.427777	0	0.751717	0.120179	0.145949	0.295388	0.159952	0.514401	0.231627	0.837316	0.458831	0.280098	0	0.11797	0.0233172	0	0	0	0.147679	0	0	0.0471043	0	0.452751	0	0	0.128084	0.0580073	0.0820401	0.654174	0.481962	0.103831	0.446526	0.0910021	0.0820623	0.230484	0.389907	0.238546	0	0
2023-02-12	0.0554809	0.080775	0.163268	0.0154701	0.0874227	0.201958	0	0	0.074395	0.304137	0.060193	0.195137	0.0796327	0.202136	0	0	0.0950908	0.0284105	0.145103	0.29747	0	0	0.231352	0.447806	0.605319	0.542535	0.848169	0.443051	0.431367	0.135517	0.155287	0.278468	0.234465	0.0611275	0.124211	0.717413	0.353831	0.775625	1.90126	0.209313	0.0660324	0.442743	0.054962	0.122688	0.320628	0.585173	0.73512	0.551189	0.0665617
2023-02-13	0.0192577	0.028108	0.167557	0.16987	0.0730297	0.0092208	0	0.378763	0.0505099	0.220559	0.00615428	0.340855	0	0.0519672	0	0.148518	0.352207	0.01795	0.316432	0.294768	0.0828386	0	0.0635031	0	0.0493555	0	0	0.0807443	0	0	0	0	0	0.166697	0	0	0	0	0.353266	0	0	0	0	0	0	0.0441236	0	0	0.0562193
2023-02-14	0.18736	0.0743797	0.414834	0.0425885	0.0746264	0	0	0.0613361	0.0675433	0.050975	0.0741171	0.0423963	0	0	0.065595	0.0424649	0.104918	0	0	0.0988169	0.254433	0	0.00171696	0.151238	0.0244804	0	0	0.0281847	0.0211219	0	0	0	0	0	0	0	0	0	0.0845831	0	0	0	0	0	0	0	0	0	0.045499
2023-02-15	0.0533658	0.0675092	0.0179668	0	0.154008	0.163271	0	0	0.00883157	0.283208	0.0372072	0.175195	0.0367336	0.259009	0	0.0367822	0.0572093	0	0	0.144656	0.0443859	0.0822075	0.677273	1.16448	0.501858	0.259004	0	0.831426	0.0491328	0.111707	0.0560499	0.0861807	0.101547	0.15053	0.272418	0.102407	0.431717	0.762113	2.37019	0.0943876	0	0	0.00201926	0.0435008	0.193379	0.517252	0.539827	0.716114	0
2023-02-16	0.0872227	0.237305	0.0630058	0.120296	0.499738	0.491292	0.0175053	0.221497	0.26893	0.64354	0.0312697	0.832873	0.11037	0.0905089	0.726598	0.378801	0.542319	0.0483014	0.32995	0.505046	0.406491	0	0.0592949	0.134908	0	0	0	0.0709152	0	0	0	0	0.0443708	0	0	0	0	0.0390688	0.737045	0.0298585	0	0.175711	0	0	0	0.0824791	0	0.454722	0.129965
2023-02-17	0.131666	0.216276	0.121016	0.438166	0.918801	0.602747	0.0250202	0.162367	0.152764	0.526212	0.0489036	0.512413	0.206409	0.224962	0	0	0.276484	0.0947844	0.973911	0.9123	0.24192	0	0	0.00941627	0.0250589	0.00727701	0	0	0	0	0	0.0528162	0	0.0853766	0.132837	0	0	0	0.193597	0.132845	0	0	0	0	0	0.0606824	0.0701056	0	0.169467
2023-02-18	0	0	0.0218826	0.00269132	0.103691	0.0701915	0.206114	0.0681745	0.0508456	0.0435988	0	0.0678608	0	0.0831975	0.000991961	0.117593	0.0438197	0	0	0.191817	0.224864	0	0	0	0	0	0	0	0	0	0	0	0	0	0	0	0	0	0	0	0.195553	0	0	0	0	0	0	0	0.089562
2023-02-19	0	0.0226736	0.0401422	0	0.0091979	0	0.0969782	0.217168	0	0.0772823	0.033645	0.0614513	0	0	0.172829	0.123577	0.0783383	0	0	0.0372774	0.0662173	0	0.0212674	0	0	0	0	0	0	0	0	0.0255065	0	0	0	0	0	0	0	0.133783	0.0181653	0	0.0406738	0	0	0	0	0	0.0727602
2023-02-20	0	0	0	0.0218944	0	0.0387325	0	0	0	0	0	0.257245	0	0	0	0	0	0.166588	0	0.0967881	0.106334	0	0.17266	0.147495	0.0562191	0	0.557227	0.243873	0.285534	0.0775869	0.424648	0	0.38763	0.625734	0.10787	0.133091	0	0.0320989	0	0	0.0901046	0	0.128004	0.347309	0.359124	0.135487	0.169242	0	0
2023-02-21	0	0.0375635	0.579566	0.401096	0.53048	0.217488	0	0.075832	0.115869	0.326219	0.0845487	0.850011	0.00401479	0.169555	0.153658	0.173439	0.412853	0.363415	0.603403	0.731309	0.313218	0.112549	0.0826701	0.24914	0.238332	0.0244385	0.0470684	0.158436	0	0.239771	0	0	0.175103	0.333171	0.0478436	0.219498	0	0	0.261523	0	0.0541116	0	0	0	0	0.275628	0.206013	0.286409	0.237638
2023-02-22	0	0	0	0	0	0	0.0447791	0	0	0	0	0.143545	0.0406281	0.311495	0	0	0	0.464549	0.13451	0.166053	0.0802413	0.0839502	0.874869	0.671684	0.424208	0.578493	0.627307	0.347641	0.28769	0.15725	0.205845	0.274107	0.427124	0.51557	0.96762	0.688029	0.470546	0.578036	1.29721	0.214814	0.12683	0	0.0853255	0.378135	0.658461	0.501482	0.62996	0.350143	0
2023-02-23	0	0	0	0	0	0.0877338	0.208838	0	0	0	0	0	0	0	0.128702	0	0	0.0842267	0	0	0.342895	0.198707	0.437991	1.23637	0.988689	0.0802781	0.522657	1.73043	0.938502	0.994558	0.155199	0.880074	0.275523	1.14566	0.697864	1.00748	0.703021	1.49245	1.90502	0.38821	0.819771	0.510269	0.260212	0.786794	1.09191	0.723921	0.747526	1.51933	0.144325
2023-02-24	0	0.0370947	0	0	0.0444608	0	0.164739	0.0152509	0.219773	0	0	0	0.0124895	0	0.0235135	0	0	0	0	0	0.103561	0.0195789	0.663803	0.937584	0.650948	0.37878	0.557649	0.356693	1.0067	0.238597	0.0558449	1.10081	0.122507	0.329728	0.446769	0.237722	0.145022	0.31784	1.89469	0.359733	0.398633	1.07859	0.365838	0.435621	0.392327	0.876915	0.730181	0.341521	0
2023-02-25	0	0	0	0	0.0710547	0.18203	0.025419	0	0	0.0200498	0	0.0774503	0.0542646	0	0	0	0	0	0.0227276	0.123979	0.0621389	0	0.220069	0.628579	0.168016	0	0	0.813717	0.791966	0.0728961	0	0.359134	0.0436958	0	0.611533	0.39333	0.820564	0.498997	2.43707	0.198666	0.250915	0.347053	0.486294	0.360229	0.0532806	0.776573	1.22034	0.604997	0.0840376
2023-02-26	0	0	0	0	0.10941	0.0437912	0	0	0.22152	0.0281639	0	0	0	0	0.190307	0.0946427	0.15066	0	0	0.20211	0.0583679	0	0	0	0	0	0	0	0	0	0	0	0	0	0	0	0	0	0	0	0	0.0602516	0.147114	0	0	0	0	0	0
2023-02-27	0.0786787	0.0117887	0.0909541	0	0.155658	0.00684663	0.0546931	0.180262	0.0966245	0.0452509	0	0	0	0.106721	0	0	0	0.169052	0	0.0914934	0.0910583	0	0	0	0	0.141959	0.0277564	0	0	0	0.14308	0	0.955344	0.0739204	0	0	0	0.082016	0	0.449934	0.02695	0.00333325	0.0783703	0.17258	0.066503	0.0393776	0	0.0180119	0
2023-02-28	0	0	0	0.0126756	0.375909	0.258687	0.193046	0.180585	0	0.423313	0.129137	0.178341	0.0509974	0.125583	0.0552667	0	0.237641	0.346393	0.426527	0.0331234	0.279651	0.233234	0.309591	0.239346	0.0434522	0	1.11783	0.730407	0.240566	0.446804	0.471272	0	0.496327	0.724847	0.226822	0.107478	0.340778	0.450462	3.15367	0.321086	0.0462154	0	0	0.148078	0.115376	1.379	0.628911	0.0855555	0.2661
2023-03-01	0.260217	0.00890948	0.489179	0.337739	0.857557	0.596715	0.688852	0.4301	0.916898	0.0817535	0.273354	0.030508	0.187326	0.977969	0.0484887	0	0.163528	1.15489	0.41043	0.0846437	0.907061	0	0	0	0	0	0	0.203021	0	0	0	0	0	0	0	0.106934	0	0.329477	1.08529	0.201333	0.164505	0.305105	0.355281	0	0.275624	1.16476	0.422741	0.239503	0.0944115
2023-03-02	0.123563	0.111173	0.323142	0.114778	2.01555	1.46319	0.0941905	1.00537	2.24631	0.674293	0.127192	0.70271	0.14951	0.766351	0.717541	0.742474	0.519879	0.50879	1.20238	0.983538	1.11875	0.0124025	0.186684	0.0701528	0.131159	0.255654	0	0	0.0763128	0	0	0	0	0	0	0	0.0560169	0	0.198418	0.0546383	0	0	0	0	0	0	0.508635	0	0.24186
2023-03-03	0.274372	0.0672152	0.412003	0.266271	1.95087	1.20034	0.341901	0.0597799	0.841313	0.551466	0.139004	1.37972	0.21448	0.716926	0.466657	0.482534	0.501166	0.756989	0.960862	1.87423	1.59235	0.0809404	0.121728	0.2997	0.12353	0.109186	0	0	0	0.114544	0	0	0	0	0	0	0.117279	0.0432895	0.0660923	0.259307	0	0.0919235	0.103256	0.170237	0	0.178302	0	0	0
2023-03-04	0.0360415	0	0	0	0.124055	0.11356	0	0.0473031	0	0	0	0	0	0	0	0	0.262952	0.394786	0.59613	0.622792	0.452968	0	0.742196	0.508735	0.566087	0.305788	0.713016	0.212862	0.933043	0.443301	0	0.151792	0.973105	0.287768	0.251793	0.340787	0.259499	0.454095	0.570615	0	0	0	0	0.119954	0.0367949	0.257361	0	0.475227	0
2023-03-05	0	0	0.243687	0.225433	0.488132	0.806654	0	0	0	0	0	0	0.260462	0.114501	0	0	0	0.206785	0	0.0704788	0.33286	0.494123	0.829634	1.07361	2.00751	0	1.09654	0.373667	3.24844	0.805458	0	0.356423	0.0325308	0.630025	0.161592	0.165527	1.71815	1.15244	2.67394	0.136148	0	0	0.014319	0	0.295411	0.582332	0.577257	0.500053	0
2023-03-06	0	0	0	0	0	0.0373056	0	0	0	0	0	0	0	0	0	0	0	0	0	0	0.129415	0.012296	0.491157	0.680028	0.333159	0.18161	1.9621	0.784504	0.290075	0.293196	0	0	0.285536	1.80367	0	0.309876	0.78653	0.764166	1.02296	0	0	0	0	0	0	0.754045	0.483705	0.693409	0
2023-03-07	0	0	0	0	0	0.161202	0	0	0	0	0	0	0	0.305637	0	0	0	0.413844	0.268186	0.250441	0.531322	0	0.215174	0.628251	0.233254	0	0.888702	0.369745	1.48815	0.454976	0	0	0	0.0578852	0	0.0728754	0	0.690362	1.39129	0	0	0	0	0	0	0.386036	0.119713	0	0.148841
2023-03-08	0.0350379	0.18524	0.275641	0.597881	0.612333	0.979639	0.135211	0.102442	0	0.620989	0.0326796	0.552287	0.10041	0	0.0661685	0.224654	0.283002	0.538833	0.580014	0.376983	0.522717	0	0.210904	0.272035	0	0.233118	0	0.306208	0	0.0114959	0.17073	0	0.0409212	0.315361	0	0.0516566	0	0.17643	0.275737	0	0	0	0	0	0	0.235021	0.278274	0.330457	0
2023-03-09	0.0750827	0	0.168835	0	0.449579	0.0208259	0	0	0.23168	0.0970523	0	0.00561513	0	0	0.351221	0.325961	0.342167	0.231939	0.4264	0.21494	0.0374866	0	0.287575	0.252965	0.225928	0	0	0	0	0.129108	0	0	0	0	0	0	0	0	0.170555	0	0	0	0	0	0	0	0	0	0
2023-03-10	0	0	0.139938	0.172017	0	0	0.241407	0	0	0	0	0.00515056	0.0823558	0	0.118023	0.105468	0.508216	0.150286	0.407175	0.494507	0.291682	0.428926	0.843721	0.318859	1.07833	0.446662	0.0369347	0.329835	0.407821	0.582091	0.465815	0.107958	0.570978	0.696399	0	0.9132	0.400226	0.398746	2.44654	0.0050313	0	0.120002	0	0.063567	0.137407	1.38914	0.23217	0.0947726	0
2023-03-11	0	0	0	0	0	0	0.114474	0	0	0	0	0	0	0	0	0	0	0	0	0	0.0686528	0.14747	0.0100036	0.267903	0.163072	2.0557	1.42059	1.05528	1.14825	1.03805	0	0	0	0.0237535	0.0861345	1.97234	1.28315	0.682634	1.71183	0	0	0	0.13036	0.386044	1.61127	1.11218	0.827135	0.688315	0.0144691
2023-03-12	0	0	0.208933	0	0	0	0	0	0	0	0	0	0	0	0	0	0	0.395643	0	0	0.222617	0.0193544	0.112647	0	0	0	0	0	0	0	0	0	0	0	0	0	0	0	0.0138067	0	0	0	0	0	0	0	0	0	0.220033
2023-03-13	0	0	0	0	0.0782527	0.158408	0.0120719	0	0	0	0	0.30939	0.154428	0.218169	0	0	0.530886	1.19519	1.41192	0.799296	0.548211	0.137948	0.205247	0	0	0.167059	0	0	0	0	0.398031	0	0.709685	0.454043	0.375786	0	0.593261	0.183051	0	0	0	0.120694	0.0745556	0.290086	0.509085	0.407568	0.739876	0.0469783	0
2023-03-14	0.0752774	0.213255	0.0435636	0	0.252781	0.157326	0.112991	0	0.0591742	0.0356503	0.0289723	0.334899	0	0	0.787036	0.367455	0.208898	0.144813	0.311912	0.0562829	0.252436	0.0802482	0.874349	0.616689	0.120407	0.781903	0.0246645	0.44674	0	0.100459	0.0236701	0.3267	0.232866	0.693857	0.0472668	0.155042	0.175728	0.429648	0.565568	0	0	0	0	0	0.188701	0.391216	0.424193	0.575545	0
2023-03-15	0	0	0	0	0.106808	0.0584583	0	0	0	0	0	0	0	0	0	0	0	0.213748	0.821496	0	0	0.7185	0.225235	1.07862	0.546207	0.532935	2.06654	0.366801	0.264247	0.706932	0	0	0	0.525113	0	0	0.429714	0.065586	0.33459	0	0	0	0	0	0	0.119189	0.444662	0.202233	0
2023-03-16	0	0	0.0868308	0.332686	0.568538	0.554331	0.0979236	0.67012	0.169461	0	0.166048	0.133964	0.155207	0.0947681	0.176218	0.0141613	0.242908	0.470823	0.0177191	0.203247	0.310257	0	0	0	0	0.026377	0	0.125387	0.0772633	0	0	0	0	0	0	0	0.0587342	0	0.477478	0	0	0	0	0	0	0.337012	0	0	0
2023-03-17	0.168649	0.182834	0	0	0.447399	0.155009	0	0	0.146894	0	0	0	0	0	0	0.0223919	0	0	0	0.12714	0.063204	0	0.394771	0	0	0	0.123827	0	0	0	0	0	0	0	0	0	0	0.0652353	0	0	0	0	0	0	0	0	0	0	0
2023-03-18	0.303882	0.202535	0.0264894	0	0.163793	0.355234	0	0.0790738	0.464081	0.129233	0.0576903	0	0	0	0.0968052	0.0255699	0.220791	0	0	0	0	0	0	0	0	0	0	0	0	0	0	0	0	0	0	0	0	0	0	0.0178504	0	0	0	0	0	0	0	0	0
2023-03-19	0	0.0189807	0	0	0.458817	0.754767	0.205319	0.191099	0	0.0924256	0.0367639	0.0168845	0.110916	0.199503	0.0806653	0	0.449185	0.111885	0.161429	0.0362917	0.197522	0.106039	0.0846502	0.0868335	0	0	0	1.1135	0	0	0	0	0	0.180274	0	0.661337	1.1634	0.308671	0.820698	0	0	0	0	0	0.120391	0.502585	0.593107	0.441936	0.149086
2023-03-20	0	0	0	0.0878329	0	0	0	0	0	0	0	0	0	0	0	0	0	0	0	0	0	0.409006	0.719025	1.04387	0.747859	1.17393	2.86695	0.186479	1.66994	1.01135	0.0743074	0.0654138	0.409528	1.47667	0.649065	1.48514	1.28692	1.73325	2.30142	0.00127771	0	0	0	0.604208	0.665362	0.293467	1.06233	1.63025	0
2023-03-21	0.436249	0.243439	0.0448983	0.410814	0.0610119	0.340985	0	0	0	0	0	0	0	0	0	0	0	0	0	0	0	0	0.14107	0.150576	0.151347	0	0	0.29096	0.267235	0.628447	0.24195	0	0	0.174728	0.55602	1.6286	2.83892	2.48474	2.88456	0.143242	0.286597	0	0	0.298038	0.846316	2.25851	1.55388	0.917384	0
2023-03-22	0.253265	0.37587	0.0344085	0.102905	0	0	0	0	0	0	0	0	0	0	0	0	0	0	0	0	0.0873056	0.344459	0.448257	1.7459	1.56936	0.716403	3.19034	1.31273	0.740649	1.71802	0.276791	0.806886	1.03477	1.41128	2.42476	3.27051	1.40286	2.79176	3.96853	0.117681	0	0.110644	0.774091	3.21781	4.0288	1.90517	2.4687	2.25288	0
2023-03-23	0	0.021046	0	0.0472428	0.124387	0.336997	0.0737051	0.447234	0.386248	0	0.292386	0	0	0.0933341	0.125076	0	0	0.0576934	0.0586635	0.557493	0.00821016	0.286226	0.636636	2.04759	0.862606	0.4387	5.25888	1.13338	0.62006	0.525912	0	0.403241	0.381384	2.31161	1.79206	2.95988	0.975121	1.07011	1.6719	0.895319	0.501159	1.31479	0.935824	1.83176	1.14268	0.559345	1.89277	0.753236	0.108998
2023-03-24	0.0409115	0.29331	0.380701	0.0622951	0	0	0.560506	0.777143	0.523891	0.0648015	0.0645237	0	0.0696312	0.372107	0.210881	0	0.121593	0	0	0.124419	0.522134	0.0967033	0.669128	0.688769	1.09411	0.825491	0.435795	0.570852	3.27757	0.90937	0	1.73672	1.09165	1.28247	1.49183	1.5796	1.3986	1.21428	2.43994	0.413191	0.826273	0.564173	0	1.06914	0.458309	0.602755	1.89242	1.76055	0.279393
2023-03-25	0.159655	0.129096	0.450868	0.283049	0.216338	0.269588	0.28731	0.253244	0.18966	0	0.081838	0.0626704	0.127357	0.430593	0.177486	0.155754	0.0212076	0	0	0	0.37757	0.0612409	0.725393	0.754173	0.393842	0.146786	0.574146	0.225967	1.12064	0.790494	0	2.09055	0.466791	0.884045	1.22631	2.10715	0.790554	1.49835	2.95441	0.21862	0.764372	1.42493	1.65468	0.459766	0.726183	0.855249	1.69416	0.45378	0.08126
2023-03-26	0.0302826	0	0	0	0.325368	0.51805	0	0	0	0	0	0	0	0	0.0806664	0	0	0.158363	0	0	0.0669298	0	0.411613	0.0445207	0.088659	0.159226	0.854161	0.490671	0.715685	0.38004	0	0.808714	0.202746	0.882469	0.98932	1.0634	0.555177	0.755684	2.93294	1.47058	0.77621	2.07468	0.977378	0.703391	0.926266	0.644766	0.914222	1.22167	0
2023-03-27	0	0	0	0	0	0	0	0.349468	0.458214	0	0.0192504	0	0	0.18074	0.0338874	0	0	0.384768	0	0.280167	0.742336	0	0	0	0	0	0.543123	0.244121	0	0.0844765	0.674774	0.121651	0	0	0	0.40232	0.469094	0.293214	0.643567	0.735534	0.170787	0.436334	0	1.0939	0.384053	0	0.400446	0.597851	0.262703
2023-03-28	0.26895	0.744757	0.2583	0.091961	0.171485	0.120979	0.0241109	1.08514	1.502	0.102988	0	0.525209	0.275502	0.206303	0.340861	0.0251784	0.28527	0.315735	0.265218	0.629681	0.099522	0.139687	0.295859	0.546055	0.229682	1.17808	1.19406	1.35219	0.348208	0.390974	0.00489659	0.847234	2.30308	1.70183	3.19579	3.67951	2.24465	3.01325	4.90346	1.08442	0.590298	1.75045	1.15216	3.78626	3.44282	1.94028	2.99947	2.34282	0.0929884
2023-03-29	0.443972	0.2178	0.153047	0	0.354395	0.689512	0.285947	0.149851	0.334561	0.171266	0.126816	0	0.126947	0.377859	0.3155	0	0	0	0.0330011	0.327418	0.673268	0.115855	0.514557	0.430123	0.397486	0.080411	0.535818	0.375027	0.808995	0.76216	0	0	0.0534072	0.67212	0.442203	0.767696	0.600818	0.764227	2.32347	0.543698	0.142855	0.219743	0.080015	0.864783	0.318408	0.541337	0.4112	0.107086	0
2023-03-30	0.444877	0.125314	0.383814	0.216844	1.20931	0.699663	0.564059	0.539127	1.32207	1.38552	0.289554	0.628778	0.272504	0.224066	0.658123	0.238694	0.267488	0.312865	1.26963	0.827695	0.515422	0	0	0.0342655	0	0.576517	1.48158	0.919605	0	0.7402	0.152917	0.986375	0.523153	1.01352	1.27137	0.853356	0.988684	1.31806	4.66338	0.513765	0.0929675	0.557602	0.877635	1.72738	1.42585	1.44306	2.7419	1.49609	0.745192
2023-03-31	0	0.110041	0	0	0.97369	0.361517	0	0.490717	0.940104	0.592188	0.137758	0.291573	0	0	0.255994	1.36096	2.0482	0	0.894976	0	0.869799	0.0621467	0	0.144933	0.00474368	0.0254093	0.0731802	1.32693	0.846314	0.711245	0	0	0	0.130858	0	1.6029	0.500478	1.97946	4.06384	0.352884	0.0806725	0	0	1.54152	1.50865	2.94524	2.05665	1.67431	1.04137
2023-04-01	0.0041816	0.471143	0.265066	0.714262	0.0728382	1.70324	0.772617	0.436952	0.357296	0.261176	0	0.539352	1.10283	1.37925	1.28984	1.00218	2.64664	0.571531	1.56399	2.03154	1.62483	0	0.268403	0.0205318	0	0	0	0.170086	0	0	0	0.278567	0	0	0.11506	0	0	0.15182	0.281285	0.385489	0.442091	0	0.0257251	0	0.584324	0.109068	0.272515	0	0.889129
2023-04-02	0	0.717183	0.624561	0.817459	0.839625	1.09793	2.05318	0.543691	0.86276	0.22617	0.0932855	1.47625	2.04051	1.29185	0.638493	1.23681	4.29685	0.46837	1.26847	4.60924	2.10884	0	0.0333666	0	0	0	0	0	0	0	0	0.218798	0.578083	0	0	0	0	0.0123121	1.03236	0.552945	0.526118	0.130828	0.101812	0	0.166646	0.264572	0.293545	1.10189	1.12687
2023-04-03	0	0.240433	0.117086	0.224284	0.337339	0.759275	0.989613	0.580534	0.04678	0.995776	0	0.277433	0.540753	0.510051	0.336137	0.625219	0.166089	1.13548	1.36173	0.25579	1.0792	0.237404	0	0	0	0.226454	0	0	0	0	0	0.573287	0.799087	0	0.126785	0	0	0	0.5807	1.66321	0.278574	0.245586	0.191841	1.32	0.284802	0	0	0	0.738224
2023-04-04	0	0	0	0	0.261807	0.633146	0	0.0598281	0.867585	0.483228	0.196314	0.0329813	0	0	1.03073	0.682362	0.579298	0.125954	0.888057	0	0	0.172295	0.0623631	0.504495	0.606359	0	0.372432	0	0	0	0	0	0	0	0	0	0	0	0	0	0	0	0	0	0	0	0	0	0
2023-04-05	0.439002	0.0850555	0.196227	0.103884	1.32208	1.45982	0.364342	0.389328	1.27251	1.45918	0.678361	1.15489	0.770097	0	0.339857	2.13969	2.14322	1.25972	0.203432	0.988641	1.02864	0	0	0	0	0	0	0	0	0	0.155398	0.579237	1.06622	0	0	0	0	0	0	0	0.604435	0.140279	0.123139	0	0	0	0	0	0.0162059
2023-04-06	0	0	0	0	0	0	0	0	0	0	0	0	0	0	0	0	0	0	0	0	0.370538	0.373221	0.279313	0.949234	0.303719	2.4161	1.11641	1.47416	2.15628	1.24389	0.420744	0.552239	0.288617	4.69948	2.526	2.91211	0.25379	3.27555	1.90025	0.290263	0.728831	0	0.502854	3.18322	2.49931	3.50427	2.98741	2.28406	0
2023-04-07	0	0	0	0.182111	0.217218	1.13815	0.305981	0	0	0	0	0.344824	0	0.262563	0	0	0	0	0	0	0.0686988	0.0965427	1.5374	1.36531	2.26359	2.164	2.02962	1.73967	2.61114	2.56219	0.0677403	1.38	0.964443	0.986815	0.440435	1.01636	0.319366	0.938565	1.02819	1.85927	0.173094	0.76655	0.64367	1.25419	0.670881	1.1729	1.12573	0.557697	0.0812918
2023-04-08	0.234926	0.574	0.764732	0.437598	0.694963	0.717049	0.115284	0	0	0	0	0	0	0.384159	0	0	0	0.0447543	0	0	0.0241944	0.117562	1.08357	0.312266	1.00349	0	1.8776	1.78345	2.98263	0.789982	0.0257869	0.147483	0	0.480438	1.42238	1.17028	1.58925	0.817114	1.92704	1.64852	0.187528	2.39834	0.93654	0.466938	2.19863	0.326709	0.758973	0.448556	2.1762
2023-04-09	0	0	0	0.377656	0.549326	0.877768	0.103992	0.362612	0.410797	0.439951	0.183136	0.678643	0.741419	0.591974	0.184795	1.54888	3.28714	0.197318	0.633946	0.961872	2.37823	0.101463	0.191192	0.202736	0	0.259241	1.40819	2.91089	2.20809	1.90359	0	0.849238	0.661954	3.46084	1.23346	2.36758	5.85967	5.56687	5.424	2.80284	2.61777	1.55942	1.84366	2.27392	4.03676	7.10292	4.36287	4.39451	1.2189
2023-04-10	0	0.222631	0.427172	0.28755	1.11393	2.97221	0.49513	0	1.01311	1.65172	1.47437	0.671231	1.0715	0.921709	0.268117	2.21301	3.17637	1.52509	1.06905	5.19876	4.17675	0	0	0	0	0	0.213774	0.466169	0	0.592371	0	0.596242	0.407429	0	0.19082	0	0.0664632	0	0.53728	0.290537	1.74494	0.156089	0.424086	0.0183821	0.386738	1.35516	0.468448	0.0573904	0.149421
2023-04-11	0.376815	0.228646	0.470803	0	0.887867	0.633859	0.249953	0.594989	0.476519	0.675048	1.53358	0.743084	0.131219	0.439734	0.1184	0.610372	0.253002	0.107727	0.570753	0	0.459864	0.182986	0.491896	0.471962	0.602566	0.96182	0.00707695	0.0279553	0.261108	0.756804	0.117769	0	0.313551	1.20744	1.01099	0.484201	0.415202	0.317725	1.69238	0.814558	1.45993	0.270696	0.646834	2.64255	1.38812	1.92022	1.86914	0.582605	0
2023-04-12	0.10739	0.199296	0.566361	0.915568	0.651296	0.63857	1.10633	1.28208	0.326403	0.849973	0.181236	1.37612	1.83235	0.405412	0.377837	2.01843	2.2646	0.181791	1.24283	0.926355	1.03833	0.0741626	0.472706	0.392426	0.606329	1.12305	1.22804	2.93741	3.23131	3.82341	0.339339	0.614154	0.716326	1.03391	0.778831	1.47082	1.4319	1.08932	1.52001	0.976545	0.303828	0.79594	0.411893	1.10509	0.81844	0.64593	1.32175	1.19104	1.10024
2023-04-13	0.0429934	0.431283	0.497742	1.12231	1.89713	2.46721	2.67793	1.8549	0.030766	0.725419	0.0751134	0.849027	0.10634	1.27453	0.921961	0.841986	3.45715	0.401009	1.51748	2.49482	2.25104	0.075508	0	0	0.130774	0	0	1.59361	0	1.28854	0.227988	0.0709029	0.634973	0.0701832	0.243381	1.2972	0.578573	1.50073	3.54076	0.353495	1.19587	0.0952854	0.712064	0.712996	0.721975	2.57263	1.81163	1.84723	2.19817
2023-04-14	0.359379	0.730561	0.217541	0.416796	0.842843	2.77323	1.98771	2.61329	0.654954	0.817598	0.169595	2.69074	1.75211	1.32017	0.68748	2.88354	4.85982	1.84028	1.79542	2.31845	2.28181	0.285194	0	0	0	0	0	0.489363	0	0.322199	0	0	0.110328	0.0958287	0.614203	0.125085	0.0500923	0	0.115679	1.16988	0.93338	0.804449	0.187767	0.699	0.257822	1.71773	0.465773	0.483517	0.427778
2023-04-15	0.358503	0.910177	0.834391	1.25253	1.72399	1.69798	1.8139	2.93083	0.38308	2.2202	1.50083	2.72699	2.31111	0.47141	0.347085	3.20477	6.40433	3.73915	2.77416	5.59456	2.66322	0	0.137951	0.362347	0.127521	0.0484244	0	0	0	0	0	0.304811	0.233784	0	0	0	0	0	0	0.237319	1.08621	0.411632	0	0	0	0	0	0	0.394185
2023-04-16	1.47049	0.99786	0.547025	0.127185	1.71443	1.04911	0	1.84387	1.47786	0.533345	0.141186	2.96747	0.510667	0.0889398	1.63057	2.50778	5.07234	0.493746	2.6916	1.09708	3.30755	0	0.596244	1.39132	1.1064	0.387731	0.183526	0.944435	0.91081	1.12311	0	0	0	1.15573	0	0.150081	1.66771	1.92261	1.33129	0	0	0	0	0	0.185424	0.542412	0	1.48051	0
2023-04-17	4.092	2.48852	0.41385	0.488807	1.28002	1.64489	0	2.28373	1.16413	1.44314	0.89379	1.76681	0.218337	0.177797	0.543912	3.17457	1.72516	0.266431	0.85709	1.2705	0.829097	0	0	0.506324	0.499075	0.164058	0	0.773764	0.319829	0.20071	0	0.354565	0	0.439545	0.358085	0.29643	1.81524	2.30339	0.241998	0	0	0.293458	0	1.1401	1.4297	0	0.35049	1.64431	0
2023-04-18	1.49253	1.05179	0.513489	0.389713	2.60697	1.88568	0.138574	2.07075	0.953967	1.25166	0.332061	1.49813	0.454753	0.740157	1.30508	1.04443	0.783633	1.06708	1.63299	1.81298	2.31233	0	0	0.329935	0	0	0	0	0.237672	0.376247	0	0	0.221355	0	0	0.0358284	0.563782	1.90224	1.14312	0.3174	0	0.35915	0.151508	0.571122	1.11097	0.779147	0.509234	1.45769	0.425209
2023-04-19	3.80874	1.71867	0.877597	0.86778	3.98453	3.51121	0.383152	1.38197	1.38139	2.34181	0.51206	0.582712	0.82899	1.01789	0.538936	0.627352	1.13031	0.959988	1.38379	0.360936	2.5341	0.53743	0.0504751	0.424437	0.345118	0.825227	0.571502	0.465898	1.26567	1.8137	0	0	0.573375	0.99345	2.02623	0.0124671	1.21161	2.17246	0.977061	0.424756	0.26583	0.447776	0	1.51304	1.17781	0.568245	0.412061	0.739065	0.164413
2023-04-20	1.18936	0.307901	0.309501	0.533456	1.94166	0.883912	0.139149	0.219696	1.19542	0.857681	1.83735	1.45686	0.660927	1.71455	0.292017	0.485128	2.09908	3.60128	1.7095	3.77838	5.89563	0	1.09417	1.0973	2.00531	0.364837	1.24518	0.482355	1.94708	2.77535	0	0.188882	0.262755	0	0.183934	0.870199	2.5588	3.94567	1.18099	0.0225978	0	0.528362	0	0.0974037	0.575551	3.7242	1.18222	1.35953	0.600903
2023-04-21	0.293713	0.901104	0.132549	0.109681	1.38333	1.09905	0	0	0	0.111056	0.194014	0.634285	0.0901357	0.0106369	0	0.122518	0	0.196653	1.04302	0.162324	1.02166	0	0	0	0	0	0	0	0	0	0	0.438858	0.243376	0	0	0	0.24555	0.302036	0.545468	0	0	0.639186	0.0989273	0.143434	0.307599	0	0	0.00764434	0.261128
2023-04-22	1.1213	0.77138	0.0320933	0.123574	0.895461	1.17767	0.133143	0.0803876	0	0.447774	0	0.902037	0.888257	0.819921	0	0.689242	0	0.711392	0.492135	1.03384	2.36909	0	0.239501	0.232766	0	0.292576	0	0	0	0	0.113129	0.686886	0.224852	0.386512	0.679074	0	0	0	0	0.0786455	0	0.0304442	0	0.903918	0	0	0	0	0.306736
2023-04-23	0.628155	0.132948	0	0	0.588224	0	0	0.0633326	0	0	0	0	0	0	0	0	0	0	0	0	0	0	0	0	0	0	0	0	0	0	0	0	0	0	0	0	0	0	0	0	0	0	0	0	0	0	0	0	0
2023-04-24	0.314871	0.210539	0.215589	0.406943	0.890689	0.43531	0.420393	0.0933475	0.123485	0.251138	0.803686	0	0	0.271677	0	0.279594	0.631585	0.0974263	0.457802	0.791251	0.894952	0.986043	0.720711	1.66034	0.542339	0.520324	1.05566	0.994014	1.22187	1.21506	0.163273	0	0	0.332704	2.92543	0.738988	1.30865	1.55753	1.20744	0	0	0	0	0.888882	0.745287	0.907544	0.151966	0.617426	0.287896
2023-04-25	1.1849	0.60524	0.0904914	0	0.849386	0.712609	0	0	0.175573	0	0.246001	0.0784025	0	0	0.100858	0.949962	1.35568	0.464292	0.223171	1.28131	0.880281	0	0.0374491	0.220827	0.36911	0	0	1.11965	1.03815	0.455865	0	0	0	0.533627	0	0.566287	0.623065	2.53963	1.25988	0	0	0	0	0	0.597415	0.146992	0	1.19843	0
2023-04-26	0.91518	0.943125	0.90095	0.595111	2.12933	2.12066	0.77705	0.449978	1.00597	2.18494	0.506025	1.16093	1.50314	0.131146	0.260022	1.54428	4.1196	0.470148	1.98747	1.50027	0.387274	0.772292	0	0	0	0.826263	0.918363	0.267392	0.403605	0	0.0121614	0.563161	1.67849	2.17929	2.13745	0.388416	0.0877707	0.733485	0.731765	4.91047	1.2092	2.28367	1.57885	2.6551	1.72332	0.122318	0.251804	0.341075	0.993703
2023-04-27	0.588425	0.493091	0.369955	0.551143	1.13239	2.02783	0.687528	0	0	0.297478	0	1.25713	0.123319	0.315158	0	0	0	0.827657	1.04911	0	0.630325	0	0.443149	2.11913	0.902562	0.148369	0.655183	1.78394	0.486665	2.01848	0	0	1.51036	2.36037	0.583468	1.41923	2.86993	2.11522	3.31363	0.561794	1.66739	0.0909778	1.03454	2.88949	1.64361	4.06659	2.07857	2.45763	0.173651
2023-04-28	0.475913	0	0	0	1.68272	0.988189	0	0.63963	0.299388	0	0.246145	0.585412	0	0	0	0.323712	0.846864	0.111472	2.44148	0.620517	0.102406	0.431491	0	0	0	0	0	0	0	0	0	0	0	0	0	0	0	0	0.914903	0	0	0	0.145305	0	0	0	0	0	0
2023-04-29	0	0.238702	0.28473	0.156718	0.963857	0.809975	0.600309	0.157704	0	0	0	0	0	0.153887	0	0	0	0	0	0	0	0	0	0	0	0	0	0	0	0	0	0	0.476794	0	0	0	0	0.0397703	0.273459	0.0723839	0.520594	0.745962	0.463931	0.956563	0.336278	0	0.587957	0.995136	0.0233697
2023-04-30	5.12197	4.67976	0.703697	0.692079	0.787481	1.25699	0.483951	0	0	0	0	0	0.142398	1.16876	0	0	0	0.43068	0.354275	0	0.601148	0	0.558236	0.860063	0.271184	0.338244	1.26931	0.403787	0	0.370358	0.100668	0.719194	0.722543	1.61625	1.37025	1.89358	0.467404	0.871371	1.68642	1.26482	0.528331	1.67515	0.993546	2.23018	1.03136	2.8023	1.0303	0.217465	0
2023-05-01	6.01883	3.87176	0	0	1.13459	0.701026	0	0.258835	0.319646	0	0.134709	0	0	0.0583712	0.819186	0.388995	0	0	0	0	0	0	0	0	0.107567	0	0	0.356362	0	0.329847	0	0	0	0	0	0	0.143709	0.482597	0.0845077	0	0	0	0	0	0	0.290608	0	0.73099	0
2023-05-02	5.81289	6.6436	0.347584	0.149278	1.7068	0.463844	1.30219	1.99199	0.0166691	0	0	0	0	0.623919	1.17805	0.528527	0.573285	1.51771	1.08992	0.65629	0	1.12527	1.69737	4.31159	4.18147	1.45894	1.92124	3.06445	3.54452	3.0807	1.33014	0.216261	0.00282158	2.46841	1.79318	1.34667	3.9069	6.37076	1.86072	0	0.00194219	0.710471	0	0	2.0503	0.823193	0.544988	0.439069	0.190567
2023-05-03	1.29108	2.11423	1.46886	0.804175	2.37205	1.86171	0.476732	0.886244	2.21183	1.23159	3.35517	1.72391	0.226569	1.34406	1.05353	1.64322	1.4191	0.43389	0.402482	0.450167	0.882442	0	0.971986	1.83719	1.1567	0.474991	4.54158	5.53165	6.68668	3.99327	0.855067	0.328134	2.02291	4.60516	2.65165	8.15066	13.1297	13.9525	15.9556	0.168991	1.83248	0.368548	0.160853	5.65058	5.84852	9.86899	5.23643	10.7108	3.15822
2023-05-04	0.572584	0.732795	0.779785	0.408202	1.533	1.98361	0.142047	0.695944	1.14853	1.12744	0.370628	0.231468	0.421278	0.100125	0.971354	1.62461	1.90024	0.793823	0.686605	1.81136	2.17002	0	0	0	0	0	0	0	0	0	1.089	1.33069	2.8325	0	0.611161	0	0	0	0.111003	0.414297	2.4097	1.87928	0.34577	1.2832	0	0	1.09671	0	0
2023-05-05	2.52447	2.56797	1.28256	1.02783	5.65928	3.35701	0.251256	2.71432	2.27464	8.02972	2.85774	3.11754	1.04256	2.56072	2.61079	2.69763	4.28242	2.02817	3.26838	3.63212	4.68552	0.549476	0	0	0.176985	1.49506	0.0928504	0	0	0	0	0	1.06049	0.937669	1.48718	0.87798	0.496538	1.78283	0	0	0.71833	1.72884	0	2.70773	1.13782	0.551486	1.62875	0.196559	0
2023-05-06	1.7082	4.12139	1.14828	1.4322	6.43813	5.71885	1.87467	1.69653	2.53066	4.38976	1.71425	4.8317	4.7619	2.05229	3.34536	2.92543	4.48622	4.05543	3.86798	6.44326	1.5708	0.0385982	0	0	0	0.258667	0	0	0	0	0	0.540486	0.0863721	0	0	0	0	0	0	0.911839	0	0.112726	0.180185	0	0.833836	0.259878	0.639818	0.247203	0.211842
2023-05-07	2.90815	5.56977	3.48728	1.60289	1.8978	4.41024	3.36759	1.2696	1.9108	3.16792	1.64289	3.92108	4.14415	8.95313	1.85401	3.33579	6.01901	7.06238	8.57237	6.40694	4.56737	1.0017	0.771892	2.82521	1.60264	1.4922	3.24796	1.07705	1.55671	0.12599	0.634583	0.461099	1.91345	3.18143	4.30885	2.90708	4.27087	2.48662	1.94387	2.8895	3.18573	1.5291	0.264801	3.24469	6.88389	1.81724	2.30115	2.57929	3.92234
2023-05-08	0.72959	0.542553	1.19395	0.585775	4.14524	4.15542	4.57553	0.159694	1.41786	2.00576	2.15083	3.63195	4.56604	10.0489	1.18484	2.36279	2.96148	7.99293	5.43512	9.37229	10.4059	0.0630917	2.84366	0.463767	1.6657	0.45325	0.499835	1.40131	1.44603	2.29231	0.959567	0	0.0048877	3.72979	1.01526	3.82354	4.65944	4.38122	3.7846	0.449744	2.3166	0	0	4.50716	5.25097	4.23898	3.63984	4.26184	2.87515
2023-05-09	2.23044	3.0386	1.02148	1.10116	4.97848	3.33689	0.484951	1.5694	2.53074	6.45755	1.8397	1.77972	0.701475	0.885361	1.11603	3.40325	3.26797	0.543057	0.648949	0.871544	0.555936	0.340719	0.299833	4.1887	4.75056	0.161648	3.60654	6.36087	7.33682	3.80987	0.453082	0	0.283949	1.74334	1.19509	2.49741	7.49801	4.66067	10.7062	0	0.138776	0	0.0520867	3.24104	4.67985	8.40347	1.61216	10.9399	0.622066
2023-05-10	0.942113	2.87158	2.26586	1.49103	2.96591	4.51575	2.83438	0.08868	0.640342	2.05216	0.88172	3.5272	1.96901	0.985255	0.17853	0.778594	2.87463	1.9512	3.87634	1.97403	1.39213	0	0	0.0601034	0	0	0	0	0	0	0	0	0	0	0	0	0.416481	0	0	0	0.28721	0.373028	0	0	0	0	0	0.670469	1.27581
[truncated: 10,097 more rows]
[truncated: 29 more columns]

## Sheet: CN5
RCPs	RCP2.6																										RCP4.5
[truncated: 11,324 more rows]
[truncated: 29 more columns]

[truncated: 2 more sheets: MI5, BNU]
