# Supplementary material for: Response of future hydropower generation of cascade reservoirs to climate change in alpine regions
Source: PLoS One. 2022 Aug 19;17(8):e0269389. doi: 10.1371/journal.pone.0269389 (PMC9390902; doi:10.1371/journal.pone.0269389)
Supplement: S1 File — (M) [file pone.0269389.s004.m]

function [Rsim,AET,INV]=SIMHYD_SNOW(INPUTS,pars,INV)
%% This code was improved by Yan B.%%
% pars is model parameter
% PRE and PET are model inputs,
%INV is the initial variables,W and GW
% SMS=INV.SMS;
% GW=INV.GW;
% RIO=INV.RIO;
SMS=INV(1);
GW=INV(2);
S_snow=INV(3);
%------------------------------------model prameters
COEFF=pars(1);       % maximum infiltration,mm
SQ=pars(2);          % infiltartion loess exponent
SMSC=pars(3); %the maximum soil moisture storage,mm
B=pars(4); % actual evapotranspiration parameter
Ks=pars(5); % parameter of interflow
Kr=pars(6);% parameters of groundwater recharge
Kg=pars(7);% baseflow liner recession parameter
C1=pars(8);%Muskingum Routing parameter
C2=pars(9);% Muskingum Routing parameter
Tb=pars(10);% Temperature threshold of snow meling
DDF=pars(11);% Degree-day factor mm/oC
%% infiltration calculation %%
PRE=INPUTS(:,1);
PET=INPUTS(:,2);
Tmax=INPUTS(:,3);
Tmin=INPUTS(:,4);
for dd=1:length(PRE)
    [M,P_rain,P_snow,S_snow]=SnowMelt([Tb,DDF],[PRE(dd),Tmax(dd),Tmin(dd)],S_snow);
    PE(dd)=P_rain+M;                          % ¾»ÓêÁ¿=½µË®Á¿+ÈÚÑ©Á¿;
    INF=COEFF.*exp(-SQ*SMS./SMSC);            % ÏÂÉøÂÊ£»COEFFÎª×î´óÈëÉøËðÊ§(FC);SMSCÎªÍÁÈÀ³ÖË®ÄÜÁ¦;
    INF=min(INF,PE(dd));                      % SQÈëÉøËðÊ§Ö¸Êý;SMSÎªÍÁÈÀº¬Ë®Á¿;INFÎªÈëÉøÁ¿;
    IRUN=PE(dd)-INF;                          % ³¬ÉøµØ±í¾¶Á÷,INFÎªÍÁÈÀÏÂÉøÁ¿;
    %-------------------------------actual evapotranspiration
    AET=PET(dd).*(1-(1-SMS./SMSC).^B);
    %-----------------------------------Runoff separation
    RI=Ks.*(SMS./SMSC).*INF;                  % ÈÀÖÐÁ÷;KsÎªÈÀÖÐÁ÷·½³Ì±ÈÀýÏµÊý;
    %     RIO=klag.*RIO+(1-klag).*RI;
    REC=Kr.*(SMS./SMSC).*(INF-RI);            % RECµØÏÂË®´¢Á¿²¹¸øÁ¿,¼´³ýÈ¥ÈÀÖÐÁ÷ºóÊ£ÓàµÄË®Á¿,KrÎªµØÏÂË®·½³Ì±ÈÀýÏµÊý;
    Qb=Kg.*(GW+REC);                          % »ùÁ÷,KgÎª»ùÁ÷ÍËË®ÏµÊý;
    GW=max(0,GW+REC-Qb);                      % µØÏÂË®´¢Á¿;
    %--------------------soil moisture updata
    SMS=SMS+INF-AET-RI-REC;                   % ÍÁÈÀº¬Ë®Á¿=ÍÁÈÀº¬Ë®Á¿(µ±Ç°)+ÍÁÈÀÏÂÉøÁ¿-Õô·¢Á¿-ÈÀÖÐÁ÷-µØÏÂË®´¢Á¿²¹¸øÁ¿£»
    SMS=max(SMS,0);                           % ÕâÒ»²½µÄÄ¿µÄÍÁÈÀº¬Ë®Á¿´óÓÚ0£¬µ«Ð¡ÓÚ×î´óÍÁÈÀ³ÖË®ÄÜÁ¦;
    SMS=min(SMS,SMSC);
    %-----------------------------------------
    Runoff(dd,1)=IRUN+RI+Qb;                  % µØ±í¾¶Á÷Á¿=³¬Éø²úÁ÷Á¿+ÈÀÖÐÁ÷Á¿+»ùÁ÷Á¿;
    %% River routing ºÓÍø»ãÁ÷¼ÆËã %%
    %% Muskingum river routing
    if dd==1
        Rsim(dd,1)=(1-C1-C2)*Runoff(dd);
    else
        Rsim(dd,1)=C1*Runoff(dd-1)+(1-C1-C2)*Runoff(dd)+C2*Rsim(dd-1);
    end
end
Rsim(Rsim<0)=0;
INV=[SMS,GW,S_snow];
end
