# Supplementary material for: Response of future hydropower generation of cascade reservoirs to climate change in alpine regions
Source: PLoS One. 2022 Aug 19;17(8):e0269389. doi: 10.1371/journal.pone.0269389 (PMC9390902; doi:10.1371/journal.pone.0269389)
Supplement: S2 File — (M) [file pone.0269389.s005.m]

function [M,P_rain,P_snow,S_snow]=SnowMelt(pars,Inputs,S_snow)
%% the tempearutre-based snow accounting model
%% Model parameters and initial variables
Tb=pars(1);%Tempearuture threshold for snowmetl and freezing in the snowpack
DDF=pars(2);% the degree-day factors [0-8 mm/d];
% S_snow=IV(3);%Initial liquid water stored in the snowpack
%% Model inputs
Pre=Inputs(:,1);% daily precipitation
Tmax=Inputs(:,2);%daily maximum tempeature
Tmin=Inputs(:,3);%%daily minimum tempeature
%% determining the precipitation prase using Tmax and Tmin
if Tmax <0
    f_snow=1;% the fraction of snow to the total area of catchment
elseif Tmin >0
    f_snow=0;
else
    f_snow=1-Tmax/(Tmax-Tmin);% Tmin<0
end
P_snow=Pre*f_snow; % precipitation falling as snow
P_rain=Pre-P_snow; % precipitation falling as rain
%% Snowmelt and accumulation
Tave=0.5*(Tmax+Tmin);% daily mean temperature
if Tave>=Tb
    M=DDF*(Tave-Tb);% daily snowmelt
    %M(i)=max(M(i),0);
    M=min(M,S_snow);
else
    M=0;
end
S_snow=S_snow+P_snow-M;%updata the snow liquid storage
S_snow=max(S_snow,0);
end
